# Supplementary material for: Glycosylphosphatidylinositol biosynthesis functions as a conserved host defense pathway against coronaviruses via regulation of LY6E
Source: PLoS Pathog. 2025 Sep 3;21(9):e1013441. doi: 10.1371/journal.ppat.1013441 (PMC12407461; doi:10.1371/journal.ppat.1013441)
Supplement: S1 Table — (XLSX) [file ppat.1013441.s007.xlsx]

## Sheet: A549-ACE2, SARS-CoV-2_gene
id	num	pos|score	pos|p-value	pos|fdr	pos|rank	pos|goodsgrna	pos|lfc
DAZAP2	4	5.5329e-13	2.4615e-07	0.000707	1	4	2.6011
PDCD10	4	3.2795e-10	2.4615e-07	0.000707	2	4	1.8965
B3GAT3	4	6.4621e-09	2.4615e-07	0.000707	3	4	1.912
TMEM30A	4	3.276e-08	2.4615e-07	0.000707	4	4	2.056
MOSPD2	4	3.5786e-08	2.4615e-07	0.000707	5	4	1.3671
VTA1	4	4.9542e-08	2.4615e-07	0.000707	6	4	1.8144
PLSCR1	4	1.1125e-07	2.4615e-07	0.000707	7	3	1.414
BLOC1S1	4	4.6031e-07	1.723e-06	0.004332	8	3	1.646
PIGP	4	1.0902e-06	3.6922e-06	0.007426	9	4	1.1107
FLCN	4	1.1484e-06	3.6922e-06	0.007426	10	4	2.0003
AAGAB	4	2.1152e-06	7.1382e-06	0.012376	11	4	1.4004
CAB39	4	2.1804e-06	7.3844e-06	0.012376	12	4	1.8569
HAUS4	4	2.6743e-06	8.6151e-06	0.013328	13	2	0.57375
VPS33A	4	3.4503e-06	1.2061e-05	0.016832	14	2	0.95675
CMTR2	4	3.6471e-06	1.2553e-05	0.016832	15	4	1.1037
VPS4A	4	6.1485e-06	2.3384e-05	0.029394	16	4	1.3787
KLF5	4	8.1717e-06	3.2245e-05	0.037679	17	4	0.74414
SLC44A1	4	8.7579e-06	3.3722e-05	0.037679	18	4	1.3464
PIGL	4	1.1856e-05	4.6029e-05	0.048723	19	4	0.98789
VPS37A	4	1.536e-05	5.8337e-05	0.058663	20	3	1.318
XYLT2	4	1.6761e-05	6.5229e-05	0.061881	21	4	1.7523
PIGM	4	1.729e-05	6.769e-05	0.061881	22	4	1.3359
ANKRD36	4	1.8305e-05	7.1629e-05	0.062635	23	4	1.7371
UQCRH	4	2.5938e-05	0.00010314	0.086427	24	1	-0.3098
PIGY	4	3.2656e-05	0.00012726	0.102376	25	3	1.6958
LY6E	4	3.7429e-05	0.000144	0.111386	26	4	1.3331
CHMP1B	4	4.0029e-05	0.00015433	0.114961	27	3	1.3865
SLC25A29	4	4.897e-05	0.00018929	0.135962	28	4	1.6025
VPS41	4	5.7056e-05	0.00022276	0.15449	29	4	1.2708
WDR48	4	6.6881e-05	0.00026953	0.180693	30	4	1.3079
PIGX	4	7.2607e-05	0.0002907	0.188598	31	4	0.84446
DDX47	4	7.7814e-05	0.00031384	0.192769	32	3	0.93374
PSMB4	4	7.8768e-05	0.0003163	0.192769	33	4	2.2587
SDC1	4	0.00010054	0.00040097	0.237187	34	4	1.2702
MUC3A	4	0.00010906	0.00043199	0.248232	35	4	0.89415
PHF20	4	0.00012702	0.00050337	0.270754	36	3	1.0727
C10orf32	4	0.00012903	0.00051223	0.270754	37	4	0.96502
CUL4A	4	0.00012969	0.00051469	0.270754	38	3	1.164
CEP192	4	0.00013251	0.00052503	0.270754	39	2	0.7035
MAGEB18	4	0.00013976	0.00055309	0.278094	40	4	0.65857
MRGPRE	4	0.00014992	0.00059297	0.290872	41	3	1.0417
ITGB1	4	0.00015836	0.00062201	0.297855	42	4	0.64044
PIGQ	4	0.00021693	0.00082902	0.38775	43	3	1.2341
FAM20C	4	0.00023343	0.00089277	0.408078	44	2	0.18514
EPHA2	4	0.00025594	0.00097203	0.434433	45	4	0.73283
MED30	4	0.00027617	0.0010454	0.450186	46	3	1.9351
FRYL	4	0.00028354	0.0010685	0.450186	47	4	0.80274
HSP90AA1	4	0.00028529	0.0010744	0.450186	48	1	-0.6034
CEP295NL	4	0.00029634	0.0011187	0.459184	49	4	1.1828
VPS18	4	0.00031779	0.0011965	0.481287	50	3	1.1765
AP2M1	4	0.00033094	0.0012418	0.489711	51	3	1.4173
ZFYVE9	4	0.00035671	0.0013368	0.510461	52	4	0.92778
GIMD1	4	0.00036016	0.0013452	0.510461	53	2	0.8218
DPM1	4	0.00037959	0.0014254	0.516644	54	3	1.0911
DDX1	4	0.00038902	0.001456	0.516644	55	1	-1.4818
S100A11	4	0.00039497	0.0014786	0.516644	56	3	0.98796
PIGA	4	0.00039757	0.0014855	0.516644	57	3	1.1611
SNAPIN	4	0.00039915	0.0014899	0.516644	58	4	0.88233
PIGC	4	0.00040959	0.0015298	0.517657	59	3	1.0419
PCBD2	4	0.00041375	0.0015443	0.517657	60	3	0.78796
DACT1	4	0.00046201	0.0017243	0.568495	61	3	0.9
AP2S1	4	0.00054195	0.0020122	0.633122	62	2	0.82922
SLC5A9	4	0.00054251	0.0020137	0.633122	63	3	1.1988
PIGO	4	0.00054297	0.0020147	0.633122	64	4	0.73587
PDCD6IP	4	0.00055222	0.0020502	0.634349	65	3	0.96731
DDX51	4	0.00059646	0.0022126	0.674242	66	1	-0.3928
CRH	4	0.00060858	0.0022584	0.677922	67	4	0.99461
EFNA5	4	0.00064096	0.0023647	0.689919	68	2	0.85109
C9orf41	4	0.00064264	0.0023706	0.689919	69	4	0.85601
KRTAP9-1	4	0.00066013	0.0024327	0.689919	70	3	1.0778
VPS16	4	0.00067307	0.0024745	0.689919	71	2	0.091796
TAS2R1	4	0.00069173	0.0025469	0.689919	72	4	0.80865
C9orf72	4	0.00069467	0.0025557	0.689919	73	3	1.1014
NUTM2B	4	0.00070016	0.0025749	0.689919	74	2	0.49491
KDM4B	4	0.0007105	0.0026188	0.689919	75	4	0.7922
ZNF565	4	0.00071765	0.0026414	0.689919	76	2	0.83853
TRPM5	4	0.0007656	0.0028024	0.714913	77	3	1.1183
TRIM49C	4	0.00077214	0.0028245	0.714913	78	3	1.0226
LOH12CR1	4	0.0007773	0.0028437	0.714913	79	4	0.66783
ZNF626	4	0.00080386	0.0029323	0.728089	80	1	-0.79407
SGMS2	4	0.0008454	0.003081	0.753728	81	4	1.1706
TBCK	4	0.00085345	0.0031106	0.753728	82	4	1.1296
PRPF40A	4	0.00086482	0.0031494	0.754066	83	4	1.456
ACACA	4	0.00088782	0.003243	0.754922	84	4	1.2899
SLAIN2	4	0.00089686	0.0032656	0.754922	85	3	0.84861
CDH6	4	0.00092308	0.0033552	0.762543	86	3	0.79916
JUP	4	0.0009299	0.0033744	0.762543	87	3	0.70799
TM4SF20	4	0.00095199	0.0034596	0.771135	88	3	0.89236
TFDP2	4	0.00095938	0.0034891	0.771135	89	3	0.86087
HIST1H1B	4	0.0010112	0.0036663	0.796072	90	1	-1.0647
DYNLL1	4	0.0010155	0.0036811	0.796072	91	4	1.2079
PGAP2	4	0.0010349	0.0037555	0.803507	92	4	0.78441
TAOK1	4	0.0010531	0.0038259	0.808726	93	4	0.75612
EIF3CL	4	0.0010631	0.0038608	0.808726	94	1	-1.7358
USP12	4	0.0010813	0.0039302	0.808726	95	2	0.59217
WDR5B	4	0.0011077	0.0040257	0.808726	96	4	0.94263
DDB2	4	0.0011087	0.0040302	0.808726	97	3	1.0741
TECTB	4	0.0011202	0.00407	0.808726	98	3	1.2591
YTHDF3	4	0.0011206	0.004071	0.808726	99	2	0.70429
KNDC1	4	0.0011306	0.0041015	0.808726	100	4	0.81423
RPL3	3	0.0011473	0.0032607	0.754922	101	2	0.72289
DPAGT1	4	0.0011667	0.0042354	0.819069	102	2	0.54825
GLDN	4	0.0011949	0.0043324	0.829844	103	4	0.90686
HIST2H3C	4	0.0012704	0.0045919	0.852551	104	1	-0.54056
OR8B3	4	0.0012747	0.0046076	0.852551	105	3	0.81783
LENG8	4	0.0012852	0.004646	0.852551	106	3	1.308
STARD3	4	0.0012916	0.0046657	0.852551	107	4	1.0849
ZNF503	4	0.0013207	0.0047647	0.852551	108	2	0.49349
C2orf48	4	0.0013215	0.0047661	0.852551	109	3	0.8771
PDRG1	4	0.0013222	0.0047691	0.852551	110	3	0.80744
EMG1	4	0.001374	0.0049473	0.852551	111	2	0.56753
DBP	4	0.0013848	0.0049886	0.852551	112	3	1.4293
PTGES3	4	0.0014108	0.0050792	0.852551	113	3	0.68187
ZC3H10	4	0.0014124	0.0050827	0.852551	114	4	0.78181
RPS15	4	0.0014259	0.0051285	0.852551	115	2	-1.2696
CRHR1	4	0.0014339	0.0051575	0.852551	116	2	0.72815
CCDC179	4	0.0014493	0.0052062	0.852551	117	3	0.87467
SARDH	4	0.0014649	0.0052594	0.852551	118	4	1.0619
TOP2A	4	0.0014777	0.0053032	0.852551	119	1	-4.5458
NLE1	3	0.0014972	0.0042182	0.819069	120	1	-4.1199
ST6GALNAC1	4	0.001503	0.0053943	0.852551	121	2	0.88884
PARVG	4	0.0015175	0.0054509	0.852551	122	3	0.80303
RB1	4	0.0015296	0.0054937	0.852551	123	3	0.66609
RPS27A	4	0.0015443	0.0055351	0.852551	124	3	1.6
FGFRL1	4	0.0015729	0.0056395	0.852551	125	4	0.81652
PIGW	4	0.0015732	0.0056414	0.852551	126	4	1.0602
RANBP10	4	0.0015759	0.0056488	0.852551	127	4	0.7348
NUP88	4	0.0015813	0.0056665	0.852551	128	2	0.5332
ZNF83	4	0.001596	0.0057187	0.852551	129	2	0.67432
MRPL32	4	0.0016109	0.0057783	0.852551	130	2	0.51323
ZPBP2	4	0.0016159	0.0057926	0.852551	131	2	0.33193
DOCK10	4	0.0016209	0.0058108	0.852551	132	3	1.0092
CASP9	4	0.0016274	0.0058354	0.852551	133	4	0.85879
IFNGR2	4	0.0016497	0.0059147	0.852551	134	4	1.0102
VPS28	4	0.0016789	0.0060141	0.852551	135	2	0.76901
TMEM218	4	0.0016838	0.0060279	0.852551	136	4	1.015
ATP6V1C1	4	0.0016849	0.0060323	0.852551	137	3	0.54507
FAM185A	4	0.0016996	0.006087	0.852551	138	4	0.79163
IFI16	4	0.0017057	0.0061042	0.852551	139	4	0.45243
ARL6IP4	4	0.0017755	0.0063498	0.859288	140	4	0.56926
LETM1	4	0.0017886	0.0063961	0.859288	141	2	0.36226
STX12	4	0.0017909	0.0064035	0.859288	142	3	0.98723
FAM83A	4	0.0018032	0.0064375	0.859288	143	4	0.96769
OSBPL8	4	0.0018153	0.0064744	0.859288	144	4	0.85439
BMP6	4	0.0018249	0.0065123	0.859288	145	4	0.9546
PAK7	4	0.0018263	0.0065177	0.859288	146	4	0.60641
CDK6	4	0.0018404	0.0065719	0.859288	147	2	0.02912
HS3ST3A1	4	0.001867	0.0066698	0.859288	148	3	0.74058
ARHGEF38	4	0.0018711	0.0066851	0.859288	149	4	0.76636
RSPO1	4	0.0018922	0.0067688	0.859288	150	3	0.33567
NCAN	4	0.0019124	0.0068441	0.859288	151	3	0.60265
CALCA	4	0.0019138	0.006848	0.859288	152	4	0.98205
PSMD14	4	0.001944	0.006948	0.859288	153	2	0.58238
EPDR1	4	0.0019794	0.007073	0.859288	154	4	0.6575
FGF21	4	0.0019945	0.0071331	0.859288	155	4	0.62017
C20orf197	4	0.0020173	0.0072237	0.859288	156	2	-0.28893
TCN1	4	0.002024	0.0072446	0.859288	157	3	0.93424
CLPP	4	0.0020372	0.007296	0.859288	158	4	1.0472
PIGV	4	0.0020409	0.0073123	0.859288	159	4	0.8595
TRIM43	4	0.0020476	0.0073364	0.859288	160	2	0.16065
CTAGE15	3	0.002057	0.0057743	0.852551	161	3	0.99284
DDX3X	3	0.0020801	0.0058354	0.852551	162	1	-0.44355
FIZ1	4	0.0020831	0.0074619	0.859288	163	4	0.37522
BHLHA15	4	0.0021272	0.0076259	0.859288	164	3	0.73935
CAB39L	4	0.0021398	0.0076687	0.859288	165	4	0.75205
WFDC6	4	0.0021444	0.0076913	0.859288	166	3	0.96665
DCN	4	0.0021504	0.0077105	0.859288	167	4	0.67185
SEC61A1	4	0.0021512	0.007715	0.859288	168	1	0.2248
UST	4	0.0021574	0.0077351	0.859288	169	4	0.94913
RPL17	3	0.0021578	0.0060456	0.852551	170	1	-1.5848
INO80C	4	0.0021929	0.0078582	0.859288	171	4	0.8165
SLC22A15	4	0.0022008	0.0078868	0.859288	172	4	0.81386
IGSF1	4	0.0022019	0.0078883	0.859288	173	4	0.7215
WNK1	4	0.002203	0.0078922	0.859288	174	1	-1.9704
PROX2	4	0.0022181	0.0079596	0.859288	175	3	1.0134
RHOBTB2	4	0.0022221	0.0079714	0.859288	176	4	0.91463
TMEM236	4	0.0022225	0.0079722	0.859288	177	2	0.39812
F2RL2	4	0.0022292	0.007997	0.859288	178	3	1.0287
MMAA	4	0.0022312	0.0080098	0.859288	179	4	0.98883
GRIK5	4	0.0022548	0.0080916	0.859288	180	2	0.070212
C10orf10	4	0.0022789	0.0081713	0.859288	181	4	1.1201
EME1	4	0.0022812	0.0081782	0.859288	182	2	0.84105
OR51I2	4	0.0022821	0.0081802	0.859288	183	4	0.59777
MGA	4	0.0023014	0.0082521	0.859288	184	4	1.1835
MAK16	4	0.0023065	0.0082703	0.859288	185	3	1.3818
BECN1	4	0.0023213	0.0083205	0.859288	186	4	0.94262
NAT10	4	0.0023285	0.0083466	0.859288	187	4	1.2738
KIF5A	4	0.0023347	0.0083648	0.859288	188	3	1.1186
NEU2	4	0.0023533	0.0084273	0.859288	189	4	0.49888
GPR20	4	0.002389	0.0085588	0.859288	190	4	0.72812
SEPHS1	4	0.002389	0.0085588	0.859288	191	3	1.2698
ABCD2	4	0.0023975	0.0085873	0.859288	192	3	0.65404
GTF2A1L	4	0.0024028	0.0086026	0.859288	193	3	1.0304
OR2H1	4	0.0024039	0.008605	0.859288	194	2	0.72555
BMP5	4	0.0024109	0.0086262	0.859288	195	4	0.47215
PRAMEF6	4	0.0024252	0.0086779	0.859288	196	3	1.0177
ZNF644	4	0.0024282	0.0086907	0.859288	197	3	1.0605
TMEM176B	4	0.002445	0.0087503	0.859288	198	4	0.86104
ACSS2	4	0.0024454	0.0087512	0.859288	199	3	0.9741
REG3A	4	0.0024507	0.0087744	0.859288	200	4	0.55474
SPPL2A	4	0.0024587	0.0088039	0.859288	201	4	0.73499
WDR20	4	0.0024593	0.0088054	0.859288	202	3	0.64256
RFC5	4	0.0024619	0.0088123	0.859288	203	2	1.1415
MROH5	4	0.0024979	0.0089359	0.859288	204	4	0.54542
LRRC32	4	0.0025037	0.0089546	0.859288	205	4	0.6322
CCDC144NL	4	0.0025137	0.0089806	0.859288	206	2	0.013734
GGTLC1	4	0.0025232	0.0090151	0.859288	207	3	0.86246
DPYSL5	4	0.0025408	0.0090776	0.859288	208	4	0.78995
Non-Targeting_77066	1	0.0025485	0.0025237	0.689919	209	1	1.3231
TMEM170B	4	0.002554	0.009117	0.859288	210	4	0.66213
TTC31	4	0.0025655	0.0091594	0.859288	211	1	-1.1518
IQGAP1	4	0.0025916	0.0092494	0.859288	212	3	0.90917
CDC37	4	0.0025954	0.0092593	0.859288	213	2	-1.345
C12orf4	4	0.0026095	0.0093095	0.859288	214	4	0.49711
ATN1	4	0.0026172	0.0093385	0.859288	215	2	0.22753
SFRP5	4	0.0026428	0.0094193	0.859288	216	2	0.63378
ATRN	4	0.0026523	0.0094434	0.859288	217	3	0.93972
OR8S1	4	0.0026715	0.0094971	0.859288	218	4	0.63661
A2ML1	4	0.0027227	0.0096708	0.859288	219	3	0.99841
BMP10	4	0.0027522	0.0097777	0.859288	220	4	0.65001
FGF17	4	0.0027526	0.0097801	0.859288	221	4	0.90194
GABPB1	4	0.0027678	0.0098338	0.859288	222	4	0.68032
VAX1	4	0.0027921	0.009914	0.859288	223	3	0.75065
TFG	4	0.0027956	0.0099273	0.859288	224	3	0.89691
LAMTOR1	4	0.0028038	0.0099529	0.859288	225	4	0.81654
DNM2	4	0.0028243	0.010024	0.859288	226	3	0.57212
SETMAR	4	0.0028273	0.010031	0.859288	227	4	0.67941
SUMF2	4	0.0028418	0.010081	0.859288	228	4	0.8875
RASSF10	4	0.0028546	0.010124	0.859288	229	4	0.59346
CHMP2A	3	0.002857	0.0079463	0.859288	230	2	0.50498
HAO1	4	0.0028603	0.010145	0.859288	231	3	0.94986
PEBP4	4	0.0028687	0.01017	0.859288	232	3	1.0522
FUK	4	0.0028764	0.010194	0.859288	233	4	0.53845
CHMP4B	4	0.002896	0.010264	0.859288	234	3	1.1283
CYP24A1	4	0.0029292	0.010373	0.859288	235	3	0.88346
CLDN15	4	0.0029326	0.010384	0.859288	236	3	1.0501
PIGT	4	0.0029526	0.010457	0.859288	237	3	0.88564
ARFIP1	4	0.002956	0.010468	0.859288	238	3	0.77084
LACTB	4	0.0029796	0.010543	0.859288	239	2	0.039031
ADAL	4	0.0029902	0.010586	0.859288	240	4	0.4332
RHOXF1	4	0.0029949	0.010604	0.859288	241	4	0.62074
PPAPDC1A	4	0.0030544	0.010803	0.859288	242	4	0.48529
CARM1	4	0.0030616	0.010824	0.859288	243	3	0.89284
HIC1	4	0.0030753	0.010866	0.859288	244	4	0.75632
B3GALT6	4	0.0030783	0.010877	0.859288	245	3	0.88806
CTRB2	4	0.0030811	0.010887	0.859288	246	4	0.70544
C9orf9	4	0.0030831	0.010895	0.859288	247	3	0.61179
RABGGTB	4	0.0030983	0.010947	0.859288	248	3	1.1522
ANKDD1A	4	0.0031089	0.010985	0.859288	249	3	1.0887
DHCR7	4	0.00311	0.010991	0.859288	250	4	0.62612
ID1	4	0.0031252	0.011043	0.859288	251	3	1.0218
YWHAE	4	0.0031866	0.011278	0.859288	252	3	0.77258
A1CF	4	0.0031947	0.011302	0.859288	253	4	0.67656
PDAP1	4	0.0032334	0.011427	0.859288	254	2	1.2243
RAG2	4	0.0032369	0.011438	0.859288	255	2	0.7367
FBXO3	4	0.0032384	0.011445	0.859288	256	1	-0.11595
SYS1	4	0.0032474	0.011483	0.859288	257	2	1.019
IST1	4	0.0032685	0.011558	0.859288	258	3	0.81415
YIPF5	4	0.0032769	0.011586	0.859288	259	3	0.79875
SLAMF8	4	0.0032773	0.011587	0.859288	260	4	1.0985
U2AF2	4	0.0032901	0.011625	0.859288	261	2	0.013693
ZNF433	4	0.0033038	0.011672	0.859288	262	2	0.73468
PCBP1	4	0.0033357	0.011777	0.859288	263	3	1.3075
SLC7A3	4	0.0033368	0.011781	0.859288	264	3	0.75737
PSMD2	4	0.0033419	0.011795	0.859288	265	2	0.059608
RPA1	4	0.0033482	0.01182	0.859288	266	4	1.0941
ZNF24	4	0.0033587	0.011853	0.859288	267	4	0.62141
TDGF1	4	0.0033706	0.011891	0.859288	268	4	0.63941
QPCTL	4	0.0033736	0.011903	0.859288	269	3	1.1471
SCARA3	4	0.003375	0.011907	0.859288	270	3	0.73046
IL22	4	0.0033848	0.011937	0.859288	271	4	0.70854
GSE1	4	0.0033979	0.011985	0.859288	272	4	0.67422
MPPED1	4	0.0034031	0.012002	0.859288	273	4	0.58115
IMPDH1	3	0.0034148	0.0094493	0.859288	274	3	1.3071
CHRNA5	4	0.0034233	0.012077	0.859288	275	3	0.71083
SLC22A13	4	0.0034431	0.012146	0.859288	276	3	0.94372
CCND3	4	0.0034564	0.012188	0.859288	277	4	1.0371
RND3	4	0.0034614	0.012209	0.859288	278	3	0.79688
PCSK6	4	0.0034638	0.012221	0.859288	279	4	0.38853
PIH1D1	4	0.0034697	0.01224	0.859288	280	4	0.69584
HHLA2	4	0.0034829	0.012284	0.859288	281	4	0.79129
ARHGEF4	4	0.003501	0.012345	0.859288	282	2	0.33022
ANKS4B	4	0.0035276	0.012429	0.859288	283	4	0.79523
HGF	4	0.0035448	0.012489	0.859288	284	3	0.77265
UBXN2A	4	0.0035453	0.01249	0.859288	285	3	0.78314
MTHFD1	4	0.0035482	0.0125	0.859288	286	4	0.51942
FOXJ1	4	0.0035521	0.012509	0.859288	287	3	1.1033
IRF9	4	0.0035594	0.012535	0.859288	288	4	1.0482
CSE1L	4	0.0035656	0.012549	0.859288	289	4	1.1565
GPC5	4	0.0035808	0.012604	0.859288	290	4	0.76484
GID8	4	0.0035808	0.012604	0.859288	291	3	1.0938
ORAOV1	4	0.0036109	0.012706	0.863343	292	3	1.7246
ADO	4	0.0036368	0.012797	0.863465	293	2	-1.3966
FUS	4	0.0036523	0.012847	0.863465	294	3	0.58585
SYT12	4	0.0036748	0.012926	0.863465	295	3	1.2516
MOGAT1	4	0.0036888	0.012975	0.863465	296	3	0.91359
PDCD6	4	0.0037041	0.013025	0.863465	297	1	-0.26435
IMPAD1	4	0.0037196	0.01308	0.863465	298	3	0.72213
LAIR1	4	0.0037412	0.013153	0.863465	299	2	0.65046
TIMM23	4	0.0037558	0.013201	0.863465	300	2	0.14104
FABP7	4	0.0037638	0.013225	0.863465	301	2	0.43728
EIF2AK2	4	0.0037864	0.013303	0.863465	302	2	-0.27144
DHX32	4	0.0037902	0.013314	0.863465	303	2	0.49937
YME1L1	4	0.0037982	0.01334	0.863465	304	4	1.1347
SLC9C2	4	0.0038005	0.013348	0.863465	305	4	0.61422
KCNK10	4	0.0038029	0.013354	0.863465	306	4	0.67001
WDR64	4	0.0038157	0.013395	0.863465	307	4	0.57049
USP50	4	0.0038858	0.013626	0.872498	308	4	0.57569
LRRC63	4	0.0038943	0.013653	0.872498	309	4	0.47661
MAGEB4	4	0.0039312	0.013768	0.872498	310	3	0.89735
PRKAR1B	4	0.0039563	0.013856	0.872498	311	4	1.0149
TLN1	4	0.0039627	0.013879	0.872498	312	3	1.2241
WDR45B	4	0.0039702	0.013909	0.872498	313	3	0.82293
PIGK	4	0.0039775	0.013935	0.872498	314	4	0.92572
ALG2	3	0.0039828	0.011004	0.859288	315	1	-4.2387
NT5C2	4	0.0039891	0.013979	0.872498	316	2	0.48464
CLDN25	4	0.0039902	0.013982	0.872498	317	4	0.77178
PREX2	4	0.0039988	0.014012	0.872498	318	3	0.82834
PILRB	4	0.0040586	0.014215	0.881173	319	4	0.63721
ARHGAP5	4	0.0040662	0.014239	0.881173	320	2	0.22891
ARPP19	4	0.0041673	0.014569	0.885698	321	4	0.69805
SPAG4	4	0.0041696	0.014575	0.885698	322	2	0.3551
GOLGA6L9	4	0.0041826	0.01462	0.885698	323	3	1.0418
PIGF	4	0.004185	0.014632	0.885698	324	2	0.44466
NPTXR	4	0.0042009	0.014687	0.885698	325	3	0.8334
C1orf159	4	0.0042062	0.014705	0.885698	326	4	0.90925
CDX2	4	0.0042085	0.014713	0.885698	327	4	0.68885
SMURF2	4	0.0042213	0.01475	0.885698	328	2	0.29331
TTYH2	4	0.0042315	0.014787	0.885698	329	4	0.67413
TANK	4	0.0042358	0.014804	0.885698	330	4	0.58762
UNCX	4	0.0042366	0.014805	0.885698	331	4	0.53598
HIVEP2	4	0.0042487	0.014841	0.885698	332	4	0.99194
NPSR1	4	0.004265	0.014898	0.886505	333	3	0.7737
NAAA	4	0.0042877	0.014975	0.887493	334	4	0.58387
LRP10	4	0.0042964	0.015003	0.887493	335	4	0.47799
RRP7A	4	0.0043247	0.015091	0.890058	336	2	0.44251
KIRREL2	4	0.0043764	0.015258	0.897299	337	3	0.65282
CRHBP	4	0.0044047	0.015342	0.898265	338	3	1.1617
TAF5	4	0.0044281	0.015408	0.898265	339	3	1.2441
ATP6V0A4	4	0.0044424	0.015465	0.898265	340	3	0.84117
AKR1B10	4	0.0044471	0.015477	0.898265	341	4	0.79233
TM9SF3	4	0.0044519	0.015498	0.898265	342	3	0.75483
EGFLAM	4	0.0044798	0.015593	0.898564	343	3	0.4471
FASN	4	0.0045281	0.01576	0.899285	344	3	0.90964
ZNF350	4	0.0045315	0.015771	0.899285	345	2	0.051739
WDR54	4	0.0045425	0.015812	0.899285	346	3	0.80813
BST2	4	0.0045585	0.015861	0.899285	347	3	0.86077
PPWD1	4	0.0045832	0.015946	0.899285	348	2	0.40081
EPHA1	4	0.0045945	0.015984	0.899285	349	2	0.41554
TFPT	4	0.0046035	0.016012	0.899285	350	3	0.8945
SQRDL	4	0.0046349	0.016119	0.899285	351	2	0.45958
DDAH1	4	0.0046444	0.016147	0.899285	352	2	0.76221
C17orf78	4	0.0046498	0.016165	0.899285	353	4	0.6955
ZNF846	4	0.0046569	0.016188	0.899285	354	2	0.46109
MEA1	4	0.0046618	0.016203	0.899285	355	3	0.80721
SERPINI2	4	0.0046701	0.016231	0.899285	356	4	0.56331
YIF1A	4	0.0046952	0.016319	0.901684	357	4	0.84437
MMS19	4	0.0047383	0.016477	0.905118	358	1	-0.97931
LRRC70	4	0.0047871	0.016658	0.905118	359	4	0.50895
SKIV2L2	4	0.00479	0.016667	0.905118	360	1	-1.7993
SPDYA	4	0.0047932	0.01668	0.905118	361	4	0.69288
SLC2A2	4	0.0048269	0.016787	0.905118	362	4	0.55977
OR9G1	4	0.0048307	0.016798	0.905118	363	4	0.50932
PRR4	4	0.0048379	0.016818	0.905118	364	3	0.91257
HNF1A	4	0.0048631	0.016899	0.905118	365	4	0.59772
MVB12A	4	0.0048822	0.016965	0.905118	366	4	0.39812
DMRT3	4	0.0048934	0.017001	0.905118	367	3	0.78634
MED18	4	0.0048976	0.017019	0.905118	368	2	0.50076
ZNF398	4	0.0049147	0.017069	0.905118	369	3	0.72449
SEL1L	4	0.0049233	0.017103	0.905118	370	2	0.5268
COASY	4	0.0049385	0.01715	0.905118	371	3	0.82921
MROH2A	4	0.0049451	0.017166	0.905118	372	2	-0.3133
STK24	4	0.0049603	0.017211	0.905118	373	4	0.67423
AGO1	4	0.0049723	0.017253	0.905118	374	3	0.78597
FAM104B	4	0.0049962	0.017326	0.905118	375	4	0.49169
SAP18	4	0.0049968	0.017326	0.905118	376	1	-0.79153
RPL7	3	0.0050041	0.013814	0.872498	377	3	1.5979
TMEM47	4	0.0050148	0.017382	0.905671	378	4	0.50968
APOLD1	4	0.0050485	0.017501	0.909522	379	2	0.44203
SPC24	4	0.0051001	0.017678	0.914671	380	1	-1.6306
RORA	4	0.0051048	0.017691	0.914671	381	4	0.60761
Non-Targeting_76978	1	0.0051423	0.0050728	0.852551	382	1	0.99771
CYP2A7	4	0.0051518	0.017832	0.919561	383	2	0.041813
KTI12	4	0.005166	0.017879	0.919665	384	2	-1.4941
GPR108	4	0.0051911	0.017972	0.921006	385	4	0.39295
GSTO2	4	0.0051976	0.017997	0.921006	386	3	0.63292
PFDN2	4	0.0052276	0.018092	0.923486	387	2	0.65906
SLX4	4	0.0052552	0.018193	0.923486	388	1	-0.47408
OR10A5	4	0.0052748	0.018253	0.923486	389	3	0.83384
INPP4B	4	0.005282	0.018279	0.923486	390	4	0.38955
SPPL2B	4	0.0053206	0.0184	0.923486	391	2	0.44947
SNRPC	4	0.0053243	0.018413	0.923486	392	4	1.2269
PLEKHG4B	4	0.0053286	0.018426	0.923486	393	3	0.85445
DHPS	4	0.0053585	0.018525	0.923486	394	2	0.21915
PPAPDC3	4	0.005374	0.01857	0.923486	395	3	0.80724
PITHD1	4	0.005383	0.018593	0.923486	396	3	0.57332
ZNF529	4	0.0054102	0.018693	0.923486	397	2	0.018068
TTC1	4	0.0054153	0.018708	0.923486	398	4	0.7132
ETAA1	4	0.0054593	0.01887	0.923486	399	3	0.8239
MARS	4	0.0054618	0.018878	0.923486	400	2	-1.9619
OMD	4	0.0054652	0.018888	0.923486	401	4	0.6347
UBE2H	4	0.0054888	0.018963	0.923486	402	4	0.89988
DDB1	4	0.0054954	0.019	0.923486	403	2	-0.33903
KPNA2	4	0.0055135	0.019052	0.923486	404	2	0.4648
DCLK2	4	0.0055375	0.019128	0.923486	405	4	0.60174
C20orf173	4	0.0055652	0.019206	0.923486	406	3	0.50196
OR5M11	4	0.0055946	0.019301	0.923486	407	4	0.68959
SLC11A1	4	0.0056168	0.019382	0.923486	408	1	-1.1147
GABRA6	4	0.0056199	0.019392	0.923486	409	3	0.68905
FEM1C	4	0.0056201	0.019392	0.923486	410	4	0.65219
CPNE9	4	0.0056659	0.019535	0.923486	411	3	0.88635
RBM42	4	0.0056682	0.019545	0.923486	412	4	0.54949
GUK1	3	0.0056684	0.01557	0.898564	413	2	1.6
MCM4	4	0.0056685	0.019545	0.923486	414	3	0.94558
CYP3A7-CYP3A51P	4	0.0056725	0.019558	0.923486	415	4	0.45681
TMEM182	3	0.0057095	0.015686	0.899285	416	3	0.80592
CDH1	4	0.0057198	0.019712	0.923486	417	4	0.54435
RPL41	4	0.0057201	0.019714	0.923486	418	4	0.74887
AQP2	4	0.0057718	0.019877	0.923486	419	3	0.52859
USP47	4	0.0057742	0.019882	0.923486	420	3	0.82932
RAB5C	4	0.0057927	0.019946	0.923486	421	2	0.58182
ELF3	4	0.0058104	0.020005	0.923486	422	4	0.52942
POLE3	4	0.0058109	0.020005	0.923486	423	3	0.89974
PIP5K1A	4	0.0058205	0.02004	0.923486	424	2	0.61238
RBM15B	4	0.0058234	0.02005	0.923486	425	2	0.3803
CLDN16	4	0.005824	0.020053	0.923486	426	3	0.88057
PHKA2	4	0.0058298	0.020077	0.923486	427	2	0.55819
TNP2	4	0.0058444	0.020124	0.923486	428	4	0.69481
ABCD4	4	0.0058751	0.020232	0.923486	429	3	0.70439
OR6C70	4	0.0059088	0.02035	0.923486	430	4	0.42402
GLT8D1	4	0.0059267	0.020406	0.923486	431	3	0.34305
MMD2	4	0.0059371	0.020447	0.923486	432	4	0.69285
SLC6A17	4	0.005984	0.020613	0.923486	433	2	0.55208
CSF3	4	0.0059854	0.020621	0.923486	434	4	0.61412
NOP16	4	0.0060029	0.020679	0.923486	435	2	-1.3061
CSRNP1	4	0.0060145	0.020718	0.923486	436	4	0.5307
GABRA2	4	0.0060224	0.020744	0.923486	437	4	0.61006
TMPRSS12	4	0.0060348	0.020793	0.923486	438	3	0.75995
FAM84B	4	0.0060501	0.020836	0.923486	439	3	0.80249
NUP107	4	0.0060817	0.020942	0.923486	440	2	0.30518
KCNMB3	4	0.0060831	0.020949	0.923486	441	4	0.56495
SLC35F5	4	0.0061058	0.021021	0.923486	442	4	0.50801
USP2	4	0.0061212	0.021069	0.923486	443	4	0.75401
SLC16A13	4	0.0061307	0.021098	0.923486	444	2	0.59189
FAM231A	4	0.0061333	0.021106	0.923486	445	1	-0.27028
BRI3	4	0.0061524	0.021171	0.923486	446	4	0.564
TSACC	4	0.0061672	0.021229	0.923486	447	4	0.83986
PTPRE	4	0.0061688	0.021235	0.923486	448	2	0.36407
NPS	4	0.0061849	0.021285	0.923486	449	3	0.49319
NPY5R	4	0.0061895	0.021304	0.923486	450	4	0.51874
GRIP1	4	0.0061916	0.021307	0.923486	451	3	0.86101
ERBB3	4	0.0062071	0.021351	0.923486	452	2	0.62913
DEFB113	4	0.0062347	0.021446	0.924046	453	3	0.85119
TCEB3CL2	4	0.0062366	0.021456	0.924046	454	1	-0.13209
UTP23	4	0.0062882	0.021603	0.928376	455	1	0.059983
KPNA6	4	0.0063174	0.021696	0.929718	456	4	0.88255
TBL3	4	0.0063398	0.021766	0.929718	457	2	-0.66352
EOMES	4	0.0063471	0.021792	0.929718	458	3	0.81991
AP3B1	4	0.0063542	0.021819	0.929718	459	4	0.71603
USP15	4	0.0063858	0.02192	0.932043	460	4	0.48487
MSR1	4	0.0064947	0.022263	0.936959	461	3	0.29069
ASB8	4	0.006495	0.022264	0.936959	462	3	0.92263
ARFRP1	4	0.0064961	0.022269	0.936959	463	4	1.0437
DAW1	4	0.0064961	0.022269	0.936959	464	4	0.58229
ARL5A	4	0.0065219	0.022361	0.937304	465	2	0.49726
SMC1B	4	0.0065252	0.02237	0.937304	466	3	0.72894
NCK1	4	0.0065463	0.022434	0.937379	467	2	0.36694
ABCB6	4	0.0065551	0.022465	0.937379	468	4	0.74082
LRP12	4	0.006576	0.02253	0.938124	469	4	0.52732
TNFRSF19	4	0.0066124	0.022649	0.940167	470	4	0.68347
METAP2	4	0.0066496	0.022775	0.940167	471	1	-0.10023
C1orf64	4	0.0066633	0.02282	0.940167	472	4	0.38265
MARK1	4	0.0066655	0.022827	0.940167	473	3	0.64954
HNRNPCL3	4	0.0066995	0.022949	0.940167	474	3	0.87208
LITAF	4	0.0067012	0.022954	0.940167	475	3	0.55595
LCE3B	4	0.0067528	0.023139	0.940167	476	2	0.13858
WNT10A	4	0.0067692	0.023195	0.940167	477	3	1.0712
TMC5	4	0.0067994	0.023283	0.940167	478	3	0.88944
TWISTNB	4	0.0068044	0.023297	0.940167	479	2	0.51845
LANCL2	4	0.0068241	0.023352	0.940167	480	2	0.26798
DRAM1	4	0.006885	0.023535	0.940167	481	4	0.58592
COPE	4	0.0069077	0.023601	0.940167	482	1	-2.0116
TOP1MT	4	0.0069095	0.023604	0.940167	483	3	0.72073
SREK1	4	0.0069335	0.023679	0.940167	484	4	0.56794
VPS37B	4	0.0069372	0.023692	0.940167	485	4	0.53744
DNAJB2	4	0.0069593	0.023756	0.940167	486	2	0.18288
PRKAA2	4	0.0069602	0.02376	0.940167	487	3	0.86919
POU2AF1	4	0.006965	0.023777	0.940167	488	2	0.61222
MAP7D1	4	0.0069985	0.023898	0.940167	489	4	0.42975
CTAGE6	4	0.0070109	0.023937	0.940167	490	2	0.1797
ARR3	4	0.0070151	0.02395	0.940167	491	3	0.62698
SNAP25	4	0.0070172	0.023957	0.940167	492	3	0.67365
HTR2B	4	0.0070625	0.024099	0.940167	493	2	0.13319
MATK	4	0.0070767	0.024144	0.940167	494	4	0.68561
STIM1	4	0.0070787	0.024151	0.940167	495	4	0.8438
LRP2	4	0.0071141	0.024272	0.940167	496	2	0.17013
ADAM32	4	0.007147	0.024391	0.940167	497	3	0.76505
ALDH1L2	4	0.007161	0.024437	0.940167	498	3	0.63179
GPANK1	4	0.0071657	0.024449	0.940167	499	1	-0.10102
POMT1	4	0.0071663	0.024453	0.940167	500	3	0.79826
NPEPPS	4	0.0071714	0.024466	0.940167	501	4	0.79136
FKBP5	4	0.0071846	0.024511	0.940167	502	4	0.78074
PCBD1	4	0.0071878	0.024523	0.940167	503	3	0.71427
IL1RL1	4	0.0072028	0.024566	0.940167	504	3	0.54213
SRSF2	4	0.0072173	0.024607	0.940167	505	1	-1.5173
LSM3	4	0.0072689	0.024767	0.940167	506	2	0.69894
RAB11B	3	0.0073162	0.019916	0.923486	507	1	-0.3179
PIGU	4	0.0073183	0.02493	0.940167	508	4	0.81897
CCDC138	4	0.0073228	0.024947	0.940167	509	4	0.50109
FGF16	4	0.007328	0.024964	0.940167	510	4	0.85156
KPNA1	4	0.0073647	0.025067	0.940167	511	3	0.58317
C14orf178	4	0.007372	0.025093	0.940167	512	1	-0.43905
TRIM37	4	0.0073855	0.025134	0.940167	513	3	1.2246
RELN	4	0.0074129	0.025223	0.940167	514	4	0.29458
SERINC5	4	0.0074234	0.025254	0.940167	515	4	0.55403
PCDHB9	4	0.0074236	0.025255	0.940167	516	3	0.40189
SLC22A6	4	0.0074509	0.025339	0.940167	517	4	0.3517
YARS	4	0.0074752	0.025425	0.940167	518	1	-1.3781
PIM1	4	0.0075011	0.02551	0.940167	519	4	0.5296
HK1	4	0.007505	0.025521	0.940167	520	4	0.76483
PINK1	4	0.0075108	0.025542	0.940167	521	2	0.35243
POSTN	4	0.0075262	0.025583	0.940167	522	4	0.58112
MMP24	4	0.007559	0.025675	0.940167	523	3	0.75336
NEK9	4	0.0075634	0.025693	0.940167	524	4	0.47362
IRF2BPL	4	0.0075854	0.02576	0.940167	525	4	0.3925
CNN1	4	0.0076127	0.025845	0.940167	526	4	0.41705
C15orf38-AP3S2	4	0.00763	0.025895	0.940167	527	1	-0.13943
LEUTX	4	0.0076794	0.026037	0.940167	528	3	0.73897
LRP2BP	4	0.0077006	0.026104	0.940167	529	2	0.35248
CHMP6	4	0.0077271	0.026188	0.940167	530	3	1.0585
C19orf73	4	0.0077331	0.026203	0.940167	531	1	-0.23864
COL3A1	4	0.0077589	0.026285	0.940167	532	4	0.5686
CEP63	4	0.0077847	0.026367	0.940167	533	2	0.061073
TST	4	0.0077963	0.026407	0.940167	534	3	0.66088
LRMP	3	0.0078032	0.021179	0.923486	535	3	0.51002
LSM5	4	0.007823	0.026495	0.940167	536	2	0.63932
EIF2S3	4	0.0078363	0.026542	0.940167	537	1	-2.5449
RPS13	4	0.0078879	0.026705	0.940167	538	1	-1.4969
PKDCC	4	0.0078892	0.026709	0.940167	539	4	0.56807
ANKS1B	4	0.0079091	0.026778	0.940167	540	4	0.70341
FBXL21	4	0.0079217	0.026815	0.940167	541	3	0.8313
PPP6C	4	0.0079514	0.026903	0.940167	542	3	1.2693
TROAP	4	0.0079698	0.026956	0.940167	543	3	0.77176
TMEM180	4	0.0079871	0.027017	0.940167	544	4	1.0501
ATP5G1	4	0.007991	0.027029	0.940167	545	1	-0.27378
FOXI2	4	0.0079951	0.027041	0.940167	546	3	0.85685
CHRNA7	4	0.0080043	0.027067	0.940167	547	3	0.74595
METTL20	4	0.0080165	0.027108	0.940167	548	2	0.29974
IGF1R	4	0.0080204	0.027121	0.940167	549	3	0.6844
OR1A2	4	0.0080458	0.027203	0.940167	550	3	1.081
ZNF229	4	0.0080462	0.027205	0.940167	551	4	0.61559
OR1L6	4	0.0080481	0.02721	0.940167	552	3	0.98266
CCNE1	4	0.0080734	0.027293	0.940167	553	4	0.44321
ODF1	4	0.0080748	0.027299	0.940167	554	4	0.5624
THAP6	4	0.0080869	0.027341	0.940167	555	2	0.65542
OR1F1	4	0.0080874	0.027343	0.940167	556	4	0.4192
ZC3H3	4	0.008092	0.02736	0.940167	557	4	0.85132
USP11	4	0.008093	0.027364	0.940167	558	4	0.62961
C22orf39	4	0.0080941	0.027367	0.940167	559	2	-0.19003
NTF3	4	0.0080978	0.027379	0.940167	560	4	0.80665
LSM12	4	0.008107	0.027404	0.940167	561	4	0.58261
PRMT9	4	0.0081084	0.027407	0.940167	562	4	0.40609
SMC2	4	0.0081457	0.027528	0.940167	563	1	-4.5365
RAP2B	4	0.0081477	0.027534	0.940167	564	4	0.34791
LGALS4	4	0.0081631	0.02758	0.940167	565	2	0.40594
ENPP1	4	0.0081972	0.027692	0.940167	566	2	0.15383
ZCWPW2	4	0.0082013	0.027706	0.940167	567	3	0.79083
OR10W1	4	0.0082067	0.027725	0.940167	568	2	0.51864
LOC100130451	4	0.0082225	0.027767	0.940167	569	4	0.43313
FAM20B	4	0.0082488	0.02786	0.940167	570	2	0.42217
SYT13	4	0.0082506	0.027865	0.940167	571	3	0.86975
CHRM5	4	0.0082999	0.028023	0.940167	572	2	0.63027
MYC	4	0.0083003	0.028024	0.940167	573	1	-1.906
OR6C74	4	0.0083064	0.028041	0.940167	574	4	0.71092
PAPD4	4	0.008325	0.028099	0.940167	575	4	0.60389
KRTAP4-12	4	0.0083827	0.028284	0.940167	576	3	0.90901
VPS11	4	0.0083991	0.028335	0.940167	577	2	0.51156
SAAL1	4	0.008409	0.028362	0.940167	578	4	1.0279
PIWIL4	4	0.008416	0.028385	0.940167	579	3	0.92727
BIRC7	4	0.0084433	0.028473	0.940167	580	2	0.38321
MED19	4	0.0084493	0.028499	0.940167	581	4	1.0792
GRHL2	4	0.008455	0.028517	0.940167	582	2	0.068084
CCL27	4	0.0084803	0.028594	0.940167	583	3	0.6022
SPRYD3	4	0.0085018	0.028661	0.940167	584	3	0.83187
ZNF791	4	0.0085065	0.028679	0.940167	585	3	0.54979
GABRD	4	0.0085066	0.028679	0.940167	586	3	0.6534
PCDHB6	4	0.008509	0.028683	0.940167	587	3	0.70051
ERG	4	0.008521	0.028722	0.940167	588	2	0.30368
HLA-A	4	0.0085277	0.028744	0.940167	589	4	0.6328
TTC27	4	0.0085322	0.028755	0.940167	590	2	-0.59927
OR13A1	4	0.0085473	0.028804	0.940167	591	4	0.67958
ISY1-RAB43	4	0.0085581	0.028836	0.940167	592	3	1.2402
GNGT1	4	0.0085634	0.02885	0.940167	593	4	0.50218
SIRT3	4	0.0085656	0.028857	0.940167	594	2	0.57417
ZNF701	4	0.0085762	0.028899	0.940167	595	3	0.64147
CD3D	4	0.0086235	0.029055	0.940167	596	4	0.37317
RHOB	4	0.0086612	0.029186	0.940167	597	2	0.35974
LEPROTL1	4	0.0086719	0.029231	0.940167	598	3	0.63479
ERGIC2	3	0.0086806	0.023391	0.940167	599	2	0.93893
ESRRG	4	0.0086809	0.029257	0.940167	600	4	0.49394
HTR5A	4	0.0086999	0.029318	0.940167	601	2	0.1981
HSPE1	3	0.0087094	0.023465	0.940167	602	1	-1.6632
ZNF580	4	0.0087127	0.029361	0.940167	603	2	0.3085
TMEM97	4	0.0087213	0.029386	0.940167	604	3	0.94608
C6orf136	4	0.0087432	0.029458	0.940167	605	4	0.74984
FOXD4L4	4	0.0087578	0.029506	0.940167	606	3	0.96093
FNIP1	4	0.0087724	0.029556	0.940167	607	4	0.84751
PHKB	4	0.0088013	0.029654	0.940167	608	3	0.5988
PDXDC1	4	0.0088017	0.029657	0.940167	609	4	0.59246
C17orf53	4	0.0088158	0.029698	0.940167	610	2	0.37325
TFRC	4	0.0088183	0.029703	0.940167	611	3	1.0241
CCDC110	4	0.0088593	0.029817	0.940167	612	4	0.43244
LZIC	4	0.0088863	0.029894	0.940167	613	4	0.40919
ACOT12	4	0.0088876	0.029897	0.940167	614	3	0.68763
NDC1	4	0.0088953	0.029923	0.940167	615	4	0.80455
ELF4	4	0.0089394	0.030064	0.940167	616	4	0.65779
KLHL17	4	0.0089704	0.030166	0.940167	617	3	0.83367
PTPRZ1	4	0.0089797	0.030195	0.940167	618	4	0.64542
OSBPL10	4	0.0089918	0.030235	0.940167	619	4	0.55968
SMIM11	4	0.0090038	0.030271	0.940167	620	3	0.77019
GPR174	4	0.0090115	0.030293	0.940167	621	2	0.36311
CCL4	4	0.0090172	0.030312	0.940167	622	2	0.35561
KLHL36	4	0.0090219	0.030332	0.940167	623	3	0.43501
CHN2	4	0.0090287	0.030358	0.940167	624	3	0.59986
C4orf36	4	0.0090435	0.030406	0.940167	625	4	0.57777
FXYD3	4	0.0090734	0.030501	0.940167	626	2	0.38613
C15orf41	4	0.0091146	0.030624	0.940167	627	3	0.63993
PLEKHG3	4	0.0091159	0.030628	0.940167	628	3	0.78202
RPSA	4	0.009125	0.030659	0.940167	629	2	0.19258
COQ9	4	0.0091534	0.030747	0.940167	630	3	0.78668
TBC1D13	4	0.009161	0.030775	0.940167	631	3	1.0399
SLC6A9	4	0.0091704	0.030809	0.940167	632	4	0.68785
CBLB	4	0.0091735	0.030818	0.940167	633	4	0.55657
ACTR10	4	0.0091765	0.030829	0.940167	634	1	-0.90221
SOHLH2	4	0.0091861	0.030853	0.940167	635	3	0.59759
VPS39	4	0.0092138	0.030948	0.94165	636	3	0.7354
PLIN1	4	0.0092645	0.031103	0.942212	637	3	0.62236
MTMR3	4	0.0092795	0.031154	0.942212	638	3	0.61319
KLRF1	4	0.0093049	0.031241	0.942212	639	4	0.41196
CSF2RA	4	0.0093109	0.031264	0.942212	640	2	0.52249
CCNL1	4	0.009331	0.031321	0.942212	641	1	-0.8081
PTPRJ	4	0.0093469	0.031371	0.942212	642	4	0.76673
C1orf186	4	0.0093515	0.031388	0.942212	643	3	0.71921
UBTF	4	0.0093758	0.031473	0.943331	644	3	1.1859
SERTAD2	4	0.0094097	0.031576	0.943897	645	2	0.48762
USF2	4	0.009434	0.031647	0.943897	646	3	0.90567
NR2F2	4	0.0094564	0.031723	0.943897	647	3	0.58815
MLLT11	4	0.0094581	0.031726	0.943897	648	4	0.53695
CDH22	4	0.0094856	0.031813	0.945091	649	2	0.41441
RABIF	4	0.0095217	0.031925	0.945132	650	3	0.72211
SPATA17	4	0.0095371	0.031978	0.945132	651	2	-0.13932
AKAP17A	4	0.009556	0.03204	0.945132	652	3	0.5453
ABCF1	4	0.0095681	0.03208	0.945132	653	3	1.0944
C10orf128	4	0.0095751	0.032105	0.945132	654	4	0.86668
TSTD2	4	0.0095795	0.032116	0.945132	655	3	0.51891
MTIF2	4	0.0095886	0.032144	0.945132	656	2	0.22749
CETN2	4	0.0096117	0.032218	0.945935	657	4	0.67146
PARP1	4	0.00963	0.032284	0.94649	658	4	0.50964
DYTN	4	0.0096916	0.032482	0.94974	659	3	0.53524
MCM9	4	0.0096931	0.032489	0.94974	660	4	0.53014
GALK1	4	0.0097184	0.03258	0.950645	661	3	0.96059
XKR8	4	0.0097349	0.032626	0.950645	662	4	0.4282
GRID1	4	0.0097461	0.032662	0.950645	663	4	0.502
CENPB	3	0.0097503	0.026166	0.940167	664	2	0.8279
ADCY1	4	0.0097706	0.032739	0.951504	665	3	0.85356
HIST1H3A	4	0.0097968	0.032821	0.951639	666	3	1.0972
PRPH2	4	0.0098285	0.032928	0.951639	667	4	0.70539
ASGR2	4	0.0098339	0.032941	0.951639	668	3	0.94923
RAD9A	4	0.0098461	0.032976	0.951639	669	1	-0.43302
GPD1L	4	0.0098479	0.03298	0.951639	670	4	0.2623
ZBTB7C	4	0.0098723	0.033057	0.952502	671	4	0.40999
TM6SF2	4	0.0099054	0.033164	0.953204	672	2	0.5335
NOL11	4	0.0099114	0.033176	0.953204	673	3	0.79097
SRSF5	4	0.0099362	0.033252	0.953643	674	4	0.64067
FAM217A	4	0.009949	0.033296	0.953643	675	2	0.47255
PRMT1	4	0.0099982	0.033458	0.954645	676	2	-0.74893
WEE1	4	0.010001	0.033464	0.954645	677	1	0.033581
NMU	4	0.010019	0.033525	0.955032	678	3	0.52592
ISY1	4	0.010052	0.033634	0.955829	679	2	0.41153
TMEM167A	4	0.010087	0.033744	0.955829	680	4	0.53482
PLEKHB2	4	0.010146	0.033924	0.955829	681	2	0.5451
NPY4R	4	0.01017	0.034005	0.955829	682	4	0.79262
TBCD	4	0.01017	0.034005	0.955829	683	3	0.74778
METTL7B	4	0.010178	0.034034	0.955829	684	4	0.63725
OR51S1	4	0.0102	0.0341	0.955829	685	2	0.17041
FNDC1	4	0.010255	0.034279	0.955829	686	2	0.55303
SLC35G1	4	0.010258	0.034293	0.955829	687	2	0.30901
CPE	4	0.010267	0.034321	0.955829	688	2	0.095981
TMOD2	4	0.010327	0.034525	0.955829	689	3	0.89243
SLC45A4	4	0.010328	0.034531	0.955829	690	4	0.69927
MUS81	4	0.010351	0.034612	0.955829	691	3	0.73727
RANBP6	4	0.010359	0.034634	0.955829	692	4	0.50336
SIX6	4	0.010361	0.034638	0.955829	693	1	-1.1497
GALNT7	4	0.010412	0.034816	0.955829	694	2	0.22107
XYLT1	4	0.010413	0.034818	0.955829	695	3	1.0134
VKORC1L1	4	0.010446	0.034915	0.955829	696	3	0.86398
MAGEA12	4	0.010464	0.034978	0.955829	697	3	0.53419
ARHGDIG	4	0.010465	0.034983	0.955829	698	4	0.59268
RHBDD2	4	0.010485	0.035047	0.955829	699	3	0.63138
OR2T3	4	0.010496	0.035075	0.955829	700	3	0.68125
TRIM27	4	0.010515	0.035146	0.955829	701	1	-0.10607
RPL7A	3	0.010526	0.028158	0.940167	702	1	-0.38795
DDI2	4	0.010539	0.035227	0.955829	703	3	0.57369
PTBP1	4	0.010567	0.035309	0.955829	704	1	-0.068012
CD226	3	0.010603	0.028352	0.940167	705	3	0.67857
SHKBP1	4	0.010612	0.035442	0.955829	706	4	0.74142
MRPS33	4	0.010618	0.035463	0.955829	707	2	0.12976
PYROXD2	4	0.010663	0.035604	0.955829	708	4	0.67898
IKBKAP	4	0.01067	0.035622	0.955829	709	2	0.10061
OR6M1	4	0.010696	0.035694	0.955829	710	4	0.42987
DPH3P1	4	0.010705	0.035716	0.955829	711	3	0.60901
ATP11B	4	0.01071	0.035732	0.955829	712	4	0.47412
OR3A1	4	0.010721	0.035769	0.955829	713	1	0.02757
ADCY5	4	0.010764	0.035898	0.955829	714	4	0.7478
TUSC2	4	0.010773	0.035924	0.955829	715	3	0.70286
USP17L21	4	0.010775	0.035937	0.955829	716	4	0.38241
ILF3	4	0.010789	0.035982	0.955829	717	3	1.0635
MAP3K13	4	0.010816	0.036071	0.955829	718	3	0.81108
FAM26F	4	0.010824	0.036096	0.955829	719	3	0.60353
EXOC6B	4	0.010833	0.036118	0.955829	720	3	0.57985
KRTAP4-4	4	0.010861	0.036201	0.955829	721	3	0.79793
ANKRD18B	4	0.010864	0.036211	0.955829	722	3	0.58112
APOL1	4	0.010866	0.036218	0.955829	723	3	0.60405
PRX	4	0.010927	0.036404	0.955829	724	1	0.061157
CCDC149	4	0.010956	0.036479	0.955829	725	4	0.33172
NAA10	4	0.010978	0.036544	0.955829	726	2	0.14435
DPF3	4	0.010995	0.0366	0.955829	727	3	0.76669
NADSYN1	4	0.011	0.036616	0.955829	728	4	0.64183
PLIN2	4	0.011053	0.036786	0.955829	729	4	0.76347
GSTA3	4	0.011081	0.036869	0.955829	730	1	-0.37188
CAPN7	4	0.011096	0.036919	0.955829	731	3	0.73092
ADRA2A	4	0.011116	0.03699	0.955829	732	4	0.61894
NOTO	4	0.011133	0.037035	0.955829	733	1	-1.605
NUDT10	4	0.011134	0.037037	0.955829	734	3	0.71923
SP5	4	0.011159	0.037115	0.955829	735	4	0.90717
SLC40A1	4	0.011168	0.037139	0.955829	736	3	0.76006
RPL32	4	0.011184	0.037191	0.955829	737	2	0.52017
NDRG3	4	0.011188	0.037203	0.955829	738	3	0.7991
HTATSF1	4	0.011236	0.037339	0.955829	739	2	0.2054
ZNF160	4	0.011271	0.037453	0.955829	740	3	0.68038
CD37	4	0.011274	0.037465	0.955829	741	3	1.0212
ACVRL1	4	0.011279	0.037483	0.955829	742	2	0.38014
TBC1D26	4	0.011282	0.03749	0.955829	743	3	0.87252
POP5	4	0.011287	0.037503	0.955829	744	2	0.027234
TUBB8	3	0.011299	0.030119	0.940167	745	2	0.78471
MCC	4	0.011304	0.037564	0.955829	746	4	0.40502
KDM7A	4	0.011317	0.037593	0.955829	747	4	0.58413
GPR1	4	0.011336	0.037661	0.955829	748	4	0.34343
FAM186A	4	0.011339	0.037667	0.955829	749	2	0.43157
OLFML3	4	0.01139	0.037834	0.955829	750	2	0.088879
CPSF4L	4	0.011427	0.037953	0.955829	751	4	1.0367
PSD4	4	0.011441	0.037994	0.955829	752	2	0.59757
SHROOM1	4	0.011445	0.038007	0.955829	753	2	0.64459
KLRD1	4	0.011464	0.038062	0.955829	754	4	0.7112
GBP5	4	0.01147	0.03808	0.955829	755	4	0.59178
DES	4	0.011493	0.038136	0.955829	756	3	0.37446
ADGRV1	4	0.011502	0.038162	0.955829	757	2	0.57518
WNT5A	4	0.011505	0.038171	0.955829	758	4	0.84586
CCDC160	4	0.01151	0.038182	0.955829	759	4	0.32522
STT3B	4	0.011544	0.038308	0.955829	760	2	0.59446
MNAT1	4	0.011586	0.038438	0.955829	761	3	0.74528
HPS1	4	0.011611	0.038508	0.955829	762	2	0.027853
Non-Targeting_76826	1	0.011627	0.011557	0.859288	763	1	0.93407
HSPA8	4	0.011628	0.038562	0.955829	764	4	0.48054
RAB23	4	0.011633	0.038576	0.955829	765	3	0.83774
SARNP	4	0.011635	0.038584	0.955829	766	4	0.39811
EFHD1	4	0.011643	0.038609	0.955829	767	3	0.68222
CDC6	4	0.011647	0.038621	0.955829	768	2	0.33117
DCTN3	4	0.011647	0.038622	0.955829	769	3	0.73254
MKL1	4	0.011663	0.03867	0.955829	770	3	0.67335
RAB7B	4	0.011666	0.038678	0.955829	771	4	0.53784
GADL1	4	0.011673	0.038701	0.955829	772	3	0.65511
RPL11	4	0.011689	0.038753	0.955829	773	2	0.73887
C20orf27	4	0.011699	0.038788	0.955829	774	1	-0.055136
DUSP9	4	0.011699	0.038791	0.955829	775	4	0.46889
DLAT	4	0.011727	0.038871	0.955829	776	2	0.37707
LILRB3	4	0.01175	0.038946	0.955829	777	2	0.23093
ANKRD11	4	0.011779	0.039041	0.955829	778	2	0.52102
MAZ	4	0.011779	0.039041	0.955829	779	4	0.63166
KIAA0430	4	0.011785	0.039062	0.955829	780	3	0.87918
LGALS9C	4	0.011803	0.039103	0.955829	781	3	0.63304
TSPAN3	4	0.011851	0.039263	0.955829	782	2	0.44026
PCCA	4	0.011853	0.039269	0.955829	783	1	-0.060126
UBL5	4	0.011857	0.039279	0.955829	784	2	-1.1445
TMEM254	4	0.011879	0.039345	0.955829	785	4	0.5538
PABPC1	4	0.011889	0.039371	0.955829	786	4	0.66742
EYA2	4	0.011916	0.039459	0.955829	787	3	0.70061
SEPT9	4	0.011924	0.039484	0.955829	788	4	0.47266
CDK1	3	0.011945	0.031723	0.943897	789	2	1.9379
CREB3L4	4	0.011956	0.039582	0.955829	790	1	-0.020699
CT45A5	4	0.011957	0.039584	0.955829	791	3	0.81203
FAM150B	4	0.011961	0.039598	0.955829	792	3	0.64454
PKP1	4	0.012007	0.039738	0.955829	793	1	-0.50078
RCE1	4	0.012037	0.039833	0.955829	794	4	0.49991
PCDHB5	4	0.012054	0.039886	0.955829	795	4	0.79119
Non-Targeting_77364	1	0.012055	0.011981	0.859288	796	1	0.91165
ACOT9	4	0.012058	0.039897	0.955829	797	1	0.068614
ICAM5	4	0.012073	0.039941	0.955829	798	3	0.67226
CSPP1	4	0.012106	0.04005	0.955829	799	3	0.57147
KRTAP6-3	4	0.01211	0.040055	0.955829	800	2	0.1428
CHP1	4	0.012151	0.040178	0.955829	801	2	0.28062
OR11H12	4	0.012161	0.040214	0.955829	802	2	0.17895
AGMO	4	0.012168	0.040228	0.955829	803	4	0.66165
AVIL	4	0.01217	0.040233	0.955829	804	4	0.32641
CORIN	4	0.012181	0.040279	0.955829	805	4	0.51281
GUCY2D	4	0.012237	0.04045	0.955829	806	2	0.32535
CPA2	4	0.012241	0.040467	0.955829	807	3	0.75158
PRDM6	4	0.01225	0.040494	0.955829	808	4	0.42364
NTSR2	4	0.012265	0.040541	0.955829	809	3	0.61449
AJAP1	4	0.012271	0.040562	0.955829	810	4	0.66742
SMUG1	4	0.012277	0.040584	0.955829	811	3	0.57035
CALR	4	0.012287	0.040618	0.955829	812	3	0.50182
ARHGAP28	4	0.01229	0.040629	0.955829	813	4	0.26603
LY75	4	0.012296	0.040648	0.955829	814	2	0.70331
NANS	4	0.012305	0.040672	0.955829	815	3	0.81335
COX6B1	4	0.012315	0.040702	0.955829	816	3	0.40446
VPS25	4	0.012329	0.040747	0.955829	817	3	1.4195
GSC2	4	0.012365	0.040859	0.955829	818	3	0.75639
C1orf146	4	0.012367	0.040863	0.955829	819	2	0.016753
LKAAEAR1	4	0.012415	0.041008	0.955829	820	4	0.58634
OR10J5	4	0.012418	0.041019	0.955829	821	2	0.46613
CXorf57	4	0.012449	0.041128	0.955829	822	4	0.58353
KHK	4	0.01247	0.041183	0.955829	823	2	-0.059401
MSANTD3	4	0.012478	0.04121	0.955829	824	4	0.52423
CACNB2	4	0.012513	0.041316	0.955829	825	4	0.37543
FBRS	4	0.012521	0.04134	0.955829	826	2	0.58243
CRAT	4	0.012543	0.041391	0.955829	827	4	0.68482
ALG12	4	0.012545	0.041399	0.955829	828	3	0.86122
HYKK	4	0.012562	0.041447	0.955829	829	4	0.30878
ABCB9	4	0.012572	0.041485	0.955829	830	2	0.63479
DNAJC21	4	0.012609	0.041599	0.955829	831	4	0.49693
ZNF772	4	0.012622	0.041643	0.955829	832	4	0.35569
SREK1IP1	4	0.012624	0.041647	0.955829	833	2	0.26297
FHAD1	4	0.012628	0.041658	0.955829	834	2	0.58774
RALGDS	4	0.012656	0.041734	0.955829	835	4	0.75605
CHRNA4	4	0.012665	0.04177	0.955829	836	4	0.68256
ARHGAP8	4	0.012675	0.041798	0.955829	837	1	-0.13202
ARL8A	4	0.012682	0.041822	0.955829	838	3	0.72727
SEPT2	4	0.012709	0.041898	0.955829	839	4	0.67317
PEF1	4	0.012722	0.041941	0.955829	840	3	0.5522
SHISA4	4	0.012787	0.04215	0.955829	841	4	0.49461
TOX3	4	0.012801	0.042186	0.955829	842	4	0.52673
ERV3-1	4	0.012805	0.042197	0.955829	843	4	0.61644
AHR	4	0.012829	0.04226	0.955829	844	3	0.4634
PLSCR3	4	0.012881	0.042418	0.955829	845	1	-0.39954
SUPT16H	4	0.012932	0.042584	0.955829	846	3	0.9923
OR4C46	4	0.012972	0.042702	0.955829	847	3	0.6333
NAA25	4	0.012983	0.042742	0.955829	848	4	0.75211
DEFB132	4	0.012995	0.042777	0.955829	849	4	0.41412
DOK3	4	0.013026	0.042875	0.955829	850	3	0.63704
KDM4C	4	0.013035	0.0429	0.955829	851	1	-0.11558
YBX1	4	0.013074	0.043002	0.955829	852	2	0.075522
Non-Targeting_76724	1	0.013093	0.013006	0.863465	853	1	0.96765
FSTL1	4	0.013108	0.043115	0.955829	854	3	0.68609
SUN1	4	0.013189	0.043341	0.955829	855	2	0.072161
TRAF5	4	0.013196	0.043363	0.955829	856	3	0.69286
ADAP2	4	0.013203	0.04338	0.955829	857	3	0.93897
LACTBL1	4	0.013207	0.04339	0.955829	858	4	0.32394
SPAG17	4	0.013244	0.043504	0.955829	859	3	0.60085
PICALM	4	0.013255	0.043535	0.955829	860	4	0.52389
GPR34	4	0.013285	0.043625	0.955829	861	4	0.32389
DRG2	4	0.013289	0.043639	0.955829	862	4	0.38799
MAP4K4	4	0.013291	0.043649	0.955829	863	3	0.56213
NUDT21	4	0.013292	0.04365	0.955829	864	1	0.31547
PRSS45	4	0.013296	0.043664	0.955829	865	4	0.24574
COPG2	4	0.013304	0.043684	0.955829	866	4	0.74075
C7orf66	4	0.013308	0.043699	0.955829	867	4	0.19763
GSDMD	4	0.013327	0.043754	0.955829	868	4	0.53352
C2orf47	4	0.01333	0.043762	0.955829	869	4	0.45581
ERICH2	4	0.013335	0.043773	0.955829	870	4	0.68073
RTP1	4	0.013339	0.043785	0.955829	871	4	0.39137
THRB	4	0.013368	0.043881	0.955829	872	2	0.070329
SCAF11	4	0.013377	0.043907	0.955829	873	3	0.78596
RBM25	4	0.013388	0.04394	0.955829	874	3	1.0005
C10orf12	4	0.013394	0.043959	0.955829	875	4	0.50214
FUT4	4	0.013394	0.043961	0.955829	876	3	0.42679
GCFC2	4	0.013402	0.043982	0.955829	877	4	0.48879
CRTC1	4	0.013408	0.044	0.955829	878	4	0.46228
C1RL	4	0.013416	0.044023	0.955829	879	2	0.26609
ADIG	4	0.013425	0.044052	0.955829	880	3	0.71378
C1orf112	4	0.013436	0.044089	0.955829	881	2	0.4369
CKLF	4	0.013446	0.044114	0.955829	882	1	-0.34256
PIPOX	4	0.013486	0.044237	0.955829	883	3	0.89236
KLHL42	4	0.013497	0.044273	0.955829	884	3	0.61253
ADAM28	4	0.013508	0.044311	0.955829	885	4	0.75216
SCARB1	4	0.013514	0.044328	0.955829	886	4	0.56254
BCKDK	4	0.013595	0.044583	0.955829	887	2	-0.14763
MLLT3	4	0.0136	0.044601	0.955829	888	2	0.085983
S100B	4	0.013601	0.044605	0.955829	889	4	0.38878
PLAUR	4	0.013609	0.044631	0.955829	890	3	0.93966
NRN1L	4	0.01361	0.044635	0.955829	891	3	0.67311
RTCB	4	0.013651	0.044757	0.955829	892	1	-2.8573
GMPS	4	0.013671	0.04482	0.955829	893	2	0.71212
RPS6KA6	4	0.013692	0.044891	0.955829	894	2	0.48938
KRT86	4	0.013702	0.044927	0.955829	895	3	0.20522
CTDSPL2	4	0.013706	0.044939	0.955829	896	3	0.68853
OCRL	4	0.013727	0.045001	0.955829	897	2	0.30499
ZSCAN1	4	0.013738	0.045036	0.955829	898	4	0.49702
TCEANC2	4	0.013755	0.045089	0.955829	899	3	0.67423
AIM1L	4	0.013794	0.045207	0.955829	900	4	0.54165
APEX1	4	0.013805	0.045245	0.955829	901	3	0.38407
SLC37A4	4	0.013818	0.045285	0.955829	902	3	0.51433
MYO1A	4	0.013856	0.045411	0.955829	903	2	0.30249
COL18A1	4	0.013878	0.045474	0.955829	904	3	0.62052
NRP1	4	0.013901	0.045543	0.955829	905	4	0.33487
CHMP5	4	0.013908	0.045558	0.955829	906	3	0.72769
TMEM210	4	0.013909	0.045565	0.955829	907	4	0.48836
SAMHD1	4	0.013915	0.045585	0.955829	908	2	0.22302
CDHR5	4	0.013937	0.045649	0.955829	909	4	0.70999
RPL36A-HNRNPH2	4	0.013959	0.045721	0.955829	910	2	0.40822
ACTR5	4	0.01397	0.045755	0.955829	911	3	0.82617
DPM2	4	0.013971	0.04576	0.955829	912	2	0.39095
MTM1	4	0.013973	0.045766	0.955829	913	3	0.764
RARB	4	0.014017	0.045899	0.955829	914	4	0.3256
NDUFAF2	4	0.014032	0.045938	0.955829	915	4	0.47271
EPHB3	4	0.014038	0.045958	0.955829	916	2	-0.18889
ITGAE	4	0.014062	0.046044	0.955829	917	2	-0.085834
FAM210B	4	0.014069	0.046064	0.955829	918	4	0.45029
PLA2G4F	4	0.014147	0.046313	0.955829	919	3	0.71017
CHFR	4	0.014151	0.046323	0.955829	920	3	0.84614
GDPD3	4	0.014164	0.046365	0.955829	921	2	0.21915
GSTK1	4	0.014216	0.046517	0.955829	922	1	-0.34279
COX6A2	4	0.014218	0.046522	0.955829	923	2	0.64837
HSF2BP	4	0.014238	0.04659	0.955829	924	4	0.59126
SOCS5	4	0.014257	0.046656	0.955829	925	3	0.7257
LMAN1	4	0.01426	0.046664	0.955829	926	3	0.71404
KLHL9	4	0.014267	0.046686	0.955829	927	1	-0.62137
ANKFY1	4	0.014272	0.046701	0.955829	928	4	0.80612
ZNF100	3	0.0143	0.037615	0.955829	929	2	0.86692
ODF2	4	0.014317	0.046828	0.955829	930	3	0.89935
TMEM173	4	0.014318	0.046831	0.955829	931	3	0.48131
N6AMT2	4	0.014333	0.046888	0.955829	932	3	0.71863
MAP4	4	0.014385	0.047047	0.955829	933	3	0.83993
CCDC130	4	0.014416	0.047143	0.955829	934	2	0.49816
STX16	4	0.014417	0.047146	0.955829	935	3	0.6224
RNF187	4	0.014421	0.047157	0.955829	936	2	0.12253
HOXB1	4	0.014423	0.047165	0.955829	937	3	0.63494
CSNK2A2	4	0.014444	0.047229	0.955829	938	4	0.49406
MLEC	4	0.014466	0.0473	0.955829	939	2	0.47594
ME2	4	0.014472	0.04732	0.955829	940	3	0.79126
C7orf61	4	0.014472	0.04732	0.955829	941	2	-0.42019
APBA1	4	0.014491	0.04738	0.955829	942	4	0.29682
ZNF793	4	0.014524	0.04748	0.955829	943	3	1.0116
OR6C65	4	0.014529	0.047495	0.955829	944	4	0.56405
NMT2	4	0.014626	0.04778	0.955829	945	4	0.5383
C18orf42	4	0.014629	0.047785	0.955829	946	3	0.5354
PPP3CC	4	0.014676	0.047934	0.955829	947	3	0.60455
CLK2	4	0.014678	0.047937	0.955829	948	2	0.13824
AGR3	4	0.014729	0.048085	0.955829	949	3	0.63355
NAIP	4	0.014754	0.048162	0.955829	950	3	0.79016
MTMR14	4	0.01478	0.04824	0.955829	951	1	-0.36991
ZNF777	4	0.014781	0.048242	0.955829	952	3	0.90607
KCNK5	4	0.014789	0.048267	0.955829	953	4	0.24391
GRAPL	4	0.014795	0.048287	0.955829	954	3	0.68228
NDOR1	4	0.014832	0.048413	0.955829	955	1	-5.0125
TAS1R1	4	0.014832	0.048413	0.955829	956	2	0.62524
PMS1	4	0.014861	0.048506	0.955829	957	3	0.66558
CCDC73	4	0.014883	0.048586	0.955829	958	1	0.13877
IGFBP2	4	0.014911	0.048677	0.955829	959	3	0.74977
CACTIN	4	0.014928	0.048726	0.955829	960	3	0.70879
F12	4	0.014934	0.048741	0.955829	961	2	0.34154
RECK	4	0.014937	0.048753	0.955829	962	4	0.40687
FLT3	4	0.014948	0.048784	0.955829	963	3	0.49713
NKX2-1	4	0.014972	0.04886	0.955829	964	4	0.91782
DDA1	4	0.014985	0.048905	0.955829	965	2	0.49596
GPN3	3	0.015003	0.03934	0.955829	966	3	0.70048
SCAMP4	4	0.015005	0.048968	0.955829	967	2	0.33008
DBX1	4	0.015012	0.048994	0.955829	968	4	0.32977
POTEE	4	0.015031	0.049053	0.955829	969	3	0.66471
SCAND1	4	0.015038	0.049077	0.955829	970	3	0.84473
SLFN14	4	0.015059	0.049141	0.955829	971	4	0.55243
TIMD4	4	0.015068	0.049171	0.955829	972	4	0.8688
CKAP5	4	0.015088	0.049222	0.955829	973	2	-1.3152
POLR2I	4	0.0151	0.049257	0.955829	974	3	0.7565
SYNGR1	4	0.015136	0.049373	0.955829	975	3	0.57578
C1orf198	4	0.015139	0.049385	0.955829	976	1	-0.12008
SCAF1	4	0.015156	0.049429	0.955829	977	4	0.91412
NFRKB	3	0.015166	0.039753	0.955829	978	3	0.52352
BBS2	4	0.015176	0.049476	0.955829	979	2	0.51161
DCAKD	4	0.015176	0.049476	0.955829	980	2	0.65265
KIAA2018	4	0.015181	0.04949	0.955829	981	3	0.88153
PNPLA4	4	0.015202	0.049549	0.955829	982	4	0.30778
SCML1	4	0.015216	0.049589	0.955829	983	2	0.3849
HCRT	4	0.015232	0.049629	0.955829	984	4	0.35885
FAM98B	4	0.015242	0.049658	0.955829	985	1	-0.45012
QSER1	4	0.015243	0.049659	0.955829	986	4	0.40531
TTC9B	4	0.015243	0.049659	0.955829	987	3	0.89836
ORC2	4	0.015293	0.049806	0.955829	988	2	0.043531
PFKM	4	0.015306	0.049852	0.955829	989	4	0.39603
ANXA2	4	0.015312	0.049869	0.955829	990	4	0.59972
TMEM26	4	0.015338	0.049953	0.955829	991	3	0.61748
DPP7	4	0.015344	0.049969	0.955829	992	2	0.40226
NUP85	4	0.015396	0.050126	0.955829	993	1	-4.6198
FBXO33	4	0.015399	0.050135	0.955829	994	3	0.63848
ABI1	4	0.015421	0.050199	0.955829	995	2	0.098012
EPAS1	4	0.015421	0.050201	0.955829	996	4	0.75805
MYO1G	4	0.015428	0.050229	0.955829	997	4	0.50345
CYP27A1	4	0.015447	0.050284	0.955829	998	3	0.23849
CUL4B	4	0.01545	0.050292	0.955829	999	2	0.6466
FUOM	4	0.015496	0.050443	0.955829	1000	4	0.36117
FANCA	4	0.015498	0.05045	0.955829	1001	3	0.50136
PER1	4	0.015516	0.050501	0.955829	1002	3	0.72926
PDGFRB	4	0.015517	0.050502	0.955829	1003	3	0.90966
NDUFA11	4	0.01552	0.050513	0.955829	1004	3	1.1593
ZNF585B	4	0.015534	0.050562	0.955829	1005	4	0.6817
BOD1L1	4	0.015539	0.050572	0.955829	1006	3	0.54365
USP17L28	4	0.015543	0.050584	0.955829	1007	3	1.3963
B4GALT7	4	0.015559	0.05064	0.955829	1008	3	0.86864
TRIM64C	4	0.015566	0.050659	0.955829	1009	3	0.73762
PLCD4	4	0.015601	0.050763	0.955829	1010	3	0.38968
SMIM9	4	0.015604	0.050769	0.955829	1011	4	0.47729
GORASP2	4	0.015639	0.050886	0.955829	1012	4	0.31826
GTF2H2	4	0.015652	0.050931	0.955829	1013	1	-0.17137
FAM109B	3	0.015674	0.041005	0.955829	1014	3	0.5052
NOTCH1	4	0.015678	0.051009	0.955829	1015	3	0.65447
TBRG1	4	0.0157	0.05108	0.955829	1016	4	0.33444
COPS6	4	0.015701	0.051083	0.955829	1017	2	-1.3239
TMEM55B	4	0.015703	0.051091	0.955829	1018	3	0.6119
DPYSL3	4	0.015703	0.051092	0.955829	1019	1	-0.51313
HRAS	4	0.015731	0.051182	0.955829	1020	3	0.64943
RNASE8	4	0.015737	0.051194	0.955829	1021	3	0.75716
APOOL	4	0.015756	0.05126	0.955829	1022	4	0.41907
MTMR4	4	0.015775	0.051324	0.955829	1023	4	0.42011
FBXO30	4	0.015786	0.051357	0.955829	1024	3	0.82311
COCH	4	0.015845	0.051528	0.955829	1025	3	0.64924
GDF6	4	0.015882	0.051653	0.955829	1026	4	0.54075
DNAAF3	4	0.015893	0.051689	0.955829	1027	4	0.46393
CES5A	4	0.015908	0.051737	0.955829	1028	2	0.4694
DEF8	4	0.015916	0.051757	0.955829	1029	2	0.083181
CCR6	4	0.015939	0.051829	0.955829	1030	4	0.36107
VCP	4	0.01596	0.051905	0.955829	1031	2	-0.96296
ATG2A	4	0.015998	0.052012	0.955829	1032	2	0.23927
BDKRB2	4	0.016011	0.052048	0.955829	1033	2	0.17548
SEC14L1	4	0.016021	0.052084	0.955829	1034	2	0.18051
DEGS1	4	0.016028	0.052104	0.955829	1035	2	0.30902
IL33	4	0.016055	0.052191	0.955829	1036	3	0.63299
ERMAP	3	0.016094	0.042021	0.955829	1037	2	0.93014
PKN3	4	0.016113	0.052361	0.955829	1038	2	0.018839
LSM14A	4	0.01614	0.052431	0.955829	1039	2	0.48636
NSMAF	4	0.016163	0.052492	0.955829	1040	4	0.53082
SERPIND1	4	0.016165	0.052497	0.955829	1041	3	0.59914
KRBA1	4	0.016195	0.052575	0.955829	1042	3	0.55325
STYK1	4	0.0162	0.052593	0.955829	1043	2	0.45607
RASSF1	4	0.016216	0.052638	0.955829	1044	3	0.50689
GPM6A	4	0.016224	0.05266	0.955829	1045	4	0.38429
KRT73	4	0.016231	0.052679	0.955829	1046	3	0.76287
SLC35E2	4	0.016242	0.052709	0.955829	1047	3	0.74672
KISS1	4	0.016267	0.052801	0.955829	1048	1	-0.033116
ACKR3	4	0.016278	0.052828	0.955829	1049	3	0.70215
HCST	4	0.016318	0.052946	0.955829	1050	2	-0.44876
METTL15	4	0.01632	0.052949	0.955829	1051	4	0.43882
CLEC18A	4	0.01632	0.052949	0.955829	1052	4	1.0694
GPALPP1	4	0.016347	0.053028	0.955829	1053	4	0.3453
CNFN	4	0.01637	0.053099	0.955829	1054	2	0.25661
FAM76A	4	0.016374	0.053111	0.955829	1055	2	0.16653
TTC37	4	0.016388	0.053153	0.955829	1056	4	0.71673
FABP9	4	0.016411	0.053227	0.955829	1057	2	0.5061
GFRA3	4	0.016419	0.053249	0.955829	1058	3	0.83214
SLC25A38	4	0.016426	0.053268	0.955829	1059	2	0.65173
HLA-DRB1	4	0.01643	0.05328	0.955829	1060	3	0.76665
DHRS4L1	4	0.016434	0.053291	0.955829	1061	3	0.45648
TSLP	4	0.016472	0.053406	0.955829	1062	3	0.54641
AVP	4	0.016472	0.053407	0.955829	1063	4	0.57963
PRDM1	4	0.016487	0.053446	0.955829	1064	2	0.44792
POLR2B	4	0.016523	0.053571	0.955829	1065	2	0.22098
CDX1	4	0.016531	0.053594	0.955829	1066	3	0.7504
TMEM200C	4	0.016532	0.0536	0.955829	1067	3	0.52283
EHMT1	4	0.016554	0.053665	0.955829	1068	3	0.54511
ARAP2	4	0.01657	0.053714	0.955829	1069	2	0.55282
PPP6R1	4	0.016575	0.053726	0.955829	1070	1	-0.14877
MYB	4	0.016586	0.053764	0.955829	1071	4	0.34374
SFXN3	4	0.016624	0.053886	0.955829	1072	3	0.81584
FOXN4	4	0.016626	0.053897	0.955829	1073	2	0.26776
TMPRSS13	4	0.016629	0.053907	0.955829	1074	4	0.31379
TSPY4	4	0.016635	0.053922	0.955829	1075	3	0.4364
PRDM10	4	0.016661	0.053998	0.955829	1076	2	0.44212
STX1B	4	0.016677	0.054039	0.955829	1077	1	-0.27316
NOS1	4	0.016728	0.054181	0.955829	1078	3	0.66788
GABRQ	4	0.016735	0.0542	0.955829	1079	4	0.42937
SPATA3	4	0.01674	0.054218	0.955829	1080	4	0.54073
IGFL2	4	0.016757	0.054267	0.955829	1081	4	0.59975
S100A9	4	0.016779	0.054335	0.955829	1082	2	0.14071
RPS19BP1	4	0.016791	0.054362	0.955829	1083	4	0.52286
LILRA1	4	0.016806	0.054407	0.955829	1084	3	0.57751
SHC2	4	0.016829	0.054479	0.955829	1085	3	0.74618
C5	4	0.016829	0.05448	0.955829	1086	4	0.42118
ARHGEF40	4	0.016831	0.054485	0.955829	1087	1	0.069436
Non-Targeting_76640	1	0.016854	0.016826	0.905118	1088	1	0.92215
RPS10-NUDT3	3	0.016854	0.043898	0.955829	1089	2	0.91861
CCBL2	4	0.01686	0.05456	0.955829	1090	3	0.60359
SEC14L4	4	0.016863	0.054572	0.955829	1091	3	0.56978
GRIK1	4	0.01687	0.054591	0.955829	1092	3	0.69223
PGLYRP4	4	0.016882	0.054625	0.955829	1093	1	0.09146
ZHX3	4	0.016889	0.054638	0.955829	1094	3	0.73723
MTNR1B	4	0.01689	0.054642	0.955829	1095	4	0.61933
QARS	4	0.016933	0.054782	0.955829	1096	1	-4.7184
Non-Targeting_76583	1	0.01697	0.016942	0.905118	1097	1	0.76706
RWDD1	4	0.016975	0.054904	0.955829	1098	3	0.55887
PCDHA3	4	0.016984	0.054932	0.955829	1099	2	0.49824
ZSCAN16	4	0.016995	0.054959	0.955829	1100	4	0.49009
TMEM209	4	0.017	0.054974	0.955829	1101	4	0.86401
PSMD12	4	0.017036	0.055088	0.955829	1102	2	-0.88914
HOXA10	4	0.017052	0.055137	0.955829	1103	3	0.80309
KRTAP23-1	4	0.017056	0.05515	0.955829	1104	4	0.45751
OPTN	4	0.017058	0.055159	0.955829	1105	4	0.45334
KCTD18	4	0.017082	0.055224	0.955829	1106	3	0.68346
POTEC	4	0.017087	0.055238	0.955829	1107	3	0.57722
SLC38A3	4	0.01712	0.055346	0.955829	1108	4	0.25821
ECHDC3	4	0.017121	0.055347	0.955829	1109	2	-0.10105
TSPAN9	4	0.017138	0.055394	0.955829	1110	3	0.75268
PAQR8	4	0.017138	0.055394	0.955829	1111	2	-0.0051675
ELANE	4	0.017144	0.055411	0.955829	1112	4	0.31148
DNPH1	4	0.017175	0.055502	0.955829	1113	3	0.72179
FOXP3	4	0.017186	0.055536	0.955829	1114	4	0.30619
TRABD2B	4	0.017189	0.055545	0.955829	1115	2	0.12346
HMX2	4	0.017209	0.055608	0.955829	1116	3	0.60606
C8G	4	0.017213	0.055618	0.955829	1117	3	1.0192
KIAA1522	4	0.01724	0.055706	0.955829	1118	2	0.2866
BEX5	4	0.017256	0.055752	0.955829	1119	2	0.41472
ITGA3	4	0.017275	0.05581	0.955829	1120	2	0.32207
THOC6	4	0.017298	0.05588	0.955829	1121	3	0.75572
CTAGE1	4	0.017343	0.056026	0.955829	1122	1	-0.24989
RHAG	4	0.017384	0.056127	0.955829	1123	4	0.45366
CST1	4	0.017394	0.05616	0.955829	1124	2	0.12757
CDCA7L	4	0.017399	0.056176	0.955829	1125	2	0.20176
PDIA6	4	0.01741	0.056201	0.955829	1126	3	0.86607
FAM91A1	4	0.017416	0.056225	0.955829	1127	4	0.31534
BIN3	4	0.017419	0.056231	0.955829	1128	4	0.50327
PRPS2	4	0.017429	0.056263	0.955829	1129	4	0.53088
MATN3	4	0.01743	0.056264	0.955829	1130	3	0.71631
LEMD1	4	0.017442	0.056296	0.955829	1131	3	1.0193
PDXK	4	0.017445	0.056305	0.955829	1132	3	0.34081
THUMPD2	4	0.017453	0.056333	0.955829	1133	3	0.72189
MTFR2	4	0.017476	0.056397	0.955829	1134	2	0.37033
FRAS1	4	0.017491	0.056438	0.955829	1135	4	0.41278
DAPK1	4	0.017496	0.056452	0.955829	1136	1	-0.034828
KCNC1	4	0.01753	0.056545	0.955829	1137	4	0.37202
TIAM1	4	0.017546	0.056596	0.955829	1138	4	0.41977
ARL15	4	0.017599	0.056757	0.955829	1139	2	0.35249
TRPC5OS	4	0.017608	0.056782	0.955829	1140	4	0.37097
PXDC1	4	0.017626	0.056828	0.955829	1141	4	0.39288
OR10G8	4	0.017629	0.056831	0.955829	1142	4	0.81477
MUC7	4	0.017646	0.056883	0.955829	1143	4	0.24335
ENG	4	0.01765	0.056891	0.955829	1144	1	-0.27071
ZCCHC5	4	0.017687	0.057	0.955829	1145	2	0.53836
RALGAPA2	4	0.017695	0.057021	0.955829	1146	2	0.21817
SPATA2	4	0.017701	0.057036	0.955829	1147	1	0.094298
LAMTOR2	4	0.017714	0.057074	0.955829	1148	4	0.42606
RNF25	4	0.017718	0.057086	0.955829	1149	3	0.53722
ACER1	4	0.017741	0.057153	0.955829	1150	3	0.82393
DLGAP4	4	0.017752	0.057188	0.955829	1151	1	-0.76568
DCST1	4	0.01779	0.057297	0.955829	1152	4	0.36502
BTF3	4	0.017799	0.057321	0.955829	1153	3	0.96837
KCNH4	4	0.01782	0.057388	0.955829	1154	2	0.60172
USP17L26	4	0.017855	0.057475	0.955829	1155	2	0.54145
RPL29	4	0.017858	0.057482	0.955829	1156	4	0.82668
UBE2L3	4	0.017906	0.057623	0.955829	1157	1	0.11042
TTLL3	4	0.017927	0.057685	0.955829	1158	4	0.63372
YY2	4	0.017936	0.057709	0.955829	1159	3	0.56582
ADAMTS13	4	0.017938	0.057715	0.955829	1160	2	0.18008
CASS4	4	0.017942	0.05773	0.955829	1161	4	0.42602
FLAD1	4	0.017957	0.057766	0.955829	1162	1	-0.93274
MFSD8	4	0.017983	0.057835	0.955829	1163	3	0.83522
RNF121	4	0.017993	0.057862	0.955829	1164	2	0.36619
FAM193A	4	0.017995	0.057866	0.955829	1165	4	0.43577
ITIH6	4	0.018008	0.057909	0.955829	1166	2	0.069463
AZI2	4	0.01804	0.058001	0.955829	1167	2	0.36195
OR5D14	4	0.018057	0.058054	0.955829	1168	4	0.4508
CDH9	4	0.018064	0.058079	0.955829	1169	4	0.36037
SNRPD3	4	0.018085	0.058134	0.955829	1170	1	-0.3854
POLD2	4	0.018085	0.058134	0.955829	1171	1	-1.4006
FAM178A	4	0.018088	0.058142	0.955829	1172	2	0.61023
SRRM4	4	0.018114	0.058217	0.955829	1173	3	0.56645
RDH14	4	0.018156	0.058346	0.955829	1174	3	0.80068
GORASP1	4	0.018159	0.058356	0.955829	1175	4	0.44636
KTN1	4	0.018162	0.058367	0.955829	1176	1	-0.43002
OR4N5	4	0.018177	0.058407	0.955829	1177	4	0.44085
PPP2R1B	4	0.018208	0.058492	0.955829	1178	4	0.45242
RIMS4	4	0.018213	0.058508	0.955829	1179	3	0.56619
ADGRE1	4	0.018244	0.058595	0.955829	1180	4	0.53351
ZNF408	4	0.018264	0.058657	0.955829	1181	1	-0.073948
ATP8B2	4	0.018264	0.058659	0.955829	1182	4	0.86946
DYNC2LI1	4	0.018301	0.058762	0.955829	1183	4	0.32599
SETD1A	4	0.018301	0.058766	0.955829	1184	2	0.19754
RSRP1	4	0.018311	0.058801	0.955829	1185	3	0.43553
NGB	4	0.018315	0.05881	0.955829	1186	3	0.46616
SFT2D2	4	0.018321	0.058832	0.955829	1187	4	0.39759
CNTN3	4	0.018339	0.058879	0.955829	1188	4	0.44108
ARMC8	4	0.018346	0.058897	0.955829	1189	3	0.49439
GMNC	4	0.018353	0.058912	0.955829	1190	3	0.69689
FOSL2	4	0.018365	0.058957	0.955829	1191	4	0.77799
TEX35	4	0.018389	0.059044	0.955829	1192	2	0.18048
PUS10	4	0.018418	0.05914	0.955829	1193	2	0.54843
OR4F6	4	0.018421	0.05915	0.955829	1194	2	0.5694
C3orf80	4	0.018429	0.059176	0.955829	1195	2	0.26841
CSTF3	4	0.018469	0.05929	0.955829	1196	1	-0.39319
DBH	4	0.018482	0.059331	0.955829	1197	4	0.35625
FN1	4	0.01852	0.059437	0.955829	1198	4	0.5243
DRP2	4	0.01852	0.059437	0.955829	1199	1	-0.29484
EIF3J	4	0.018532	0.059476	0.955829	1200	2	0.22086
LIN9	4	0.018563	0.059564	0.955829	1201	4	0.59926
ST3GAL1	4	0.018569	0.059582	0.955829	1202	4	0.8011
TRAP1	4	0.018584	0.059626	0.955829	1203	4	0.57634
TGIF2	4	0.018612	0.059701	0.955829	1204	3	0.67676
ACAD10	4	0.018622	0.059728	0.955829	1205	2	0.10462
RAB1B	4	0.018652	0.059814	0.955829	1206	4	0.39802
MAP3K2	4	0.018673	0.059871	0.955829	1207	1	-0.14564
POLN	4	0.018676	0.05988	0.955829	1208	3	0.85659
BCL2L10	4	0.018678	0.059883	0.955829	1209	4	0.70345
RP1L1	4	0.018684	0.059899	0.955829	1210	3	1.0211
GPX3	4	0.018691	0.059923	0.955829	1211	3	0.52494
ZBED8	4	0.018742	0.060049	0.955829	1212	4	0.50925
ELOVL3	4	0.01875	0.060074	0.955829	1213	3	0.77491
IRF2BP1	4	0.018766	0.060114	0.955829	1214	3	0.86951
SLCO5A1	4	0.018776	0.060137	0.955829	1215	2	0.36111
TTC39C	4	0.018826	0.060279	0.955829	1216	3	0.61871
UBE2D4	4	0.018843	0.060333	0.955829	1217	4	0.45133
IFNA17	4	0.018849	0.060347	0.955829	1218	3	0.62399
Non-Targeting_76632	1	0.018851	0.018812	0.923486	1219	1	0.83958
OR10H3	4	0.018878	0.060432	0.955829	1220	4	0.43419
RBM22	4	0.018878	0.060435	0.955829	1221	1	-1.0599
TMEM229B	4	0.018913	0.060538	0.955829	1222	3	0.69131
OLR1	4	0.018942	0.06062	0.955829	1223	2	0.30328
NDFIP2	4	0.018952	0.06065	0.955829	1224	4	0.45031
ITSN1	4	0.018957	0.060671	0.955829	1225	4	0.36437
AP1M2	4	0.01898	0.060725	0.955829	1226	3	0.40822
ZNF462	4	0.018984	0.06074	0.955829	1227	3	0.68392
ARF3	4	0.018996	0.060781	0.955829	1228	3	0.84008
PFN4	4	0.019007	0.060813	0.955829	1229	4	0.40278
KPNA4	4	0.019016	0.060838	0.955829	1230	3	0.6585
SYNC	4	0.019039	0.060901	0.955829	1231	4	0.57332
MGAT4A	4	0.019045	0.060921	0.955829	1232	4	0.47711
ZNF322	4	0.019056	0.060955	0.955829	1233	3	0.60425
DET1	4	0.019063	0.060979	0.955829	1234	3	0.81063
ARMC1	4	0.019076	0.061018	0.955829	1235	3	0.63851
GGH	4	0.019082	0.061036	0.955829	1236	2	0.072743
Non-Targeting_76701	1	0.019097	0.019062	0.923486	1237	1	0.92858
CSF3R	4	0.0191	0.061081	0.955829	1238	3	0.59442
LPCAT3	4	0.019119	0.061138	0.955829	1239	2	0.63769
UBE2E2	4	0.019134	0.061171	0.955829	1240	2	0.17491
SPRR2G	4	0.019143	0.061201	0.955829	1241	4	0.38315
CFC1	4	0.019149	0.061215	0.955829	1242	4	0.58526
FAM117A	4	0.019152	0.061225	0.955829	1243	2	0.35413
COLGALT2	4	0.019152	0.061225	0.955829	1244	3	0.48962
SMARCD3	4	0.019176	0.061299	0.955829	1245	3	0.77572
ACYP1	4	0.019197	0.061352	0.955829	1246	4	0.44671
CDH10	4	0.019236	0.061475	0.956951	1247	2	0.50804
CBX2	4	0.019287	0.061643	0.958822	1248	1	0.01582
SLC25A23	4	0.019333	0.061788	0.959457	1249	3	0.55004
TMEM212	4	0.019369	0.061889	0.959457	1250	3	0.67518
ALDH1B1	4	0.019379	0.06192	0.959457	1251	3	0.71615
PARP16	4	0.019389	0.061941	0.959457	1252	1	-0.40521
H3F3A	3	0.019424	0.050214	0.955829	1253	1	-1.891
DYM	4	0.019425	0.062041	0.959457	1254	4	0.30124
ING3	3	0.01946	0.0503	0.955829	1255	3	1.0071
PSORS1C1	4	0.01946	0.062142	0.959457	1256	4	0.53624
KRT33B	4	0.019477	0.062191	0.959457	1257	2	-0.20204
OR6C75	4	0.019487	0.062219	0.959457	1258	4	0.66252
FAM180B	4	0.019514	0.062294	0.959457	1259	4	0.41665
C19orf35	4	0.019526	0.062323	0.959457	1260	2	0.5823
HRK	4	0.019533	0.062342	0.959457	1261	4	0.45526
SYPL2	4	0.019543	0.062365	0.959457	1262	1	-1.1015
BAAT	4	0.019559	0.062408	0.959457	1263	3	0.77527
HIP1	4	0.019579	0.062466	0.959457	1264	4	0.57096
FAM9B	4	0.019594	0.062504	0.959457	1265	1	-0.19049
LEFTY2	4	0.019604	0.062525	0.959457	1266	4	0.73592
SPINK9	4	0.01962	0.062572	0.959457	1267	3	0.47205
CHD2	4	0.019623	0.06258	0.959457	1268	4	0.46296
STAR	4	0.019626	0.06259	0.959457	1269	4	0.37153
TMPO	4	0.019645	0.062648	0.959623	1270	1	-0.54415
Non-Targeting_76958	1	0.019681	0.01968	0.923486	1271	1	0.80908
OR5K3	4	0.019705	0.062833	0.961371	1272	4	0.36765
SHISA3	4	0.019713	0.062858	0.961371	1273	3	0.52859
FCGR3A	4	0.019747	0.06295	0.961376	1274	1	-0.5315
SLC35G6	4	0.019791	0.063091	0.961376	1275	3	0.77176
DCAF8	4	0.019836	0.063218	0.961376	1276	3	0.56577
GPR12	4	0.019841	0.063231	0.961376	1277	4	0.46902
PTK2	4	0.019855	0.063278	0.961376	1278	2	0.65518
LOC100130880	4	0.019869	0.06332	0.961376	1279	4	0.24565
BTBD6	4	0.019874	0.063341	0.961376	1280	4	0.66029
CLDN9	4	0.019928	0.063499	0.961376	1281	3	0.95897
FLRT3	4	0.019935	0.063524	0.961376	1282	4	0.49583
KIF5B	4	0.019938	0.063531	0.961376	1283	4	0.45493
INO80	4	0.019951	0.063569	0.961376	1284	2	-1.786
SASS6	4	0.02001	0.063722	0.961376	1285	3	0.88581
ZFP30	4	0.020012	0.063727	0.961376	1286	4	0.58945
GPRC5D	4	0.02002	0.063753	0.961376	1287	3	0.67291
NUDCD2	4	0.020029	0.063774	0.961376	1288	3	0.62011
CNOT6L	4	0.020053	0.063838	0.961376	1289	4	0.23654
MKI67	4	0.020054	0.063838	0.961376	1290	3	0.52149
CEACAM1	4	0.02007	0.063883	0.961376	1291	2	0.21927
PI4KB	4	0.020105	0.063985	0.961376	1292	2	0.21199
HAMP	4	0.020113	0.064006	0.961376	1293	3	0.78266
TTC13	4	0.020113	0.064006	0.961376	1294	3	0.73456
HNRNPA0	4	0.020156	0.064125	0.962454	1295	1	-0.69783
CCDC168	4	0.020181	0.064191	0.962526	1296	4	0.35911
NTAN1	4	0.020207	0.064266	0.962526	1297	1	-0.89167
APMAP	4	0.020212	0.064282	0.962526	1298	4	0.52368
COL4A3BP	4	0.020244	0.064375	0.962526	1299	3	0.82438
Non-Targeting_77280	1	0.020252	0.020244	0.923486	1300	1	0.71102
C2orf80	4	0.020258	0.064405	0.962526	1301	2	0.077955
SNX11	4	0.020262	0.064417	0.962526	1302	4	0.32603
Non-Targeting_77229	1	0.020303	0.020297	0.923486	1303	1	0.80566
GPC2	4	0.020309	0.064565	0.962966	1304	2	0.2205
XK	4	0.02031	0.064565	0.962966	1305	3	0.70883
HS6ST3	4	0.020322	0.064599	0.962966	1306	3	0.65571
DHRS2	4	0.020347	0.06467	0.962966	1307	4	0.49264
TBCC	4	0.02036	0.064711	0.962966	1308	1	-1.8656
NUDT18	4	0.020377	0.064762	0.962966	1309	2	0.41849
FBXO46	4	0.02039	0.064797	0.962966	1310	4	0.54271
RPS29	4	0.020402	0.06483	0.962966	1311	2	0.56923
TBL1X	4	0.020451	0.064973	0.963695	1312	3	0.55576
MANBAL	4	0.02046	0.065	0.963695	1313	3	0.81404
TCEAL8	4	0.020477	0.065048	0.963695	1314	2	0.59807
ABCA8	4	0.020512	0.065144	0.963695	1315	3	0.77376
LARS	4	0.020513	0.065151	0.963695	1316	2	0.72906
RBM3	4	0.020526	0.065194	0.963695	1317	3	0.77312
DKK2	4	0.020535	0.065214	0.963695	1318	3	0.71782
C9orf116	4	0.020552	0.065263	0.963707	1319	3	1.0156
ZNF473	4	0.020629	0.065495	0.965777	1320	4	0.55088
PROL1	4	0.020653	0.065555	0.965777	1321	3	0.51444
EIF5	4	0.020667	0.065591	0.965777	1322	2	-0.9626
ZKSCAN8	4	0.020681	0.065637	0.965777	1323	4	0.50183
BAALC	4	0.020718	0.065741	0.965777	1324	1	-0.24532
AK1	4	0.020754	0.065846	0.965777	1325	2	0.41298
EREG	4	0.020762	0.06587	0.965777	1326	3	0.47508
DNMT3L	4	0.020769	0.065887	0.965777	1327	2	0.36577
GPAA1	4	0.020769	0.065887	0.965777	1328	4	0.57822
GRINA	4	0.020796	0.065967	0.965777	1329	2	0.38979
CLPS	4	0.020871	0.066132	0.965777	1330	3	0.41965
ZNF814	4	0.020922	0.066232	0.965777	1331	3	0.41647
ASPSCR1	4	0.020948	0.066283	0.965777	1332	2	0.53604
TDRKH	4	0.020981	0.066349	0.965777	1333	3	0.91716
TYROBP	4	0.021007	0.06641	0.965777	1334	2	0.58084
BOLA2	4	0.021024	0.066442	0.965777	1335	2	0.39384
SH3BP1	4	0.02105	0.06649	0.965777	1336	2	0.28046
DDX19B	4	0.021142	0.066689	0.965777	1337	3	0.62736
OR52I1	4	0.021146	0.066699	0.965777	1338	3	0.64695
RNF208	4	0.021168	0.066742	0.965777	1339	2	-0.21066
NBPF20	4	0.021176	0.066757	0.965777	1340	2	0.43777
THPO	4	0.021177	0.066759	0.965777	1341	2	0.37745
ADCK3	4	0.021185	0.066778	0.965777	1342	2	0.38145
MUC12	4	0.021202	0.066816	0.965777	1343	2	0.67139
IL4I1	4	0.021232	0.066867	0.965777	1344	3	0.6287
PYGO1	4	0.021279	0.06697	0.965777	1345	2	0.16004
OSBPL9	4	0.021287	0.066984	0.965777	1346	2	0.28263
INSM2	4	0.021296	0.067001	0.965777	1347	3	0.61391
FAM175B	4	0.021321	0.067042	0.965777	1348	3	0.4822
CREG2	4	0.021326	0.067053	0.965777	1349	3	0.86782
ZDHHC14	4	0.021347	0.067095	0.965777	1350	3	0.68329
UBL3	4	0.021372	0.067144	0.965777	1351	2	0.39844
WDR26	4	0.021381	0.067161	0.965777	1352	2	-1.9589
Non-Targeting_77333	1	0.021406	0.02134	0.923486	1353	1	0.947
FAM131B	4	0.021407	0.067204	0.965777	1354	3	0.50888
MARVELD1	4	0.021429	0.067246	0.965777	1355	3	0.43899
ALDH6A1	4	0.021432	0.067256	0.965777	1356	2	0.18556
ABCC5	4	0.021483	0.067368	0.965777	1357	1	-0.57009
ALG1L	4	0.021515	0.067443	0.965777	1358	3	0.70866
PLCL2	4	0.021535	0.067488	0.965777	1359	1	-0.40403
PCDHGA12	4	0.021586	0.067586	0.965777	1360	3	0.50713
LOC101060321	4	0.021637	0.067687	0.965777	1361	2	-0.49286
RABL2A	4	0.021688	0.067793	0.965777	1362	2	0.38709
SIGLEC1	4	0.021707	0.067836	0.965777	1363	3	0.74167
MAGEB2	4	0.021713	0.067847	0.965777	1364	3	0.86382
ETFB	4	0.021731	0.067883	0.965777	1365	2	0.48042
NRG4	4	0.02179	0.068	0.965777	1366	2	-0.066093
EXOC7	4	0.021791	0.068002	0.965777	1367	2	0.42932
OXER1	4	0.021808	0.068042	0.965777	1368	2	0.18079
IER2	4	0.021841	0.068108	0.965777	1369	2	0.2075
FBXL2	4	0.021869	0.068162	0.965777	1370	3	0.63426
NUDT14	4	0.021892	0.068208	0.965777	1371	2	0.018845
CSNK1D	4	0.021894	0.068213	0.965777	1372	2	0.36959
MAT2A	4	0.021943	0.06832	0.965777	1373	2	0.0071268
AIDA	4	0.021943	0.068321	0.965777	1374	3	0.43907
HIST1H2AL	4	0.021963	0.068363	0.965777	1375	2	0.42945
HEXIM1	4	0.021994	0.068423	0.965777	1376	3	0.80074
NPR3	4	0.021998	0.068428	0.965777	1377	2	0.2109
ATP6V0A1	4	0.022045	0.068527	0.966489	1378	3	0.73162
Non-Targeting_76774	1	0.022093	0.022028	0.934651	1379	1	0.84352
HBB	4	0.022096	0.068634	0.966843	1380	1	0.10148
C1orf195	4	0.022105	0.068653	0.966843	1381	3	0.4891
CHMP1A	4	0.022136	0.068725	0.966843	1382	2	0.20052
CTSW	4	0.022147	0.068747	0.966843	1383	1	-0.54657
SERAC1	4	0.022179	0.068818	0.966843	1384	3	0.55176
SLC13A3	4	0.02219	0.06884	0.966843	1385	3	0.68127
GOLGA8O	4	0.022223	0.068901	0.967012	1386	2	0.68731
ARHGEF6	4	0.022249	0.068951	0.967042	1387	2	0.025027
POTEJ	4	0.022351	0.069173	0.968208	1388	2	0.24505
HIST1H2BM	4	0.02244	0.069339	0.968208	1389	3	0.66208
GUCA1C	4	0.022446	0.069353	0.968208	1390	3	0.71936
KCNK7	4	0.022453	0.069368	0.968208	1391	3	0.75747
NOVA1	4	0.022458	0.069379	0.968208	1392	2	0.67994
DAZ3	4	0.022501	0.069464	0.968208	1393	3	0.64624
CDH3	4	0.022504	0.069467	0.968208	1394	2	0.14681
CACNG7	4	0.022555	0.069575	0.968541	1395	1	-0.17073
TAF4	4	0.022588	0.069642	0.968541	1396	2	-0.10639
ODC1	4	0.022625	0.069708	0.968541	1397	3	0.71213
FOXK2	4	0.022657	0.069775	0.968541	1398	1	-0.30583
COL17A1	4	0.022687	0.069836	0.968541	1399	3	0.6732
NQO2	4	0.02277	0.070024	0.968541	1400	3	0.70811
ACP1	4	0.022807	0.070092	0.968541	1401	3	0.50225
LHFPL3	4	0.022816	0.070109	0.968541	1402	2	-0.040954
RBM23	4	0.022861	0.070188	0.968541	1403	2	0.369
CCDC34	4	0.022912	0.070283	0.968541	1404	2	0.41911
PCSK2	4	0.022913	0.070283	0.968541	1405	2	0.38647
CDC42SE1	4	0.022942	0.070332	0.968541	1406	3	0.61096
MOB1A	4	0.022948	0.070344	0.968541	1407	3	0.58315
PRL	4	0.022963	0.070381	0.968541	1408	2	0.23041
THSD1	4	0.022969	0.070392	0.968541	1409	3	0.43453
GAGE2A	4	0.022996	0.070454	0.968541	1410	2	0.49126
PSMC5	4	0.023014	0.070485	0.968541	1411	2	-0.78134
CCDC107	4	0.023054	0.070576	0.968541	1412	3	0.65219
TMEM106C	4	0.023085	0.070644	0.968541	1413	3	0.63386
ZPR1	4	0.023116	0.070703	0.968541	1414	1	-1.4794
TIE1	4	0.023167	0.070817	0.968541	1415	1	-0.86773
SERPINA1	4	0.023177	0.070839	0.968541	1416	2	0.23574
TNK2	4	0.023195	0.07088	0.968541	1417	2	0.35654
BARHL2	4	0.023196	0.070881	0.968541	1418	3	0.6695
FZD10	4	0.023203	0.070892	0.968541	1419	3	0.74367
HES3	4	0.023239	0.070969	0.968541	1420	2	0.27884
RECQL	4	0.023248	0.070989	0.968541	1421	3	0.61097
TMC8	4	0.023269	0.071024	0.968541	1422	1	-3.3846
CTDSP2	4	0.023347	0.071183	0.968541	1423	3	0.54435
ADCY2	4	0.023363	0.071222	0.968541	1424	2	0.071247
HSPB9	4	0.023371	0.071239	0.968541	1425	3	0.4263
STAT5A	4	0.02339	0.071273	0.968541	1426	3	0.83092
Non-Targeting_76797	1	0.023403	0.023339	0.940167	1427	1	0.83871
ARMC3	4	0.023463	0.071416	0.968546	1428	3	0.63978
P2RX1	4	0.023505	0.0715	0.968546	1429	3	0.7936
PRR5-ARHGAP8	4	0.023511	0.071513	0.968546	1430	3	0.73269
CPXCR1	4	0.023565	0.071621	0.968546	1431	3	0.46625
IGSF6	4	0.023574	0.071641	0.968546	1432	2	0.66267
MFGE8	4	0.023586	0.071659	0.968546	1433	3	0.65866
EIF2AK1	4	0.023625	0.071744	0.968546	1434	2	-0.097647
GCSAM	4	0.023648	0.07179	0.968546	1435	3	0.51444
SPTSSB	4	0.023676	0.071857	0.968546	1436	3	0.46276
FOXI3	4	0.023692	0.071886	0.968546	1437	2	0.13447
PTPN2	4	0.023719	0.071939	0.968546	1438	2	-0.058517
C15orf53	4	0.023727	0.071958	0.968546	1439	2	0.29184
C19orf80	4	0.023746	0.071998	0.968546	1440	3	0.68852
KAAG1	4	0.023764	0.072039	0.968546	1441	3	0.71619
FAM83B	4	0.023766	0.072044	0.968546	1442	3	0.63202
KLF11	4	0.023862	0.072227	0.969803	1443	3	0.58458
BRSK1	3	0.023879	0.061014	0.955829	1444	2	0.64238
OPLAH	4	0.023973	0.072463	0.969803	1445	3	0.48438
RPAP1	4	0.023982	0.072479	0.969803	1446	1	-0.67436
MKLN1	4	0.023987	0.072486	0.969803	1447	3	0.48904
L2HGDH	4	0.024014	0.072546	0.969803	1448	3	0.71142
TRMT13	4	0.024024	0.072562	0.969803	1449	2	0.33496
PARL	4	0.024033	0.072583	0.969803	1450	2	0.3571
ACAA1	4	0.024037	0.072594	0.969803	1451	3	0.72969
FAM200A	4	0.024055	0.072642	0.969803	1452	2	0.42331
QSOX2	4	0.024084	0.072684	0.969803	1453	2	0.11235
KLHL4	4	0.024105	0.07273	0.969803	1454	3	0.51719
FXR2	4	0.024123	0.072762	0.969803	1455	3	0.82159
WLS	4	0.024148	0.072813	0.969803	1456	3	0.48622
CHSY3	4	0.024159	0.072832	0.969803	1457	3	0.71069
ST6GALNAC5	4	0.024186	0.07289	0.969803	1458	1	-0.53882
Non-Targeting_76822	1	0.024194	0.024096	0.940167	1459	1	1.0735
NIM1K	4	0.024195	0.072909	0.969803	1460	2	0.62846
SMARCA5	4	0.024237	0.072999	0.970098	1461	3	0.50078
NRBF2	4	0.02425	0.073027	0.970098	1462	3	0.59349
SPAG1	4	0.024389	0.073306	0.970759	1463	2	0.21623
MBLAC1	4	0.024491	0.073487	0.970759	1464	3	0.29843
EFHC2	4	0.024538	0.073584	0.970759	1465	3	0.64602
CDC16	4	0.024542	0.073594	0.970759	1466	3	0.52257
PAX2	4	0.024567	0.073639	0.970759	1467	3	0.76879
RGL1	4	0.024571	0.073648	0.970759	1468	3	0.67114
SLC35B1	4	0.024593	0.073694	0.970759	1469	2	0.21431
ZKSCAN2	4	0.0246	0.0737	0.970759	1470	3	0.60624
GSX2	4	0.024637	0.073783	0.970759	1471	3	0.55002
KCTD9	4	0.024644	0.073789	0.970759	1472	2	0.22035
CDH18	4	0.02466	0.073824	0.970759	1473	3	0.48051
RNF41	4	0.024689	0.073884	0.970759	1474	3	0.67012
ABCB8	4	0.024695	0.073896	0.970759	1475	2	0.42829
CAPSL	4	0.024711	0.073931	0.970759	1476	2	0.54086
SNAI3	4	0.024721	0.073951	0.970759	1477	3	0.62591
HOXD13	4	0.024746	0.073994	0.970759	1478	1	-0.65064
RDH13	4	0.024797	0.074104	0.971013	1479	1	0.083313
PRM2	4	0.024801	0.07411	0.971013	1480	3	0.45486
KAT7	3	0.024829	0.063237	0.961376	1481	1	-0.073558
GINS3	4	0.024884	0.074281	0.971516	1482	3	1.2535
STK26	4	0.024886	0.074287	0.971516	1483	3	0.56247
HS3ST4	4	0.024899	0.074317	0.971516	1484	2	-0.0845
GOLGA8B	4	0.024907	0.074342	0.971516	1485	3	0.87781
ALYREF	4	0.02495	0.074433	0.972075	1486	1	-0.48769
KRBOX4	4	0.025	0.074527	0.972485	1487	3	0.48057
Non-Targeting_77273	1	0.025011	0.024935	0.940167	1488	1	0.94154
MPL	4	0.025051	0.074621	0.972485	1489	2	0.25282
PCDHGA5	4	0.025094	0.074716	0.972485	1490	3	0.72998
NUPL1	4	0.025102	0.07473	0.972485	1491	2	0.22274
CDV3	4	0.02514	0.074799	0.972485	1492	2	0.35648
CALD1	4	0.025186	0.074896	0.972485	1493	2	0.46133
KLC4	4	0.025195	0.074919	0.972485	1494	2	0.42171
INAFM1	4	0.025198	0.074927	0.972485	1495	3	0.63718
NFAT5	4	0.025204	0.074937	0.972485	1496	2	0.44536
ICK	4	0.02521	0.074948	0.972485	1497	3	0.59249
PRDM13	4	0.025255	0.075035	0.972988	1498	2	0.45894
CEP128	4	0.025306	0.075145	0.973783	1499	2	0.19607
MPST	4	0.025351	0.075245	0.973913	1500	3	0.56922
KCNAB2	4	0.025408	0.075353	0.973913	1501	1	-0.28908
ARPC1A	4	0.025458	0.07545	0.973913	1502	1	0.10458
NPIPB9	4	0.025499	0.075538	0.973913	1503	2	0.83598
Non-Targeting_76881	1	0.025517	0.025445	0.940167	1504	1	1.0553
SH3BP4	4	0.025563	0.075671	0.973913	1505	2	-0.43075
WDPCP	4	0.02558	0.075705	0.973913	1506	3	0.57327
NECAB3	4	0.025585	0.075714	0.973913	1507	3	0.59585
ZBED6	4	0.025591	0.075724	0.973913	1508	3	0.48941
SP140L	4	0.025611	0.075763	0.973913	1509	1	-0.65887
CD36	4	0.025614	0.075765	0.973913	1510	3	0.61608
ZNF284	4	0.025619	0.075774	0.973913	1511	2	0.27286
TMEM37	4	0.025623	0.075784	0.973913	1512	3	0.61438
ZNF766	4	0.02572	0.075986	0.975883	1513	3	0.7566
SERPINB12	4	0.025748	0.076037	0.975917	1514	3	0.42301
Non-Targeting_77305	1	0.025764	0.025688	0.940167	1515	1	0.83867
RBMY1F	4	0.025785	0.076105	0.976166	1516	2	0.31666
RUNDC3B	4	0.025811	0.07617	0.976371	1517	3	0.49181
OR2T10	4	0.02585	0.076249	0.976413	1518	3	0.51874
C1orf53	4	0.025865	0.07627	0.976413	1519	1	-0.067436
NFATC2	4	0.025906	0.076352	0.976456	1520	2	0.49225
ACBD4	4	0.025916	0.076371	0.976456	1521	3	0.57489
DNAJC30	4	0.025967	0.07647	0.977106	1522	1	-0.19969
Non-Targeting_76595	1	0.026023	0.025945	0.940167	1523	1	0.62878
PBX1	4	0.026028	0.076587	0.977751	1524	3	0.57085
ZG16	4	0.026046	0.076618	0.977751	1525	2	0.5241
USP29	4	0.02613	0.076797	0.978582	1526	3	0.58092
METTL24	4	0.026203	0.076959	0.978582	1527	3	0.93581
TRIM10	4	0.026222	0.076999	0.978582	1528	2	0.4016
ECE2	4	0.026241	0.077044	0.978582	1529	2	0.4809
CXCL13	4	0.026298	0.077152	0.978582	1530	2	0.11515
PARP12	4	0.026307	0.077174	0.978582	1531	2	0.076462
NOMO3	4	0.026323	0.077205	0.978582	1532	3	0.43747
ENKUR	4	0.02634	0.07724	0.978582	1533	3	0.67025
MAGEA6	4	0.026374	0.077312	0.978582	1534	3	0.75597
PSD	4	0.026425	0.077421	0.978582	1535	2	0.16972
IMP4	4	0.026429	0.077427	0.978582	1536	2	1.0457
RTL1	4	0.02649	0.077543	0.978582	1537	3	0.70472
RUNDC3A	4	0.026527	0.077605	0.978582	1538	3	0.80807
TPGS2	4	0.026577	0.077722	0.978582	1539	1	-0.42832
CHST14	4	0.026589	0.077742	0.978582	1540	3	0.75029
SNAI1	4	0.026614	0.077788	0.978582	1541	3	0.75125
ZFY	4	0.02664	0.077854	0.978582	1542	2	0.31018
EEA1	4	0.026668	0.077909	0.978582	1543	3	0.6678
ANXA1	4	0.026679	0.077929	0.978582	1544	2	0.13862
METTL2A	4	0.026682	0.077938	0.978582	1545	2	0.35217
ZNF26	4	0.026692	0.077964	0.978582	1546	3	0.67087
ANKS3	4	0.026707	0.077993	0.978582	1547	3	0.65995
ZNF469	4	0.026711	0.078001	0.978582	1548	3	0.73425
GABRB2	4	0.02672	0.078025	0.978582	1549	2	0.28138
RPAP2	4	0.02673	0.078046	0.978582	1550	2	-0.020788
CD244	4	0.026762	0.078108	0.978582	1551	2	0.35207
CTLA4	4	0.026781	0.078144	0.978582	1552	1	-0.07123
NUDT8	4	0.026824	0.078224	0.978582	1553	2	0.44745
CT47A11	4	0.026832	0.078236	0.978582	1554	2	-0.72086
GCM2	4	0.026833	0.07824	0.978582	1555	2	0.41206
SPACA4	4	0.026882	0.078339	0.979217	1556	3	0.32337
PITX3	4	0.026933	0.078448	0.979353	1557	2	0.10451
CBX3	4	0.027086	0.078725	0.979353	1558	3	0.37084
HLA-DQA1	4	0.027117	0.078785	0.979353	1559	3	0.50362
FDFT1	4	0.027133	0.07882	0.979353	1560	3	0.53545
CWH43	4	0.027137	0.078832	0.979353	1561	2	0.31437
UGT2B7	4	0.027164	0.078889	0.979353	1562	3	0.49204
C6orf47	4	0.027238	0.079044	0.979353	1563	2	0.3687
STK35	4	0.027262	0.07909	0.979353	1564	3	0.7028
AP3D1	4	0.027289	0.07915	0.979353	1565	2	0.41012
OR7A5	4	0.027307	0.079188	0.979353	1566	2	-0.57361
SNW1	4	0.027326	0.079214	0.979353	1567	3	0.98345
UQCC2	4	0.027336	0.079242	0.979353	1568	2	0.19015
MAP2K1	4	0.027345	0.079256	0.979353	1569	2	0.34798
SIK1	4	0.027347	0.079256	0.979353	1570	3	0.52458
JAK3	4	0.027352	0.079267	0.979353	1571	3	0.77597
ASTN2	4	0.027357	0.079273	0.979353	1572	3	0.58852
PHGDH	4	0.027395	0.079347	0.979353	1573	3	0.6002
OR56B4	4	0.02745	0.079457	0.979353	1574	3	0.53757
PKD1	4	0.027477	0.079511	0.979353	1575	3	0.63129
KIT	4	0.027492	0.079549	0.979353	1576	1	0.059525
FYCO1	4	0.027522	0.079607	0.979353	1577	3	0.45527
TREM1	4	0.027555	0.079675	0.979353	1578	2	0.25287
HINFP	3	0.027574	0.069681	0.968541	1579	2	1.3471
TEX101	4	0.027594	0.079755	0.979353	1580	3	0.50812
MYCN	4	0.027618	0.079815	0.979353	1581	3	0.45691
ABCC9	4	0.027631	0.079845	0.979353	1582	2	0.29117
DNAJA2	4	0.027643	0.079867	0.979353	1583	3	0.67752
TPTE	4	0.027645	0.07987	0.979353	1584	3	0.52878
TPP1	4	0.027648	0.079875	0.979353	1585	3	0.4104
KIF3B	4	0.027653	0.079883	0.979353	1586	3	0.6276
NAT16	4	0.027673	0.079924	0.979353	1587	3	0.48819
SMARCA2	4	0.027683	0.079947	0.979353	1588	3	0.80005
ATP8B3	4	0.027746	0.080081	0.979353	1589	1	-0.068894
ZFC3H1	4	0.027765	0.08012	0.979353	1590	2	0.64851
TRPC4	4	0.027797	0.080195	0.979353	1591	1	-0.31257
AGBL2	4	0.027848	0.080288	0.979353	1592	3	0.54944
SORBS2	4	0.027899	0.080385	0.979353	1593	1	-0.22421
PPFIA3	4	0.0279	0.080387	0.979353	1594	2	0.27945
SALL4	4	0.027919	0.080427	0.979353	1595	2	0.37728
SDHAF3	4	0.027938	0.080456	0.979353	1596	3	0.57358
ZSCAN22	4	0.027949	0.080478	0.979353	1597	2	0.27248
RBBP5	4	0.027976	0.080534	0.979353	1598	2	-1.2378
SCARF2	4	0.028	0.080589	0.979353	1599	2	-0.208
SLC20A2	4	0.028002	0.08059	0.979353	1600	3	0.47217
LECT2	4	0.028007	0.0806	0.979353	1601	3	0.60247
NARF	4	0.028017	0.080619	0.979353	1602	3	0.62139
ANKRD33B	4	0.028051	0.080681	0.979353	1603	2	0.052975
SSU72	4	0.028053	0.080688	0.979353	1604	2	0.49834
FNTB	4	0.028102	0.080788	0.979646	1605	2	0.27543
LRRN2	4	0.028113	0.080809	0.979646	1606	3	0.6865
AMER1	3	0.028116	0.070926	0.968541	1607	2	0.18689
APPL2	4	0.028159	0.080893	0.980076	1608	2	0.48671
SLC39A5	4	0.028203	0.080981	0.980118	1609	3	0.29329
SPOCK2	4	0.028222	0.081016	0.980118	1610	2	0.14561
MKRN3	4	0.028251	0.081078	0.980118	1611	3	0.54747
NACA	4	0.028275	0.081131	0.980118	1612	2	0.43829
CD22	4	0.028304	0.081188	0.980118	1613	2	0.52458
WBP5	4	0.028305	0.081189	0.980118	1614	2	0.10698
INSL6	4	0.028356	0.081301	0.980189	1615	3	0.71432
OPHN1	4	0.028406	0.081402	0.980189	1616	1	-0.026831
MIS18BP1	4	0.028429	0.08145	0.980189	1617	3	0.9696
N4BP3	4	0.028465	0.081511	0.980189	1618	3	0.59531
EXT1	4	0.028479	0.08153	0.980189	1619	2	0.58711
GAREML	4	0.028491	0.08155	0.980189	1620	3	0.74901
OR8J3	4	0.028508	0.081585	0.980189	1621	2	0.12035
ADAMTS4	4	0.028559	0.081691	0.980648	1622	2	0.50793
ZNF540	4	0.028609	0.081806	0.980648	1623	1	-0.56788
UIMC1	4	0.02866	0.081902	0.980648	1624	2	-0.04702
TMEM18	4	0.02866	0.081902	0.980648	1625	3	0.58601
OR4D2	4	0.028682	0.081954	0.980648	1626	2	0.30086
SPEF2	4	0.028711	0.082007	0.980648	1627	2	0.21806
HUS1	4	0.028712	0.08201	0.980648	1628	3	0.80095
FOXP1	4	0.028732	0.082045	0.980648	1629	3	0.68802
SLC22A9	4	0.028741	0.082065	0.980648	1630	3	0.75756
NAV1	4	0.028762	0.082111	0.980648	1631	1	-0.19672
TMEM184B	4	0.02881	0.082219	0.980912	1632	3	0.5281
CD300C	4	0.028812	0.08223	0.980912	1633	2	0.28547
CYTIP	4	0.028863	0.082331	0.981116	1634	3	0.26518
UBR3	4	0.028914	0.082431	0.981116	1635	2	0.15013
GYPB	4	0.028923	0.082453	0.981116	1636	3	0.46263
ZNF474	4	0.028965	0.082539	0.981116	1637	3	0.41367
BZW1	4	0.028975	0.082563	0.981116	1638	3	0.73758
SST	4	0.029063	0.082738	0.981116	1639	3	0.5504
ZC3H12C	4	0.029066	0.082745	0.981116	1640	2	0.29938
PLAC1	4	0.029089	0.082804	0.981116	1641	3	0.44291
Non-Targeting_77284	1	0.02911	0.02904	0.940167	1642	1	0.79992
CTNNA2	4	0.029121	0.082868	0.981116	1643	2	0.58118
PIK3AP1	3	0.029159	0.07339	0.970759	1644	2	1.0992
SLC22A5	4	0.029162	0.082958	0.981116	1645	3	0.69167
OR5AU1	4	0.029168	0.082974	0.981116	1646	3	0.37514
SS18	4	0.029172	0.082984	0.981116	1647	3	0.46149
JMJD8	4	0.02921	0.083054	0.981116	1648	2	0.50766
BEND7	4	0.029218	0.083075	0.981116	1649	1	-0.69382
CCL4L2	4	0.029266	0.083167	0.981116	1650	3	0.8462
C1D	4	0.029269	0.083173	0.981116	1651	3	0.60259
FOXJ2	4	0.02932	0.08327	0.981116	1652	2	-1.1641
SERPINA7	4	0.029367	0.083364	0.981116	1653	2	0.51083
RNF40	4	0.029371	0.08337	0.981116	1654	2	0.42849
S100Z	4	0.029421	0.083474	0.981302	1655	1	-0.0093299
TBPL2	4	0.029472	0.083589	0.981302	1656	2	0.16422
DUSP3	4	0.029475	0.083594	0.981302	1657	2	0.41714
KANSL2	4	0.029485	0.083616	0.981302	1658	2	0.32275
FIGLA	4	0.029504	0.083654	0.981302	1659	2	0.46441
CCDC77	4	0.029554	0.083764	0.981302	1660	3	0.72347
TRIM22	4	0.029574	0.083805	0.981302	1661	3	0.52891
FBXO32	4	0.029583	0.083824	0.981302	1662	3	0.52945
USP17L25	4	0.029624	0.083903	0.981522	1663	1	-4.0606
ABCC6	4	0.029675	0.084006	0.981522	1664	2	0.37704
RABGEF1	4	0.029677	0.084009	0.981522	1665	2	0.52689
CWF19L1	4	0.029722	0.084095	0.981522	1666	3	0.60504
COPB2	4	0.029726	0.084102	0.981522	1667	2	-1.1643
KCNIP2	4	0.029741	0.084136	0.981522	1668	2	0.39308
MFAP3L	4	0.029827	0.084305	0.981892	1669	2	0.49741
PAPSS2	4	0.029832	0.084314	0.981892	1670	3	0.71925
PPIP5K2	4	0.02986	0.084374	0.982013	1671	2	0.27166
C5orf15	4	0.029927	0.08451	0.982013	1672	3	0.57108
USF1	4	0.029959	0.084577	0.982013	1673	2	0.44584
DYRK2	4	0.029979	0.084623	0.982013	1674	2	0.3252
ZBTB24	4	0.029988	0.084641	0.982013	1675	3	0.63988
HIST1H2AH	4	0.03003	0.084731	0.982013	1676	1	-0.91738
MND1	4	0.030093	0.084856	0.982013	1677	2	0.0044797
SIX5	4	0.030118	0.084907	0.982013	1678	2	0.5657
TAS2R9	4	0.030127	0.084923	0.982013	1679	2	0.40333
CARF	4	0.030131	0.084931	0.982013	1680	3	0.59534
ZNF282	3	0.030138	0.075654	0.973913	1681	1	-0.030611
LOC100506388	4	0.030139	0.084949	0.982013	1682	3	0.68491
NAA20	4	0.030167	0.085009	0.982013	1683	2	0.53006
NLK	4	0.030177	0.08503	0.982013	1684	2	0.25066
DNAJC8	4	0.030182	0.085039	0.982013	1685	1	-1.6646
NKX6-1	4	0.030217	0.085118	0.982013	1686	2	0.51747
TAP2	4	0.030283	0.085252	0.982013	1687	3	0.45741
DZIP1	4	0.030301	0.085283	0.982013	1688	3	0.84977
CDC42EP4	4	0.030307	0.085296	0.982013	1689	2	0.36797
KLHDC7B	4	0.030309	0.085302	0.982013	1690	3	0.73439
SDK1	4	0.03032	0.085319	0.982013	1691	3	0.47748
TMEM99	4	0.030334	0.08535	0.982013	1692	1	-0.27786
NAT8B	4	0.030385	0.085461	0.982731	1693	3	0.66155
KLF3	4	0.030436	0.085568	0.982966	1694	1	-0.064305
CCNYL1	4	0.030443	0.085579	0.982966	1695	3	0.62544
OCM	4	0.030486	0.085666	0.983399	1696	1	-0.33395
CTDP1	4	0.030588	0.085869	0.984611	1697	2	0.15402
Non-Targeting_77181	1	0.030588	0.030471	0.940167	1698	1	0.77688
SLC30A10	4	0.030608	0.08592	0.984611	1699	3	0.73502
HELZ	4	0.030638	0.085981	0.984611	1700	1	-0.25829
C1orf56	4	0.030656	0.086021	0.984611	1701	2	0.24726
DHRS12	4	0.030657	0.086022	0.984611	1702	3	0.47745
CCNA1	4	0.030678	0.086065	0.984611	1703	3	0.51726
CCDC180	4	0.030716	0.086141	0.984918	1704	3	0.58752
EPG5	4	0.030812	0.086329	0.985294	1705	3	0.67024
GCHFR	4	0.030817	0.086336	0.985294	1706	3	0.77108
NPAS2	4	0.030841	0.086385	0.985294	1707	1	-0.77292
DHRS4	4	0.030882	0.08648	0.985294	1708	3	0.6329
WDR46	4	0.030892	0.086496	0.985294	1709	3	1.0225
Non-Targeting_77287	1	0.030912	0.030803	0.940167	1710	1	0.98596
GPX7	4	0.030942	0.086616	0.985294	1711	2	0.22322
C9orf40	4	0.030963	0.086663	0.985294	1712	3	0.50112
CA2	4	0.030997	0.086731	0.985294	1713	2	0.19798
TM2D1	4	0.031014	0.086772	0.985294	1714	3	0.51105
OPRK1	4	0.031014	0.086772	0.985294	1715	3	0.49949
KLHDC3	4	0.031018	0.086778	0.985294	1716	1	-0.31897
SLC2A1	4	0.031048	0.086835	0.985294	1717	2	0.1464
CDCA8	4	0.031094	0.086928	0.985294	1718	2	-1.4899
OR4M1	4	0.031133	0.087001	0.985294	1719	3	0.70325
UBA7	4	0.031149	0.087037	0.985294	1720	2	0.1247
MDM4	4	0.031189	0.087116	0.985294	1721	2	0.81488
DUSP18	4	0.031242	0.087223	0.985294	1722	3	0.59314
CCDC109B	4	0.03125	0.087236	0.985294	1723	2	0.57881
HAUS6	4	0.031297	0.087325	0.985294	1724	1	-0.11674
LCNL1	4	0.031348	0.087428	0.985294	1725	3	0.74574
FBLN1	4	0.03138	0.08749	0.985294	1726	3	0.56657
Non-Targeting_77362	1	0.031405	0.031298	0.942212	1727	1	0.72672
SPDYE2B	3	0.031433	0.078598	0.979353	1728	2	0.6868
UBE2Z	4	0.031447	0.087624	0.985294	1729	2	0.46066
Non-Targeting_76694	1	0.03147	0.031364	0.942212	1730	1	0.77897
NIN	4	0.0315	0.087725	0.985294	1731	1	-0.13445
MIXL1	4	0.031513	0.087756	0.985294	1732	2	0.36293
CILP	4	0.03155	0.08783	0.985294	1733	3	0.65897
KIAA1462	4	0.031557	0.087842	0.985294	1734	3	0.83331
C17orf100	4	0.031612	0.08794	0.985294	1735	3	0.70747
FBXL16	4	0.031614	0.087942	0.985294	1736	3	0.76216
PIFO	4	0.031631	0.087973	0.985294	1737	3	0.71229
TET3	4	0.031651	0.08801	0.985294	1738	2	0.35356
LOC100506422	4	0.031702	0.088107	0.985294	1739	2	-0.055647
TSR2	4	0.031716	0.088131	0.985294	1740	2	0.54733
ACTL6A	4	0.031753	0.0882	0.985294	1741	1	0.011968
RBFOX3	4	0.031766	0.088225	0.985294	1742	3	0.51535
ZNF705A	4	0.031803	0.088296	0.985294	1743	1	0.05837
MKRN1	4	0.031828	0.088348	0.985294	1744	3	0.43644
JMJD4	4	0.031854	0.088391	0.985294	1745	2	0.39089
CCDC96	4	0.031904	0.08849	0.985294	1746	3	0.76136
CDA	4	0.031905	0.088491	0.985294	1747	3	0.55594
GNAI2	4	0.031911	0.088499	0.985294	1748	3	0.43679
CES3	4	0.032021	0.088712	0.985294	1749	3	0.574
KLHL22	4	0.032052	0.088776	0.985294	1750	3	0.56892
PLEKHD1	4	0.032057	0.088785	0.985294	1751	2	0.2009
DNAJC1	4	0.032062	0.088795	0.985294	1752	3	0.58131
FRA10AC1	4	0.032134	0.088946	0.985294	1753	2	0.34839
TTC22	4	0.032144	0.088969	0.985294	1754	2	0.3406
UBR7	4	0.032158	0.089003	0.985294	1755	1	-0.087216
FNDC8	4	0.03217	0.089027	0.985294	1756	3	0.54443
PIK3CA	4	0.032175	0.089037	0.985294	1757	3	0.75988
SZRD1	4	0.032185	0.089059	0.985294	1758	3	0.61255
GSN	4	0.032208	0.089109	0.985294	1759	1	-0.98189
PCGF5	4	0.032214	0.08912	0.985294	1760	3	0.51609
MATN1	4	0.032267	0.089235	0.985294	1761	3	0.53444
SNF8	4	0.032269	0.08924	0.985294	1762	3	0.83493
GPRASP2	4	0.03231	0.089343	0.985294	1763	2	0.19963
CXADR	4	0.032338	0.089402	0.985294	1764	3	0.53068
OR4F5	4	0.03236	0.089442	0.985294	1765	3	0.70928
PRDM2	4	0.032364	0.089444	0.985294	1766	3	0.51184
APOBEC3H	4	0.0324	0.089523	0.985294	1767	3	0.56744
ZNF579	4	0.032413	0.089546	0.985294	1768	3	0.47554
MBL2	4	0.032431	0.08957	0.985294	1769	3	0.45302
AP1G1	4	0.032447	0.089599	0.985294	1770	3	0.69687
APEX2	4	0.032461	0.089633	0.985294	1771	3	0.25308
SMARCC2	4	0.032477	0.089663	0.985294	1772	2	0.2726
DDX39B	4	0.032536	0.089781	0.985294	1773	3	0.57729
ABL2	4	0.032544	0.089798	0.985294	1774	2	0.20875
ZBTB48	4	0.032563	0.089842	0.985294	1775	2	0.20438
NUAK1	4	0.032586	0.089883	0.985294	1776	3	0.48032
DUSP6	4	0.032595	0.089899	0.985294	1777	2	0.61519
OR2G6	4	0.032613	0.089939	0.985294	1778	2	0.040196
SLC16A4	4	0.032641	0.089993	0.985294	1779	3	0.62953
RCAN2	4	0.032664	0.09004	0.985294	1780	1	0.069115
TSGA10IP	4	0.032675	0.090059	0.985294	1781	3	0.58128
RFPL4A	4	0.032677	0.090064	0.985294	1782	3	0.771
LSM11	4	0.032681	0.090072	0.985294	1783	3	0.83598
PDXP	4	0.032714	0.090154	0.985294	1784	2	-0.28201
STX3	4	0.032719	0.090165	0.985294	1785	2	0.41181
EFS	4	0.032765	0.090257	0.985294	1786	3	0.63133
WNT2	4	0.032781	0.090289	0.985294	1787	3	0.56362
CD48	4	0.032815	0.090356	0.98543	1788	3	0.48033
CST2	4	0.032848	0.090405	0.98543	1789	3	0.73296
NABP2	4	0.032866	0.090449	0.98543	1790	2	0.31084
CLIC1	4	0.032921	0.090562	0.985549	1791	3	0.53812
RB1CC1	4	0.032925	0.090571	0.985549	1792	2	0.3202
TMED1	4	0.033018	0.090762	0.985549	1793	2	0.27284
C19orf40	4	0.033027	0.090782	0.985549	1794	3	0.60273
ANKRD30B	4	0.033042	0.090807	0.985549	1795	3	0.40999
CD9	4	0.033069	0.090855	0.985549	1796	1	-0.6636
MTCH1	4	0.03308	0.090877	0.985549	1797	2	0.46006
LRIT1	4	0.033119	0.090967	0.985549	1798	1	-0.23605
FN3KRP	4	0.033132	0.090998	0.985549	1799	3	0.5936
EIF4EBP1	4	0.03317	0.091072	0.985549	1800	2	0.10751
DIP2A	4	0.03322	0.091172	0.985549	1801	2	0.24413
STK31	4	0.033269	0.091267	0.985549	1802	3	0.50931
GPR142	4	0.033271	0.091272	0.985549	1803	3	0.71218
TGM1	4	0.033288	0.091311	0.985549	1804	2	0.18279
TMEM8C	4	0.033292	0.09132	0.985549	1805	3	0.42534
IL12RB1	4	0.033381	0.091514	0.985549	1806	2	0.054463
Non-Targeting_77339	1	0.033403	0.033334	0.953643	1807	1	0.88245
MAP3K10	4	0.033423	0.091583	0.985549	1808	3	0.37304
TRAF3	4	0.033423	0.091583	0.985549	1809	2	0.63203
MUC6	4	0.033456	0.09166	0.985549	1810	3	0.67258
RMDN3	4	0.033467	0.091683	0.985549	1811	3	0.71577
CARD11	4	0.033473	0.091691	0.985549	1812	3	0.2355
NEURL2	4	0.03348	0.091704	0.985549	1813	2	0.52858
COL7A1	4	0.033516	0.091772	0.985549	1814	3	0.76507
TMEM237	4	0.033524	0.091791	0.985549	1815	2	-0.013674
FLVCR1	4	0.033574	0.091877	0.985549	1816	1	-0.43978
SYDE1	4	0.033625	0.091975	0.985549	1817	2	0.29708
ZNF816	4	0.033673	0.092072	0.985549	1818	2	0.39717
FAM120B	4	0.033676	0.092077	0.985549	1819	3	0.58518
FBXW12	4	0.033767	0.092274	0.985549	1820	2	0.46092
NRG3	4	0.033777	0.092293	0.985549	1821	2	0.16413
Non-Targeting_76676	1	0.033792	0.033723	0.955829	1822	1	0.70424
KCNIP3	4	0.033827	0.092386	0.985549	1823	1	-0.21943
KRTAP20-2	4	0.033865	0.092456	0.985549	1824	3	0.44858
LOC729159	4	0.033871	0.092467	0.985549	1825	3	0.63929
RAB11A	4	0.033878	0.092482	0.985549	1826	3	0.36723
CNOT3	4	0.033892	0.092509	0.985549	1827	2	0.88297
DNPEP	4	0.03391	0.092556	0.985549	1828	3	0.4639
CTDNEP1	4	0.033928	0.092595	0.985549	1829	1	0.1433
PLXNB2	4	0.033934	0.09262	0.985549	1830	2	0.26526
ZNF669	4	0.033997	0.092745	0.985549	1831	3	0.55407
LIG3	4	0.034029	0.092814	0.985549	1832	1	-0.12223
LAMTOR5	4	0.034059	0.09287	0.985549	1833	3	0.61109
PRKRA	4	0.03408	0.092918	0.985549	1834	2	0.2669
CYP4F12	4	0.034081	0.092922	0.985549	1835	2	0.46637
STX1A	4	0.034102	0.092966	0.985549	1836	2	0.34912
SUPT7L	4	0.034105	0.092971	0.985549	1837	3	0.43791
Non-Targeting_76491	1	0.03422	0.034147	0.955829	1838	1	0.71814
LOC401052	4	0.034232	0.093234	0.985549	1839	1	-0.16439
C19orf44	4	0.034238	0.093247	0.985549	1840	2	0.61241
TOMM34	4	0.034282	0.093329	0.985549	1841	1	-0.32577
RAB33A	4	0.034333	0.093445	0.985549	1842	2	0.04493
ORC4	4	0.034346	0.093469	0.985549	1843	3	0.59101
ILKAP	4	0.034354	0.093481	0.985549	1844	3	0.4642
ETFA	4	0.034375	0.093522	0.985549	1845	2	0.47447
POLA2	4	0.034434	0.093635	0.985549	1846	1	-0.12222
RALGAPB	4	0.034449	0.093658	0.985549	1847	2	0.28136
SQLE	4	0.034461	0.093682	0.985549	1848	3	0.62473
TRPV3	4	0.034484	0.093733	0.985549	1849	2	0.16736
PLK4	4	0.034512	0.093784	0.985549	1850	2	0.72662
TIFAB	4	0.034533	0.093815	0.985549	1851	3	0.50993
TSPAN13	4	0.034535	0.093818	0.985549	1852	2	0.41299
ACSL6	4	0.034554	0.093855	0.985549	1853	3	0.57729
SLC26A11	4	0.034565	0.093877	0.985549	1854	3	0.62024
GRAMD1C	4	0.034585	0.093915	0.985549	1855	3	0.40758
RUSC2	4	0.034586	0.093917	0.985549	1856	3	0.58812
METAP1D	4	0.034617	0.093971	0.985549	1857	3	0.46247
SULT1A1	4	0.034618	0.093972	0.985549	1858	2	0.39676
PSMA4	4	0.034636	0.094011	0.985549	1859	1	-1.6817
FAF1	4	0.03465	0.094036	0.985549	1860	3	0.44899
CTPS2	4	0.034652	0.094039	0.985549	1861	3	0.58927
PRAMEF15	4	0.034663	0.094061	0.985549	1862	3	0.6488
APC	4	0.034737	0.09421	0.985549	1863	3	0.33987
DCUN1D3	4	0.034745	0.094224	0.985549	1864	3	0.65338
EPB41L4A	4	0.03475	0.094236	0.985549	1865	3	0.50298
RTN4RL2	4	0.034755	0.094247	0.985549	1866	3	0.58036
Non-Targeting_76722	1	0.034764	0.034697	0.955829	1867	1	0.69193
ARPC5L	4	0.034787	0.094307	0.985549	1868	2	0.31283
SOCS3	4	0.034787	0.094308	0.985549	1869	1	-0.46264
CHST10	4	0.034838	0.094412	0.985549	1870	1	-0.15836
HEPHL1	4	0.034854	0.094441	0.985549	1871	3	0.51344
GHITM	4	0.034875	0.094493	0.985549	1872	3	0.61008
DHX35	4	0.034888	0.09452	0.985549	1873	3	0.55595
BLOC1S2	4	0.034893	0.094527	0.985549	1874	2	0.60207
FAM3C	4	0.034939	0.094613	0.985941	1875	1	0.033562
RRS1	4	0.034989	0.094708	0.98641	1876	3	0.59275
HAS1	4	0.035052	0.094831	0.986553	1877	3	0.4679
CLEC4A	4	0.035127	0.095001	0.986553	1878	2	-0.053584
ARHGAP21	4	0.035141	0.095037	0.986553	1879	2	0.20251
ELMOD2	4	0.035157	0.095072	0.986553	1880	3	0.40501
TMEM5	4	0.035158	0.095079	0.986553	1881	3	0.50438
DLGAP1	4	0.035191	0.095151	0.986553	1882	1	-2.7952
MGRN1	4	0.035222	0.095211	0.986553	1883	2	0.38694
CDPF1	4	0.035242	0.095253	0.986553	1884	1	-0.039575
GSTM5	4	0.035254	0.095275	0.986553	1885	2	0.51206
ACOT8	4	0.035291	0.095351	0.986553	1886	2	0.38762
CDH19	4	0.035292	0.095352	0.986553	1887	2	0.31179
KDM2A	4	0.035343	0.095451	0.986553	1888	1	-0.25127
NID2	4	0.035344	0.095455	0.986553	1889	3	0.46682
FUT11	4	0.035356	0.095484	0.986553	1890	3	0.91519
HAND1	4	0.035393	0.095556	0.986553	1891	2	0.22542
CD300LG	4	0.035467	0.095705	0.986553	1892	3	0.88468
FAIM	4	0.035494	0.095751	0.986553	1893	3	0.50762
RWDD4	4	0.035499	0.095761	0.986553	1894	2	0.47445
KCNJ10	4	0.035526	0.095809	0.986553	1895	3	0.56287
ERMN	4	0.035545	0.095846	0.986553	1896	1	-0.30373
AP3S2	4	0.035564	0.09588	0.986553	1897	3	0.6546
C8orf33	4	0.035595	0.095933	0.986553	1898	3	0.47887
GABRR2	4	0.035602	0.095948	0.986553	1899	3	0.71098
TRAM1	4	0.035664	0.096064	0.986887	1900	3	0.5138
LXN	4	0.035696	0.096127	0.986887	1901	3	0.2395
ZNF460	4	0.035747	0.096227	0.986946	1902	2	0.17168
TRIM74	4	0.035749	0.096231	0.986946	1903	3	0.47397
NUP205	4	0.035842	0.096416	0.987722	1904	2	0.9038
PIEZO2	4	0.035848	0.096428	0.987722	1905	3	0.39594
TTC24	4	0.035863	0.096454	0.987722	1906	2	0.4963
DMTN	4	0.035898	0.096526	0.987955	1907	2	0.027307
CDY1B	4	0.035932	0.096602	0.988153	1908	3	0.4234
HIST1H2AD	4	0.03596	0.096655	0.988153	1909	3	0.61544
NPTX2	4	0.03605	0.096836	0.988153	1910	3	0.3702
PCID2	4	0.036151	0.097035	0.988153	1911	3	0.68849
YWHAZ	3	0.0362	0.089437	0.985294	1912	3	0.47009
SULT1B1	4	0.036201	0.097146	0.988153	1913	1	-0.52487
CARD6	4	0.036218	0.097179	0.988153	1914	3	0.56661
TRIM7	4	0.036237	0.097219	0.988153	1915	3	0.48896
SLC9A3R1	4	0.03624	0.097228	0.988153	1916	3	0.73283
TMEM100	4	0.036252	0.097248	0.988153	1917	3	0.5059
NUDT5	4	0.036352	0.097433	0.988153	1918	2	0.36333
TACR1	4	0.036358	0.09745	0.988153	1919	2	-0.29438
CENPL	4	0.036403	0.097535	0.988153	1920	2	-0.036856
ADAMTS8	4	0.036449	0.097641	0.988153	1921	3	0.46997
EIF2B1	4	0.036453	0.097648	0.988153	1922	2	0.39461
SLC18A1	4	0.036466	0.09767	0.988153	1923	2	0.3045
CYB5RL	4	0.036467	0.097672	0.988153	1924	3	0.63715
STK25	4	0.036482	0.097705	0.988153	1925	3	0.6544
ACTR1B	4	0.036504	0.097756	0.988153	1926	1	-0.17664
Non-Targeting_76790	1	0.036528	0.036463	0.955829	1927	1	0.70304
TMPPE	4	0.036537	0.097818	0.988153	1928	2	0.019109
TSSC4	4	0.036554	0.09786	0.988153	1929	2	0.21067
IFNL1	4	0.036562	0.097876	0.988153	1930	3	0.47731
PHTF1	4	0.03658	0.097905	0.988153	1931	3	0.61169
TIMM10	4	0.036605	0.09796	0.988153	1932	2	-1.6426
EXOC1	4	0.036629	0.098002	0.988153	1933	2	0.57308
LARP4B	4	0.036655	0.098047	0.988153	1934	1	-0.4171
BMS1	4	0.036694	0.098128	0.988153	1935	2	0.42447
MIER2	4	0.036712	0.098151	0.988153	1936	3	0.40062
GABRA5	4	0.036718	0.098165	0.988153	1937	3	0.48646
RABEP1	4	0.036742	0.098207	0.988153	1938	3	0.52324
PLXNA1	4	0.036754	0.098232	0.988153	1939	3	0.47385
SEMA6B	4	0.036756	0.09824	0.988153	1940	1	-0.18965
ADH1B	4	0.036802	0.09833	0.988153	1941	3	0.59948
ABRA	4	0.036807	0.098341	0.988153	1942	2	0.21523
RAB8B	4	0.036813	0.098357	0.988153	1943	2	0.087459
MACF1	4	0.036845	0.098431	0.988153	1944	2	0.6792
SLMO2	4	0.036857	0.098448	0.988153	1945	2	-0.096534
MTFR1L	4	0.036889	0.098513	0.988153	1946	3	0.50449
ARSJ	4	0.036907	0.098546	0.988153	1947	1	0.065684
ADAMTS9	4	0.036932	0.098607	0.988153	1948	3	0.51915
COPS7B	4	0.036958	0.098649	0.988153	1949	2	0.16094
GTSE1	4	0.036994	0.09873	0.988153	1950	3	0.68137
CACNB3	4	0.037015	0.098775	0.988153	1951	3	0.98836
TMEM31	4	0.03703	0.098799	0.988153	1952	2	0.57838
CASP1	4	0.037048	0.098837	0.988153	1953	3	0.43673
OR2B11	4	0.037059	0.098855	0.988153	1954	1	0.058513
SULT6B1	4	0.037145	0.099015	0.988216	1955	3	0.56131
CDKN2AIPNL	4	0.03716	0.099052	0.988216	1956	2	0.11381
SMEK1	4	0.037163	0.099057	0.988216	1957	3	0.79191
COL5A3	4	0.037205	0.09914	0.988217	1958	3	0.48792
NT5E	4	0.03721	0.099156	0.988217	1959	1	-0.20966
SLC5A2	4	0.03726	0.099261	0.988241	1960	2	0.26917
TSKU	4	0.037278	0.099299	0.988241	1961	3	0.4971
Non-Targeting_77420	1	0.037345	0.037264	0.955829	1962	1	0.7625
RFX2	4	0.037361	0.099464	0.988241	1963	2	0.024888
GALNT6	4	0.037379	0.099497	0.988241	1964	2	-0.10226
XRCC3	4	0.03739	0.099525	0.988241	1965	2	0.7065
CXCL5	4	0.037411	0.099564	0.988241	1966	3	0.40739
RBMXL1	4	0.037412	0.099564	0.988241	1967	2	-0.081633
CRTAM	4	0.037447	0.099624	0.988241	1968	3	0.53982
XBP1	4	0.037462	0.09965	0.988241	1969	2	-0.52054
PRAMEF8	4	0.037512	0.099757	0.988823	1970	3	0.56272
SLC8A3	4	0.037563	0.099854	0.989097	1971	2	0.16648
DSEL	4	0.037576	0.099883	0.989097	1972	2	0.21725
PELI2	4	0.037641	0.099997	0.989736	1973	3	0.65672
GBX1	4	0.037678	0.10006	0.989756	1974	3	0.67784
EPB41L5	4	0.037764	0.10022	0.99014	1975	1	-0.36492
GFOD2	4	0.037791	0.10028	0.99014	1976	3	0.58566
GLOD5	4	0.037824	0.10035	0.990267	1977	3	0.51798
JMJD7-PLA2G4B	4	0.037865	0.10042	0.990325	1978	1	-0.1862
GPR160	4	0.037916	0.10052	0.990388	1979	2	0.015464
SNX33	4	0.037982	0.10064	0.990388	1980	2	0.39465
CAPN12	4	0.038023	0.10073	0.990388	1981	3	0.63266
PTMS	4	0.03807	0.10081	0.990388	1982	2	-0.09816
CIT	4	0.038075	0.10083	0.990388	1983	3	0.71772
TPBG	4	0.038168	0.10102	0.990388	1984	1	-0.074252
TUBB1	4	0.038218	0.10112	0.990388	1985	1	-0.62031
ATP2B4	4	0.038235	0.10114	0.990388	1986	3	0.65546
ATP6V1A	4	0.038268	0.1012	0.990388	1987	3	0.88647
UGT8	4	0.038277	0.10123	0.990388	1988	3	0.48614
POP1	4	0.038279	0.10123	0.990388	1989	3	0.7934
ZDHHC21	4	0.038296	0.10126	0.990388	1990	2	0.3255
PPP1R12B	4	0.038373	0.10141	0.990388	1991	3	0.71382
CPSF3	4	0.03842	0.10152	0.990388	1992	3	0.92585
COX14	4	0.03847	0.10163	0.990388	1993	1	-0.47637
TUBA3C	4	0.038493	0.10167	0.990388	1994	3	0.614
TXLNB	4	0.038514	0.10171	0.990388	1995	3	0.57572
RNF19A	4	0.03852	0.10172	0.990388	1996	3	0.49453
RAF1	4	0.03853	0.10174	0.990388	1997	3	0.56293
Non-Targeting_76715	1	0.038564	0.038467	0.955829	1998	1	0.79365
KMT2D	4	0.038571	0.10182	0.990388	1999	1	-0.45231
[truncated: 18,113 more rows]

## Sheet: A549-ACE2, HCoV-OC43_gene
id	num	pos|score	pos|p-value	pos|fdr	pos|rank	pos|goodsgrna	pos|lfc
PIGV	4	1.6445e-09	2.4613e-07	0.002475	1	4	8.479
PIGT	4	1.6377e-07	2.4613e-07	0.002475	2	4	8.0104
FBL	4	3.0962e-07	7.384e-07	0.00495	3	4	3.7276
GPAA1	4	2.0685e-06	4.1843e-06	0.02104	4	4	8.2264
PIGP	4	3.1134e-06	9.107e-06	0.026167	5	4	7.4773
ELP2	4	3.1289e-06	9.107e-06	0.026167	6	4	8.087
C17orf96	4	3.1972e-06	9.107e-06	0.026167	7	3	7.829
PIGW	4	4.5052e-06	1.403e-05	0.033553	8	3	7.804
POP5	4	4.879e-06	1.5014e-05	0.033553	9	4	7.581
VCPKMT	4	8.0712e-06	2.4367e-05	0.04901	10	4	6.6345
MRPL43	4	9.0759e-06	2.7813e-05	0.049092	11	3	7.4896
KLRK1	4	9.2733e-06	2.929e-05	0.049092	12	4	6.8949
DLL3	4	1.0044e-05	3.2244e-05	0.049886	13	4	7.7251
TBCB	4	1.3934e-05	4.9965e-05	0.071617	14	2	3.9825
TBC1D3F	4	1.5392e-05	5.3411e-05	0.071617	15	2	4.2331
PIGS	4	2.1183e-05	7.5071e-05	0.081576	16	4	7.8639
B3GALNT1	4	2.128e-05	7.5071e-05	0.081576	17	4	6.7789
ATG12	4	2.1324e-05	7.5071e-05	0.081576	18	4	7.6116
VN1R2	4	2.569e-05	8.9347e-05	0.081576	19	3	7.3031
SUMO2	4	2.5965e-05	8.9839e-05	0.081576	20	2	-0.97638
PPM1D	4	2.6065e-05	8.9839e-05	0.081576	21	3	7.5493
AP2S1	4	2.6965e-05	9.23e-05	0.081576	22	4	6.7448
DDX49	4	2.7289e-05	9.3285e-05	0.081576	23	2	3.6641
PIGK	4	2.8335e-05	9.87e-05	0.082715	24	3	7.8886
B4GALNT3	4	3.2787e-05	0.0001115	0.089703	25	4	6.9325
RNF114	4	4.7679e-05	0.00016959	0.130658	26	4	6.9923
SULT1A4	4	5.12e-05	0.00018189	0.130658	27	3	7.4478
PIGA	4	5.8334e-05	0.00020897	0.14493	28	4	7.3542
TBC1D3L	3	5.8421e-05	0.00018189	0.130658	29	2	5.6766
PIGY	4	6.1969e-05	0.0002262	0.15165	30	4	7.0371
PIGC	4	8.1545e-05	0.00031087	0.201693	31	4	6.8256
EFTUD1	4	8.7857e-05	0.00032662	0.205291	32	3	7.531
CHRNB3	4	0.00010654	0.00040292	0.232956	33	4	6.3787
HYOU1	4	0.0001072	0.00040538	0.232956	34	3	6.5166
LRRC34	4	0.00011957	0.00045363	0.246588	35	4	6.5968
FOXD4L3	3	0.00012512	0.00038274	0.232956	36	3	7.9177
YBX1	4	0.00012982	0.00049202	0.256365	37	3	6.6984
LY6E	4	0.00013209	0.00050187	0.256365	38	3	7.7579
HTRA2	4	0.00013867	0.00052107	0.256365	39	3	7.128
C12orf60	4	0.00014168	0.0005319	0.256365	40	4	6.7018
MTMR9	4	0.00014243	0.00053534	0.256365	41	4	6.5981
CD3EAP	4	0.00015367	0.00058063	0.271586	42	3	6.8904
TMEM86A	4	0.00016153	0.00060426	0.276215	43	4	6.3687
PIGH	4	0.00016878	0.00062887	0.281078	44	4	7.1728
RPL13	4	0.00018175	0.00067564	0.295415	45	2	0.64964
SLC17A9	4	0.00018919	0.00070468	0.301559	46	4	6.1511
KRTAP19-1	4	0.00019572	0.00073471	0.307859	47	4	6.5078
MED12	4	0.00021422	0.00079969	0.328248	48	4	7.1487
PCNA	2	0.0002207	0.00043295	0.241887	49	2	3.9649
RAB11A	4	0.00023367	0.00087698	0.342518	50	1	-1.0018
C12orf43	4	0.00023468	0.00088141	0.342518	51	4	6.3895
PCBP1	4	0.00024223	0.00090257	0.342518	52	4	2.9741
PIGF	4	0.00024226	0.00090257	0.342518	53	4	6.8246
TRRAP	4	0.00024716	0.00092079	0.342959	54	4	4.3236
MS4A4A	4	0.00025721	0.00095131	0.347885	55	4	6.327
RSRC2	4	0.00027256	0.0010178	0.364339	56	3	7.2159
PIGX	4	0.0002775	0.0010325	0.364339	57	3	7.302
RPL17	4	0.00028559	0.0010596	0.367446	58	1	-1.5004
ZG16	4	0.000324	0.001197	0.401238	59	4	6.2777
HAUS5	4	0.00033751	0.0012462	0.407458	60	3	0.18993
CCDC59	4	0.00034098	0.001256	0.407458	61	3	7.1128
PPARA	4	0.00035188	0.0013052	0.416706	62	4	6.3438
GTPBP8	4	0.00036266	0.0013505	0.423229	63	3	7.0619
PPIAL4F	3	0.00036478	0.0010788	0.367763	64	3	7.5579
KIR3DL1	4	0.00036583	0.0013678	0.423229	65	4	6.0223
SYT15	4	0.00038394	0.0014244	0.427126	66	3	7.1134
TMEM98	4	0.00038939	0.0014436	0.427126	67	3	6.7988
MARCH6	4	0.00038943	0.0014441	0.427126	68	2	2.5904
SPSB3	4	0.00041815	0.001545	0.447918	69	4	6.1975
RARS2	4	0.00043486	0.0016045	0.447918	70	2	1.8696
CNR2	4	0.00043605	0.001608	0.447918	71	4	6.3591
CPS1	4	0.00043757	0.0016183	0.447918	72	4	6.9027
RIN1	4	0.00044808	0.0016592	0.450963	73	3	6.8822
COX4I1	4	0.00046553	0.0017286	0.463564	74	2	3.7197
NT5C3B	4	0.00047545	0.001769	0.468147	75	3	6.9143
ROPN1	4	0.00049253	0.0018335	0.473788	76	4	6.9979
ATP6V1B2	4	0.00049326	0.0018374	0.473788	77	4	1.843
CSNK1A1	4	0.00051704	0.0019235	0.489723	78	2	3.6938
MALSU1	4	0.00053421	0.0019782	0.497339	79	3	6.8227
NFAT5	4	0.00055143	0.0020343	0.505134	80	4	6.7534
TIMM22	4	0.00061243	0.0022681	0.556327	81	2	1.9068
PHF12	4	0.00063594	0.0023503	0.559912	82	2	2.9254
SNRNP70	4	0.00064069	0.0023681	0.559912	83	3	6.9108
C19orf53	4	0.00064898	0.0024015	0.559912	84	3	-0.23811
MRPL50	4	0.00065382	0.0024178	0.559912	85	4	6.7941
MOGS	4	0.00065667	0.0024286	0.559912	86	3	7.0846
AVP	4	0.0006615	0.0024498	0.559912	87	3	6.7038
DEPTOR	4	0.00068093	0.0025157	0.561907	88	4	6.2354
KTI12	4	0.00069249	0.0025576	0.561907	89	2	2.1689
INSL6	4	0.00069964	0.0025797	0.561907	90	3	6.7943
RUVBL1	4	0.00070089	0.0025822	0.561907	91	1	-1.0369
REC8	4	0.00070741	0.0026107	0.561907	92	3	4.315
COPE	4	0.0007141	0.0026314	0.561907	93	3	4.204
TMEM11	4	0.00072081	0.0026541	0.561907	94	3	3.2885
TAPBP	4	0.000732	0.0026959	0.562162	95	4	6.0445
OR10X1	4	0.0007364	0.0027112	0.562162	96	4	6.4757
ZNF157	4	0.00075279	0.0027609	0.563606	97	4	5.6175
MRPL57	4	0.00075657	0.0027742	0.563606	98	2	2.1485
EED	4	0.00076594	0.0028072	0.564604	99	3	7.2087
FER1L5	4	0.00078297	0.0028702	0.567467	100	4	5.9641
MRPL41	4	0.00078614	0.002882	0.567467	101	3	6.7609
TBCE	4	0.00080469	0.0029499	0.567467	102	1	-2.2505
GNGT2	4	0.00081091	0.0029696	0.567467	103	3	6.8222
NACAD	4	0.00082249	0.0030105	0.567467	104	3	6.6961
LIX1L	4	0.00082841	0.0030297	0.567467	105	4	6.2362
KDELR1	4	0.0008506	0.003106	0.567467	106	3	6.9031
COL18A1	4	0.00085406	0.0031188	0.567467	107	4	6.0765
ERCC3	4	0.00085659	0.0031281	0.567467	108	3	0.18173
HS6ST2	4	0.00086692	0.0031687	0.567467	109	4	6.7671
CCDC127	4	0.00086895	0.0031769	0.567467	110	2	3.6518
SPNS2	4	0.00087183	0.0031882	0.567467	111	3	6.7305
NUDT4	4	0.00090435	0.0033034	0.582812	112	2	3.5896
ATG4D	4	0.00093104	0.0034013	0.594264	113	4	6.6068
MMP13	4	0.00094077	0.0034348	0.594264	114	3	6.8181
ABHD17A	4	0.00096038	0.0035057	0.594264	115	2	1.2615
APOBR	4	0.0009692	0.0035308	0.594264	116	4	6.0823
PIM1	4	0.00096949	0.0035318	0.594264	117	4	6.3498
FBXL4	4	0.00097526	0.0035465	0.594264	118	2	3.5901
C9orf91	4	0.00098412	0.0035751	0.594264	119	4	5.9435
DNAJC11	4	0.0010123	0.0036795	0.596319	120	2	-1.5127
VDR	4	0.001015	0.0036873	0.596319	121	4	6.7022
GNPNAT1	3	0.0010425	0.002974	0.567467	122	3	6.1693
IDUA	4	0.0010446	0.0037927	0.596319	123	4	5.7885
PSMD3	4	0.0010488	0.0038079	0.596319	124	2	2.7582
APOC1	4	0.0010603	0.0038508	0.596319	125	3	6.5802
USP17L30	4	0.001061	0.0038527	0.596319	126	2	3.4895
PLK4	4	0.0010642	0.0038636	0.596319	127	1	-1.3948
MOSPD2	4	0.0010797	0.0039221	0.596319	128	4	6.8562
PTRHD1	4	0.0010842	0.0039359	0.596319	129	4	6.2556
C17orf74	4	0.0010886	0.0039502	0.596319	130	3	6.6178
PSMD13	4	0.0011093	0.0040265	0.596319	131	3	2.9248
TBC1D3H	4	0.0011161	0.0040492	0.596319	132	3	-2.3251
MSX2	4	0.0011196	0.004062	0.596319	133	4	6.2087
PRAMEF20	4	0.0011211	0.0040649	0.596319	134	3	6.7723
STARD3	4	0.0011262	0.0040871	0.596319	135	3	6.6595
TMPRSS6	4	0.0011283	0.0040915	0.596319	136	4	5.7069
RFC4	4	0.0011679	0.0042357	0.6129	137	1	-0.1598
PSMD6	4	0.0011844	0.0042923	0.613124	138	3	6.1497
DCAF7	4	0.0011862	0.0042982	0.613124	139	4	6.009
SLC44A2	4	0.0012039	0.0043613	0.617641	140	3	6.8507
EIF3A	4	0.0012198	0.0044184	0.617641	141	2	-1.5573
SULF2	4	0.001224	0.0044346	0.617641	142	4	6.05
KRT72	4	0.0012376	0.0044907	0.617641	143	3	6.8028
PHOSPHO1	4	0.0012408	0.0045025	0.617641	144	2	3.4363
TAX1BP1	4	0.0012452	0.0045178	0.617641	145	2	3.5893
CIB1	4	0.0012556	0.0045449	0.617641	146	4	6.8664
TAF1B	4	0.0012717	0.0046074	0.618449	147	2	-0.84421
RARS	4	0.001274	0.0046123	0.618449	148	3	2.8893
SRP68	4	0.0013236	0.0047935	0.630137	149	1	-2.4099
TMEM150A	3	0.0013314	0.0037661	0.596319	150	3	6.1977
PSME3	4	0.0013416	0.0048575	0.63114	151	2	3.6277
PTBP1	4	0.0013438	0.0048639	0.63114	152	4	5.9132
MOXD1	4	0.0013735	0.0049741	0.63629	153	3	6.6012
MCM3	4	0.0013755	0.0049805	0.63629	154	2	2.8049
SIN3B	4	0.0014005	0.0050706	0.63629	155	4	6.1497
ETV2	4	0.0014129	0.0051061	0.63629	156	3	6.6571
TTC36	4	0.0014156	0.0051184	0.63629	157	4	6.3307
TMEM254	4	0.0014227	0.005143	0.63629	158	3	7.018
RPS18	4	0.0014273	0.0051632	0.63629	159	2	-0.80012
GSDMA	4	0.001431	0.0051777	0.63629	160	3	6.6288
DXO	4	0.001434	0.0051883	0.63629	161	3	6.867
MTRNR2L6	4	0.0014487	0.0052409	0.636739	162	2	3.8228
JSRP1	4	0.0014645	0.0052956	0.636739	163	4	6.6223
MTMR11	4	0.0014691	0.0053148	0.636739	164	3	6.8045
CAMSAP3	4	0.0014701	0.0053192	0.636739	165	3	6.5672
POTEB	4	0.0014792	0.0053502	0.636739	166	1	-0.66937
ATXN7L3	4	0.0014954	0.0054108	0.640157	167	3	6.5812
MPDU1	4	0.0015094	0.0054664	0.642956	168	4	6.5004
CDC123	4	0.0015311	0.0055452	0.647542	169	1	-2.5104
RD3	4	0.00154	0.0055698	0.647542	170	4	5.9469
GAPDHS	4	0.0015671	0.0056717	0.655599	171	2	3.4805
ZNF273	4	0.001598	0.0057824	0.664583	172	4	6.5652
PDPK1	4	0.0016348	0.0059124	0.667004	173	2	-1.0467
Non-Targeting_76962	1	0.0016423	0.0016257	0.447918	174	1	8.8753
PCDHGA5	4	0.001648	0.0059557	0.667004	175	3	6.4392
FDX1L	3	0.0016544	0.004663	0.621107	176	2	1.2287
IGF2BP1	4	0.0016558	0.0059877	0.667004	177	4	6.414
EI24	4	0.0016605	0.0060025	0.667004	178	4	6.5241
NKX2-4	3	0.0016695	0.0047177	0.624251	179	3	6.844
LOC101060389	4	0.0016867	0.0060891	0.672914	180	4	-0.42478
OSCP1	4	0.0017126	0.0061797	0.679192	181	3	6.6262
WWTR1	4	0.0017337	0.0062629	0.68266	182	2	2.9853
GINS1	4	0.0017386	0.0062791	0.68266	183	2	-1.3262
PHC1	4	0.0017806	0.0064391	0.682992	184	3	2.2964
FSBP	4	0.0017806	0.0064391	0.682992	185	4	6.0975
PIGM	4	0.0017868	0.0064647	0.682992	186	4	6.3841
ANKRD20A1	4	0.0017904	0.006476	0.682992	187	1	-2.143
HYLS1	4	0.0017978	0.0064942	0.682992	188	4	5.8296
COQ3	4	0.0018069	0.0065262	0.682992	189	3	6.5185
CSH1	4	0.0018149	0.0065509	0.682992	190	2	3.0543
GALNT9	4	0.0018224	0.0065755	0.682992	191	3	6.3688
SMIM2	4	0.0018361	0.0066232	0.682992	192	4	6.5567
RC3H1	4	0.0018388	0.0066316	0.682992	193	2	1.7651
EEF1A2	4	0.0018522	0.0066872	0.682992	194	3	6.4147
TTC9B	4	0.0018531	0.0066897	0.682992	195	3	6.4811
GABRG3	4	0.0018816	0.0067876	0.685656	196	2	3.5106
SMEK1	4	0.0018924	0.00683	0.685656	197	3	6.0815
EPRS	4	0.0018941	0.0068374	0.685656	198	2	-1.8636
FUNDC1	4	0.0018992	0.0068521	0.685656	199	4	6.0409
RBP7	4	0.0019358	0.0069821	0.688999	200	3	6.7558
ZNF696	4	0.0019458	0.0070156	0.688999	201	4	6.4368
PELP1	4	0.001946	0.0070175	0.688999	202	3	-2.7705
OR9Q2	4	0.0019493	0.0070298	0.688999	203	4	5.7284
ASB7	4	0.0019577	0.0070608	0.688999	204	2	3.1606
TRAPPC2	4	0.001966	0.0070943	0.688999	205	3	6.1377
CNTNAP1	4	0.0019743	0.0071253	0.688999	206	3	6.658
KCNF1	4	0.0019936	0.0071947	0.6905	207	3	6.3856
RTCB	4	0.0019979	0.0072095	0.6905	208	3	-0.88158
PABPC1L2A	4	0.0020214	0.0073021	0.692395	209	3	6.214
TBC1D3B	4	0.0020242	0.0073075	0.692395	210	2	3.0341
RAB5B	4	0.0020326	0.0073326	0.692395	211	2	3.2945
NSF	4	0.0020497	0.0073892	0.69448	212	3	-0.92687
NDUFA8	4	0.0020719	0.0074758	0.696103	213	2	2.9675
ELOVL2	4	0.0020775	0.0074931	0.696103	214	3	6.4509
SAP18	3	0.0020823	0.005842	0.667004	215	3	7.0701
SLFN12L	4	0.0020828	0.0075103	0.696103	216	3	6.6577
ABCD3	4	0.0021009	0.0075836	0.697547	217	4	5.8923
ZNF3	4	0.0021041	0.0075959	0.697547	218	3	6.2996
TCTN2	4	0.0021132	0.0076299	0.697547	219	4	5.741
OTOP3	3	0.0021185	0.0059395	0.667004	220	3	6.1231
PLA2G7	4	0.0021344	0.0077033	0.701066	221	2	3.8547
MR1	4	0.0021451	0.0077417	0.701387	222	4	5.8716
WNT2B	4	0.0021768	0.0078514	0.703034	223	4	5.8324
ACAD10	4	0.0021834	0.0078716	0.703034	224	3	6.5259
SPPL2A	4	0.0022005	0.0079336	0.703034	225	4	6.0842
SARS2	4	0.0022198	0.0080026	0.703034	226	3	6.1804
CRYAA	4	0.0022259	0.0080294	0.703034	227	4	6.0139
ZCCHC14	4	0.0022387	0.0080685	0.703034	228	4	6.1555
ASCL3	4	0.0022387	0.0080685	0.703034	229	2	3.8179
POLDIP2	4	0.0022534	0.0081163	0.703034	230	3	6.4001
TIMM10	4	0.0022571	0.0081291	0.703034	231	4	-0.15598
PIM3	4	0.0022607	0.0081443	0.703034	232	4	5.819
C4orf17	4	0.0022888	0.0082334	0.703695	233	4	6.3489
FBXO28	4	0.0023041	0.0082881	0.703695	234	4	6.6004
TRIM64	4	0.0023089	0.0083073	0.703695	235	3	5.3248
GOT1	4	0.0023153	0.0083314	0.703695	236	4	6.634
SSR3	4	0.0023189	0.0083422	0.703695	237	3	6.3142
BZW2	4	0.0023238	0.0083619	0.703695	238	4	5.8923
C16orf59	4	0.0023425	0.0084215	0.705755	239	2	3.4525
LSM2	4	0.0023608	0.0084855	0.708167	240	1	-1.0532
ZNF236	4	0.0024126	0.0086706	0.717477	241	2	3.7022
BUD31	4	0.0024149	0.0086824	0.717477	242	4	2.5153
KIAA1429	4	0.002421	0.008704	0.717477	243	3	6.7096
PPARGC1A	4	0.0024577	0.008833	0.720788	244	3	6.6631
PIGB	4	0.0024645	0.0088517	0.720788	245	3	5.1598
UBXN2B	4	0.0025021	0.0089654	0.722336	246	4	5.8591
MFN2	4	0.0025163	0.0090088	0.722336	247	2	-0.77404
SPPL2B	4	0.00252	0.0090235	0.722336	248	3	6.6399
SLC9A5	4	0.0025309	0.0090629	0.722336	249	3	6.8015
MPV17	4	0.0025681	0.0091889	0.722336	250	1	0.061677
FKBP2	4	0.0025787	0.0092263	0.722336	251	2	3.6512
ZNF512B	4	0.0025839	0.0092426	0.722336	252	4	6.3861
TSGA10	4	0.0025913	0.0092618	0.722336	253	2	3.262
LZTS2	4	0.0025967	0.00928	0.722336	254	4	5.8074
MRPS2	4	0.0026102	0.0093213	0.722336	255	2	3.8767
PIGN	4	0.0026153	0.009342	0.722336	256	4	6.0782
MED1	4	0.0026183	0.0093533	0.722336	257	4	6.1907
FOXD4L1	4	0.0026199	0.0093568	0.722336	258	3	3.1118
ROPN1L	4	0.002626	0.0093735	0.722336	259	4	6.1659
U2AF1L4	4	0.0026609	0.0094877	0.725604	260	4	4.2884
DDTL	4	0.0026636	0.0094951	0.725604	261	4	6.2509
GOLGA8R	4	0.0026718	0.0095242	0.725604	262	2	-0.8779
NDUFV1	4	0.0026833	0.0095616	0.725705	263	2	1.9266
TNFAIP3	4	0.0027121	0.0096669	0.728242	264	4	6.1227
RCL1	4	0.0027122	0.0096674	0.728242	265	4	2.7257
LRG1	4	0.0027645	0.0098574	0.739722	266	3	6.3004
FOXN3	4	0.0027743	0.0098934	0.739722	267	4	6.2811
AGBL5	4	0.0027899	0.0099401	0.740466	268	2	2.8787
PAF1	3	0.0028099	0.0078204	0.703034	269	2	6.9661
CD82	4	0.0028679	0.010217	0.756592	270	3	6.544
AQR	4	0.0028791	0.01026	0.756592	271	2	-1.5792
SMARCA5	4	0.0028827	0.010269	0.756592	272	3	6.4085
NAA30	4	0.0029152	0.010393	0.762864	273	2	3.2324
NPIPA8	4	0.0029309	0.010447	0.762968	274	2	2.2248
HEATR9	4	0.0029373	0.01047	0.762968	275	3	6.3204
POMP	4	0.0029721	0.010585	0.763227	276	2	3.4952
OR13F1	4	0.0029798	0.010613	0.763227	277	3	6.4036
SS18L2	4	0.0029827	0.010621	0.763227	278	2	0.80156
KCNA3	4	0.0029893	0.010646	0.763227	279	4	5.8888
B3GAT2	4	0.0029981	0.010676	0.763227	280	4	6.358
TSHB	4	0.003016	0.010746	0.763227	281	3	6.6239
AMBN	4	0.0030237	0.010773	0.763227	282	4	5.748
LPIN3	4	0.0030274	0.010788	0.763227	283	4	6.4955
POLR1A	4	0.0030345	0.010815	0.763227	284	3	-0.014309
SEC61B	4	0.0030863	0.01098	0.770639	285	1	-1.1105
YAE1D1	4	0.0030909	0.010997	0.770639	286	3	3.4607
CTAGE5	4	0.0031257	0.011122	0.77151	287	4	5.8212
CPEB2	4	0.0031381	0.011155	0.77151	288	1	-0.45803
GBP6	4	0.0031495	0.011196	0.77151	289	2	3.4229
ATP2A2	3	0.0031515	0.0087503	0.718347	290	1	-0.11355
TFDP1	4	0.0031529	0.011203	0.77151	291	2	3.3455
SPTSSB	4	0.0031772	0.011292	0.77151	292	2	3.5811
LRRC37A	4	0.0031899	0.011334	0.77151	293	2	-1.3964
PITPNM2	4	0.0031911	0.011338	0.77151	294	4	6.5988
BCAS1	4	0.0031981	0.011366	0.77151	295	3	6.1973
HIST1H2AJ	4	0.0032016	0.011378	0.77151	296	2	2.7354
DSC3	4	0.0032335	0.011489	0.77151	297	4	5.5628
RBMX2	4	0.0032418	0.011527	0.77151	298	3	4.1064
DBT	4	0.0032541	0.011574	0.77151	299	2	3.0539
GALNT13	4	0.0032623	0.011603	0.77151	300	3	6.5315
PCDHA1	4	0.0032717	0.011632	0.77151	301	3	6.1988
NIP7	4	0.0032936	0.0117	0.77151	302	2	-1.0259
FASTKD1	4	0.0032966	0.01171	0.77151	303	4	5.4301
COA5	4	0.003307	0.011752	0.77151	304	3	6.2865
IL9R	4	0.0033124	0.011773	0.77151	305	4	6.0473
MRPL2	4	0.0033354	0.011852	0.77151	306	3	6.15
APC2	4	0.0033454	0.011889	0.77151	307	3	4.7771
PGLYRP2	4	0.0033477	0.011898	0.77151	308	4	6.1435
ECI1	4	0.0033496	0.011904	0.77151	309	3	5.8948
STAT5B	4	0.0033782	0.012011	0.77151	310	3	6.0994
COL28A1	4	0.0033832	0.012021	0.77151	311	4	6.1554
ADAT3	4	0.0033889	0.012041	0.77151	312	2	2.7974
PYROXD1	4	0.0033972	0.012067	0.77151	313	3	0.28099
KLRC1	4	0.0033997	0.012078	0.77151	314	3	6.1863
VWA9	4	0.0034105	0.012109	0.77151	315	2	3.6084
CSPG4	4	0.003414	0.012121	0.77151	316	2	3.8282
FGFR1	4	0.0034357	0.012202	0.774167	317	4	6.333
COPA	4	0.003449	0.012254	0.775064	318	3	0.61631
TOMM70A	4	0.0034827	0.012364	0.779525	319	2	1.9525
ENDOU	4	0.0035008	0.01242	0.780647	320	2	2.5049
FBXO8	4	0.0035228	0.012492	0.782718	321	3	6.5226
PPTC7	4	0.0035525	0.012593	0.784276	322	1	-0.97374
NDUFB1	4	0.0035793	0.012678	0.784276	323	3	6.3986
ADRM1	4	0.0035925	0.012723	0.784276	324	3	6.2788
RCCD1	4	0.0035944	0.012728	0.784276	325	3	6.0749
EMILIN2	4	0.003598	0.012743	0.784276	326	2	3.1103
GPR176	4	0.0036063	0.012786	0.784276	327	4	5.8992
UFC1	4	0.0036072	0.01279	0.784276	328	2	2.8376
CCDC137	4	0.0036637	0.012995	0.791321	329	3	6.6023
GAL	4	0.0036777	0.01304	0.791321	330	2	3.688
ATP5J	4	0.0037079	0.013138	0.791321	331	1	-2.9065
SMG8	4	0.0037281	0.013201	0.791321	332	4	6.5592
RNF224	4	0.0037422	0.01325	0.791321	333	3	6.2689
GPR132	4	0.0037465	0.013267	0.791321	334	3	6.5132
TSR3	4	0.0037597	0.013306	0.791321	335	2	0.70306
LRRC69	4	0.0037691	0.013337	0.791321	336	3	6.3887
CD5L	4	0.0037759	0.013362	0.791321	337	4	5.5396
PCDHA13	4	0.003779	0.013373	0.791321	338	2	3.179
SPTBN2	4	0.0038093	0.013486	0.791321	339	2	3.623
TUBB4B	4	0.0038115	0.01349	0.791321	340	1	-1.7108
CLK1	4	0.0038124	0.013492	0.791321	341	4	5.6247
DOC2A	4	0.0038196	0.013519	0.791321	342	4	5.8778
MTIF2	4	0.0038606	0.013662	0.791321	343	3	6.1688
THOC7	4	0.0038633	0.013673	0.791321	344	2	0.75863
DOLPP1	4	0.0038664	0.013682	0.791321	345	3	6.3141
LONRF3	4	0.0038817	0.013735	0.791321	346	3	6.553
CD300E	4	0.003883	0.013737	0.791321	347	3	6.4958
TMCO6	4	0.0038932	0.013765	0.791321	348	2	1.4154
BIRC3	4	0.0039048	0.0138	0.791321	349	4	5.579
KLHL42	4	0.003915	0.013832	0.791321	350	2	1.9395
ZNF793	4	0.0039508	0.013959	0.791321	351	2	3.64
GTF2H2C	4	0.0039543	0.013971	0.791321	352	4	6.431
SLC25A15	4	0.0039639	0.013999	0.791321	353	3	6.5484
C12orf65	4	0.0039668	0.014013	0.791321	354	2	1.3696
ORC5	4	0.0039856	0.014072	0.791321	355	4	5.7062
PGLYRP3	4	0.0039866	0.014075	0.791321	356	4	5.2761
GBP2	4	0.0039934	0.014099	0.791321	357	2	3.4666
QPCT	4	0.0040006	0.014121	0.791321	358	3	6.3138
OR8S1	4	0.0040012	0.014124	0.791321	359	2	3.3017
GOT2	4	0.0040186	0.014187	0.792643	360	3	5.9516
C10orf107	4	0.0040429	0.014267	0.794164	361	4	5.3793
PAIP1	4	0.0040635	0.014333	0.794164	362	2	3.0262
GOSR2	4	0.0040852	0.014409	0.794164	363	4	6.2849
DCAKD	4	0.0040897	0.014423	0.794164	364	3	6.3373
POU4F2	4	0.0041106	0.014496	0.794164	365	3	5.8961
GNB3	4	0.0041197	0.014522	0.794164	366	3	6.3989
TCP10L2	4	0.0041224	0.014537	0.794164	367	3	5.3811
KIAA1919	4	0.004148	0.01462	0.794164	368	4	5.5972
OR2S2	4	0.0041616	0.014665	0.794164	369	4	5.6847
SNX11	4	0.0041748	0.014702	0.794164	370	4	6.0958
NBEAL2	4	0.0041998	0.014792	0.794164	371	2	2.4758
SUPV3L1	4	0.0042055	0.014814	0.794164	372	2	1.7657
MAPK7	4	0.0042135	0.014836	0.794164	373	2	3.0416
KLHL14	4	0.0042243	0.014876	0.794164	374	4	6.2495
PVRIG	4	0.0042318	0.014902	0.794164	375	4	6.6558
TEPP	4	0.0042374	0.014919	0.794164	376	3	4.0319
C11orf30	4	0.004238	0.014922	0.794164	377	3	6.5741
KCNH6	4	0.0042472	0.014947	0.794164	378	3	6.1889
EMC7	4	0.0042774	0.015044	0.794164	379	4	2.069
HLA-DPA1	4	0.0043135	0.015166	0.794164	380	3	6.4485
KRT3	4	0.0043143	0.015167	0.794164	381	4	5.9637
PRPS2	4	0.0043175	0.015179	0.794164	382	2	3.6233
SHPK	4	0.0043265	0.015204	0.794164	383	4	6.1549
KLK2	4	0.004329	0.015212	0.794164	384	4	6.1935
SOX4	4	0.0043437	0.015266	0.794164	385	3	6.404
PIGO	4	0.0043476	0.015281	0.794164	386	4	5.81
ZC3H4	4	0.0043701	0.015361	0.79591	387	2	1.9564
RRN3	4	0.004381	0.015393	0.79591	388	2	-0.78896
SIVA1	4	0.0044094	0.015491	0.798921	389	4	5.6853
OR10J5	4	0.0044212	0.015536	0.799157	390	3	6.2807
NDUFA9	4	0.0044327	0.01558	0.799391	391	1	-1.8162
AHCY	4	0.0044698	0.01571	0.803903	392	2	2.3223
SLC38A9	4	0.0044828	0.015748	0.803903	393	4	5.2851
ZNRF1	4	0.0045743	0.016066	0.81806	394	4	5.4519
ZMAT2	4	0.004588	0.01611	0.818063	395	2	2.701
C2CD4A	4	0.0046029	0.016159	0.818063	396	3	6.2635
EML1	4	0.004611	0.016188	0.818063	397	3	6.3688
SH2B2	4	0.0046612	0.016358	0.820642	398	3	6.1813
PRKX	4	0.0046661	0.016375	0.820642	399	3	6.2968
CLLU1OS	4	0.0046664	0.016376	0.820642	400	4	5.681
MMP8	4	0.0046914	0.016462	0.820642	401	4	6.2614
MAD2L1	4	0.0046915	0.016462	0.820642	402	2	3.1275
HIGD1B	4	0.0047041	0.016517	0.820642	403	3	5.457
PPAN-P2RY11	4	0.0047432	0.016652	0.820642	404	2	2.4695
PRMT7	4	0.0047482	0.016663	0.820642	405	2	1.2665
ZNF580	4	0.0047672	0.016729	0.820642	406	2	3.0726
TFIP11	4	0.0047799	0.016783	0.820642	407	4	4.0159
THSD1	4	0.0047833	0.016792	0.820642	408	4	5.6751
WNT7B	4	0.0047909	0.016815	0.820642	409	4	5.5757
TRAPPC5	4	0.004795	0.016831	0.820642	410	2	-0.85389
UNC13C	4	0.0047968	0.016837	0.820642	411	3	6.6506
ANTXRL	4	0.004818	0.016908	0.820642	412	4	3.9794
DYRK3	4	0.0048309	0.016952	0.820642	413	3	6.1388
PEAR1	4	0.0048441	0.017004	0.820642	414	4	5.6124
CPNE6	4	0.0048467	0.017012	0.820642	415	2	0.76187
HMGN4	4	0.0048488	0.017021	0.820642	416	4	5.5682
TIMM9	4	0.0048862	0.017143	0.820642	417	3	2.6745
SLC36A3	4	0.0048967	0.017176	0.820642	418	4	5.8491
MVD	4	0.0048985	0.017184	0.820642	419	2	1.9594
SPOCD1	4	0.0049131	0.017234	0.820642	420	4	5.8933
VAV1	4	0.0049247	0.017276	0.820642	421	4	5.5152
GLCE	4	0.0049433	0.01734	0.820642	422	4	6.2429
SLC45A3	4	0.0049498	0.017356	0.820642	423	4	5.5472
POLE3	4	0.0049501	0.017358	0.820642	424	3	6.3073
SMG6	4	0.0049634	0.017396	0.820642	425	2	3.2862
C1QTNF3	4	0.0049741	0.017424	0.820642	426	4	5.9024
IGFL1	4	0.0049959	0.017496	0.820642	427	4	6.0025
ARMC7	4	0.005002	0.017515	0.820642	428	2	-2.9276
FOSL1	4	0.0050112	0.017545	0.820642	429	4	5.5312
LOC79999	4	0.0050239	0.017588	0.820783	430	3	5.9586
VPREB1	4	0.0050514	0.017684	0.821497	431	4	5.4976
PFDN5	4	0.0050537	0.017694	0.821497	432	2	1.8958
C9orf89	4	0.0050643	0.017726	0.821497	433	3	6.2057
ARID1B	4	0.0050958	0.017844	0.82436	434	4	6.0863
C10orf76	4	0.0051021	0.01787	0.82436	435	3	5.8251
NANP	4	0.0051414	0.017988	0.827048	436	3	6.4211
POLR2K	4	0.0051571	0.018034	0.827048	437	3	2.1293
ZFP1	4	0.0051615	0.018052	0.827048	438	4	5.3176
RPS27L	4	0.0051845	0.018139	0.829174	439	3	6.262
ANKRD49	4	0.0052089	0.01822	0.829197	440	3	-2.6718
PPAPDC3	4	0.0052239	0.018262	0.829197	441	3	6.1512
HMGN2	4	0.0052338	0.018303	0.829197	442	3	5.9305
CCDC6	4	0.0052344	0.018305	0.829197	443	3	6.2075
PRAMEF17	4	0.0052537	0.018373	0.830426	444	3	6.4204
OR10G7	4	0.0052683	0.018423	0.830742	445	4	5.3516
SYPL2	4	0.0052792	0.018463	0.830742	446	3	6.059
ABCE1	4	0.0053123	0.018566	0.831543	447	1	-1.7276
FAM47E	4	0.0053203	0.018588	0.831543	448	4	5.2364
FAM131C	4	0.0053314	0.018631	0.831543	449	3	6.3214
TCHH	4	0.0053449	0.01867	0.831543	450	4	5.7327
EXOSC6	4	0.0053641	0.018736	0.831543	451	4	5.0411
DEFA4	4	0.0053778	0.018774	0.831543	452	4	5.8774
IKZF5	4	0.0053983	0.018844	0.831543	453	3	6.1298
BOK	4	0.0054117	0.018891	0.831543	454	4	6.6136
GADD45GIP1	4	0.0054158	0.018904	0.831543	455	2	2.9697
LRSAM1	4	0.0054314	0.01896	0.831543	456	4	6.0933
PREPL	4	0.0054337	0.018973	0.831543	457	4	5.6558
PSMB8	4	0.0054368	0.01898	0.831543	458	4	5.4045
PPP1R14C	4	0.0054467	0.019018	0.831543	459	4	6.4593
TMEM19	4	0.0054659	0.019078	0.832338	460	2	2.8467
PARD6B	4	0.0054839	0.01913	0.83283	461	2	3.7453
SLC5A10	4	0.0055383	0.019309	0.835465	462	2	3.1898
CTAGE15	3	0.0055399	0.015226	0.794164	463	1	-0.79049
ZNF257	4	0.0055585	0.019383	0.835465	464	4	5.7706
SKP1	4	0.0055709	0.019423	0.835465	465	2	-1.4793
PPIE	4	0.0055792	0.019448	0.835465	466	2	3.3477
ASF1A	4	0.0055873	0.019478	0.835465	467	3	6.4533
RYR3	4	0.005591	0.019492	0.835465	468	3	6.1768
ERCC1	4	0.0055929	0.019496	0.835465	469	2	3.2943
FAM177A1	4	0.0056002	0.019523	0.835465	470	3	6.1621
PDCD11	4	0.0056226	0.019601	0.836654	471	1	-0.78981
UBQLN3	4	0.005651	0.019689	0.836654	472	4	5.1269
POP4	4	0.005659	0.019713	0.836654	473	3	6.2598
METTL5	4	0.005666	0.019732	0.836654	474	4	5.2538
ZNF480	4	0.0056744	0.019762	0.836654	475	2	1.5377
FOXE1	4	0.005689	0.019823	0.836654	476	3	4.1128
HIGD1C	4	0.0057028	0.019871	0.836654	477	3	6.3572
OGN	4	0.0057085	0.019892	0.836654	478	4	5.1981
HARS	4	0.0057261	0.01995	0.836654	479	2	-0.62052
NXF5	4	0.0057371	0.019987	0.836654	480	4	5.7765
CDK2AP1	4	0.0057674	0.020084	0.836654	481	3	6.3041
LIN9	4	0.0057778	0.020124	0.836654	482	4	5.0103
DSTYK	4	0.0057862	0.02015	0.836654	483	3	6.4803
PDE12	4	0.0057928	0.020176	0.836654	484	3	6.2691
HNRNPCL2	4	0.0058022	0.020204	0.836654	485	3	6.2003
SLC29A4	4	0.0058155	0.020247	0.836654	486	4	5.7208
ATP2B2	4	0.0058295	0.020296	0.836654	487	4	4.8207
WFDC13	4	0.0058397	0.020328	0.836654	488	4	6.3084
KIF2A	4	0.0058435	0.020341	0.836654	489	3	6.3692
SNRNP40	4	0.0058649	0.020418	0.836805	490	3	6.49
ZMYND19	4	0.0058793	0.020465	0.836805	491	3	6.1339
USP17L5	4	0.0058812	0.02047	0.836805	492	2	0.948
METAP2	4	0.0059329	0.020639	0.838737	493	1	-0.40915
ODF2	4	0.0059356	0.020648	0.838737	494	4	6.1818
SLC47A2	4	0.0059534	0.020703	0.838737	495	3	6.1375
CPA1	4	0.0059782	0.020786	0.838737	496	3	6.2523
PGRMC1	4	0.0059801	0.020792	0.838737	497	4	6.4518
ZNF737	4	0.0059821	0.0208	0.838737	498	2	2.5204
PABPN1	4	0.0059846	0.020809	0.838737	499	2	0.72126
PFDN2	4	0.0060363	0.020976	0.840177	500	3	0.069046
ZNF664	4	0.0060452	0.020996	0.840177	501	4	5.552
ARMCX2	4	0.0060453	0.020997	0.840177	502	3	6.096
NEUROG1	4	0.0060703	0.021091	0.840177	503	3	6.2411
CYP26A1	4	0.0061194	0.021244	0.840177	504	2	3.4385
FAM102B	4	0.0061265	0.021267	0.840177	505	3	6.2513
CAPZB	4	0.0061397	0.02131	0.840177	506	2	-1.6761
EVI2B	4	0.0061634	0.021387	0.840177	507	3	6.4019
PIGL	4	0.0061732	0.021421	0.840177	508	4	6.3499
PRM2	4	0.0061734	0.021421	0.840177	509	4	5.3879
GAL3ST3	4	0.0061766	0.021431	0.840177	510	2	3.2914
SYNDIG1L	4	0.0061825	0.02145	0.840177	511	4	5.5816
SENP2	4	0.0061888	0.021471	0.840177	512	4	5.3685
CHCHD4	4	0.0061914	0.021482	0.840177	513	2	2.6655
KCNV2	4	0.0061974	0.021499	0.840177	514	4	5.4157
FABP1	4	0.0062055	0.021525	0.840177	515	4	5.6412
ANKFY1	4	0.0062197	0.021572	0.840177	516	3	3.8253
LILRA4	4	0.0062273	0.021597	0.840177	517	4	6.1951
TUFM	4	0.006243	0.021654	0.840772	518	1	-3.9942
GCLC	4	0.0062758	0.021771	0.842335	519	4	6.1605
IQCF6	4	0.0062918	0.021811	0.842335	520	3	6.3134
TINF2	4	0.0062947	0.02182	0.842335	521	3	-1.3776
OR4F5	4	0.006345	0.021981	0.84334	522	2	2.1531
MVK	4	0.0063464	0.021985	0.84334	523	2	-2.7631
FAM63A	4	0.0063682	0.022055	0.84334	524	3	6.1443
PPM1E	4	0.0063984	0.022153	0.84334	525	4	4.5131
IFIT1	4	0.0064006	0.022161	0.84334	526	4	5.6312
SERPINA9	4	0.00641	0.022193	0.84334	527	4	5.3025
MED25	4	0.0064178	0.022215	0.84334	528	3	3.8408
MAST1	4	0.0064478	0.02232	0.84334	529	4	5.2049
PGBD4	4	0.0064498	0.022325	0.84334	530	2	0.4706
OXR1	4	0.006456	0.022346	0.84334	531	4	5.6049
DYNC1I2	4	0.0064568	0.022349	0.84334	532	3	6.1337
BCS1L	4	0.0065015	0.022494	0.843603	533	1	-0.78244
SFTPA1	4	0.0065024	0.022496	0.843603	534	3	6.1651
C1orf100	4	0.0065057	0.022505	0.843603	535	2	2.7016
ZFAND2B	4	0.0065105	0.022523	0.843603	536	3	6.2027
THOC6	4	0.0065814	0.02275	0.848896	537	3	6.117
PRDM2	4	0.0066079	0.022836	0.848896	538	4	6.444
SUSD4	4	0.006609	0.022842	0.848896	539	2	2.6283
PRSS22	4	0.0066337	0.022913	0.848896	540	2	3.2974
GZMH	4	0.0066504	0.022963	0.848896	541	4	5.3342
NUP62CL	4	0.0066504	0.022963	0.848896	542	4	5.5384
DLEC1	4	0.0066565	0.022981	0.848896	543	3	4.3249
TCFL5	4	0.006661	0.023002	0.848896	544	3	6.0063
HRK	4	0.0067081	0.023154	0.850397	545	3	5.4995
KIAA1407	4	0.006741	0.023269	0.850397	546	4	6.3411
ACYP2	4	0.0067515	0.023297	0.850397	547	3	6.367
PGAP2	4	0.0067728	0.023372	0.850397	548	4	5.6781
FGF18	4	0.006774	0.023376	0.850397	549	4	5.282
APOBEC3D	4	0.0068004	0.023445	0.850397	550	3	5.7361
MRPL35	4	0.0068115	0.023478	0.850397	551	2	2.5905
MIB2	4	0.0068261	0.023526	0.850397	552	3	6.3084
MYH3	4	0.006833	0.023548	0.850397	553	3	6.2979
MFSD10	4	0.0068407	0.023571	0.850397	554	3	5.9853
EFHC2	4	0.006849	0.023601	0.850397	555	4	6.1451
CD33	4	0.0068595	0.023634	0.850397	556	3	6.2836
WDR46	4	0.0068631	0.023644	0.850397	557	3	0.40726
BTN1A1	4	0.0068919	0.023729	0.850397	558	4	5.0974
TAF13	4	0.0069062	0.023777	0.850397	559	4	5.1069
TIGD3	4	0.0069134	0.023797	0.850397	560	2	3.1064
TRIM49D2	4	0.0069148	0.023801	0.850397	561	3	6.4529
CASC10	4	0.0069235	0.023831	0.850397	562	2	1.7545
ENTPD4	4	0.006969	0.023972	0.850397	563	2	3.5866
SERAC1	4	0.0069791	0.024005	0.850397	564	3	6.2227
TRAIP	4	0.0070181	0.024132	0.850397	565	2	-1.9576
KRTAP6-3	4	0.0070198	0.024136	0.850397	566	3	6.3878
TTI2	4	0.0070698	0.024285	0.850397	567	4	3.4894
ACP1	4	0.0070706	0.024291	0.850397	568	3	6.1139
TNMD	4	0.0070937	0.024355	0.850397	569	3	6.0817
DCP1B	4	0.0071022	0.02439	0.850397	570	3	6.1877
AIPL1	4	0.0071214	0.024461	0.850397	571	4	5.6087
GINS4	4	0.0071214	0.024461	0.850397	572	1	-2.2434
FBXO3	4	0.007132	0.024492	0.850397	573	2	3.3672
TTLL12	4	0.0071576	0.024582	0.850397	574	2	3.306
PGK1	4	0.0071584	0.024584	0.850397	575	4	5.6667
IFI27	4	0.0071621	0.024595	0.850397	576	4	6.499
USP17L7	4	0.0071686	0.024618	0.850397	577	4	5.4377
RPL3	4	0.0071731	0.024631	0.850397	578	1	-0.89867
SSC4D	4	0.0071857	0.024677	0.850397	579	3	6.0519
UNC93B1	4	0.0071884	0.024687	0.850397	580	4	6.1631
NLRP5	4	0.0071935	0.0247	0.850397	581	2	2.5437
ANOS1	4	0.0072038	0.024734	0.850397	582	2	3.4078
CYB561D2	4	0.0072173	0.024776	0.850397	583	4	5.5164
TRMT10B	4	0.0072247	0.0248	0.850397	584	4	5.6147
CTDSP1	4	0.0072263	0.024803	0.850397	585	4	5.3001
ARRB2	4	0.0072295	0.024819	0.850397	586	2	2.8456
TAGLN3	4	0.007245	0.024869	0.850668	587	2	3.2608
FCGR1B	4	0.0072764	0.024969	0.852296	588	1	-3.3702
POLR2D	4	0.007328	0.025142	0.852296	589	2	-0.39311
TOX	4	0.0073964	0.025359	0.852296	590	4	5.2882
DENND2A	4	0.0074214	0.025454	0.852296	591	4	5.1182
ANKRD2	4	0.0074313	0.025488	0.852296	592	1	-0.97701
LOC100130370	4	0.0074336	0.025493	0.852296	593	3	6.1203
TPCN2	4	0.0074398	0.025514	0.852296	594	4	5.2504
LRP12	4	0.0074608	0.025582	0.852296	595	4	5.8613
WDR55	4	0.007483	0.025653	0.852296	596	2	1.6432
NAP1L2	4	0.0074846	0.025658	0.852296	597	4	5.5389
MTCH2	4	0.0075155	0.025767	0.852296	598	3	6.4277
PSD3	4	0.007519	0.025781	0.852296	599	4	5.9014
DPYS	4	0.007524	0.025794	0.852296	600	3	6.0269
RGS2	4	0.0075549	0.025888	0.852296	601	4	5.7581
CANX	4	0.0075734	0.025955	0.852296	602	3	5.5047
TRO	4	0.0075751	0.025959	0.852296	603	3	6.2976
SRPK2	4	0.0075773	0.025965	0.852296	604	3	6.1916
TPRKB	4	0.0075862	0.025998	0.852296	605	2	2.5881
PSTPIP1	4	0.0075975	0.026037	0.852296	606	4	5.4101
THAP5	4	0.0076689	0.026237	0.852296	607	3	6.3644
LOC100133267	4	0.0077048	0.026351	0.852296	608	3	6.1322
SDR42E1	4	0.0077056	0.026354	0.852296	609	2	3.5672
CST2	4	0.0077411	0.026476	0.852296	610	1	-1.1004
MT1X	4	0.0077428	0.026482	0.852296	611	2	3.1544
GBP7	4	0.0077565	0.026524	0.852296	612	4	5.3477
IGSF3	4	0.0077633	0.02655	0.852296	613	4	5.9291
ARL4A	4	0.0077694	0.02657	0.852296	614	2	3.4112
TTC4	4	0.0077928	0.026641	0.852296	615	3	3.3353
GRASP	4	0.0077996	0.026665	0.852296	616	3	6.4506
CALCR	4	0.0078054	0.02668	0.852296	617	4	5.2855
HIST2H2AB	4	0.0078175	0.026716	0.852296	618	3	5.8669
URB1	4	0.0078444	0.026798	0.852296	619	2	-0.98165
SRPK1	4	0.007878	0.026905	0.852296	620	4	5.367
FAM103A1	4	0.0078925	0.026951	0.852296	621	2	3.1455
RPL38	4	0.007896	0.026962	0.852296	622	2	-0.43189
CRHR2	4	0.0079043	0.02699	0.852296	623	3	6.2633
DAGLA	4	0.0079355	0.027092	0.852296	624	3	6.0715
CNGB1	4	0.0079455	0.027122	0.852296	625	3	6.1075
RAB13	4	0.0079463	0.027123	0.852296	626	2	3.1016
CDR2	4	0.0079476	0.027127	0.852296	627	2	2.4516
IFI44	4	0.0080023	0.027302	0.852296	628	4	5.4272
SLC8A2	4	0.0080165	0.027347	0.852296	629	2	3.6729
DNAJC17	4	0.0080219	0.027359	0.852296	630	4	5.8911
RPL28	4	0.0080509	0.027446	0.852296	631	3	-1.6545
MYSM1	4	0.0080537	0.027455	0.852296	632	3	6.0182
FAM175A	4	0.0080552	0.02746	0.852296	633	4	5.3685
CALCOCO2	4	0.0080561	0.027461	0.852296	634	3	6.3763
SMPD2	4	0.0080598	0.027474	0.852296	635	3	6.0298
H3F3C	4	0.008063	0.027482	0.852296	636	3	6.2698
ICOSLG	4	0.0080792	0.027535	0.852296	637	3	6.0992
TBC1D31	4	0.0080804	0.027539	0.852296	638	4	5.2303
HDAC6	4	0.0080873	0.027569	0.852296	639	3	6.1243
CAST	4	0.0080902	0.027579	0.852296	640	4	5.3783
TMEM194A	4	0.0081025	0.027614	0.852296	641	3	5.447
TAF6L	4	0.0081239	0.027679	0.852296	642	4	5.8501
FLRT2	4	0.0081295	0.027699	0.852296	643	4	5.8549
OR5D14	4	0.0081359	0.027724	0.852296	644	2	3.2657
GPER1	4	0.0081523	0.027781	0.852296	645	2	2.927
KERA	4	0.0081541	0.027788	0.852296	646	3	4.4422
HIST1H1C	4	0.0081606	0.027807	0.852296	647	3	6.1796
NDFIP1	4	0.0081741	0.027853	0.852296	648	3	5.3685
GPR37L1	3	0.0081887	0.022152	0.84334	649	2	6.5069
BPTF	4	0.0082014	0.027939	0.852296	650	2	3.3922
CD300C	4	0.0082057	0.027953	0.852296	651	2	2.4787
TBL1X	4	0.0082156	0.027985	0.852296	652	4	5.2891
IP6K2	4	0.008217	0.02799	0.852296	653	4	5.3941
NUP37	4	0.0082237	0.028011	0.852296	654	3	6.0347
VWA3B	4	0.0082696	0.028155	0.852296	655	4	5.399
NLRC5	4	0.0083024	0.028267	0.852296	656	4	5.6671
DYRK1B	4	0.0083089	0.028284	0.852296	657	2	2.1155
COPS8	4	0.0083415	0.028392	0.852296	658	3	6.1071
CCDC151	4	0.0083424	0.028395	0.852296	659	4	5.4479
PFN2	4	0.0083453	0.028404	0.852296	660	4	5.3948
GPI	4	0.0083605	0.02845	0.852296	661	1	-0.22199
CMTM1	4	0.0083699	0.028487	0.852296	662	3	6.2741
STK19	4	0.0083711	0.028488	0.852296	663	4	5.8552
PTPRD	4	0.0084105	0.028609	0.852296	664	3	6.373
RAB29	4	0.0084375	0.028699	0.852296	665	4	6.0789
TRMU	4	0.0084432	0.028716	0.852296	666	4	5.5539
NFYC	4	0.0084638	0.028781	0.852296	667	3	1.4281
KLF3	4	0.008489	0.028862	0.852296	668	3	6.1609
DACT3	4	0.0085063	0.028912	0.852296	669	4	5.6848
AAGAB	4	0.0085104	0.028923	0.852296	670	3	3.9214
WIPF3	4	0.0085417	0.029022	0.852296	671	3	6.2812
MLH3	4	0.0085508	0.029057	0.852296	672	4	5.0095
SURF4	4	0.008561	0.029091	0.852296	673	3	5.9482
PSG5	4	0.008567	0.029112	0.852296	674	1	-1.1924
KLHL3	4	0.0086185	0.02927	0.852296	675	2	-0.72069
LRP2BP	4	0.0086333	0.029321	0.852296	676	2	2.3458
ZNF264	4	0.0086461	0.029362	0.852296	677	4	5.6141
KCNJ1	4	0.0086478	0.029365	0.852296	678	3	5.9889
POLR3K	4	0.0086701	0.029437	0.852296	679	2	-1.1275
MBTPS2	4	0.0087007	0.029519	0.852296	680	2	3.1662
C2orf57	4	0.0087182	0.029583	0.852296	681	3	6.0305
NOP10	4	0.0087217	0.029596	0.852296	682	3	1.1243
MRI1	4	0.0087231	0.029601	0.852296	683	3	6.0419
EFR3A	4	0.0087511	0.029688	0.852296	684	4	4.9869
SLC30A5	4	0.008757	0.029708	0.852296	685	2	3.5204
POLE2	4	0.0087733	0.029764	0.852296	686	1	-2.157
SMIM13	4	0.0087988	0.029831	0.852296	687	3	6.0237
EDNRA	4	0.0088227	0.029907	0.852296	688	4	5.3695
IMP4	4	0.0088249	0.029915	0.852296	689	3	-2.2506
TMBIM4	4	0.0088429	0.029972	0.852296	690	3	6.0882
C5orf22	4	0.0088526	0.030006	0.852296	691	4	5.2904
NCR3LG1	4	0.0088758	0.030077	0.852296	692	2	2.6055
CEACAM7	4	0.0088761	0.030079	0.852296	693	3	6.1152
P2RX7	4	0.0088765	0.03008	0.852296	694	3	4.9656
APPL1	4	0.0089052	0.03017	0.852296	695	4	5.5532
PLRG1	4	0.0089099	0.030186	0.852296	696	3	2.3919
ZNF407	4	0.0089281	0.030239	0.852296	697	1	-1.7429
SMCP	4	0.0089731	0.03038	0.852296	698	4	5.2455
YKT6	4	0.0089797	0.030408	0.852296	699	2	1.0587
SH3RF3	4	0.0089954	0.030452	0.852296	700	4	6.3183
FAM47E-STBD1	4	0.0090019	0.030474	0.852296	701	4	5.1726
RIPPLY2	4	0.0090312	0.030571	0.852296	702	1	-0.58787
YY1	4	0.0090412	0.030607	0.852296	703	2	3.2146
RBM46	4	0.0090887	0.030759	0.852296	704	4	6.1961
VPS4A	4	0.0091043	0.030804	0.852296	705	3	5.2783
LRRC16A	4	0.00911	0.030826	0.852296	706	3	5.4893
CAMK1	4	0.0091273	0.030879	0.852296	707	2	0.79852
ARCN1	4	0.0091344	0.030902	0.852296	708	2	-0.43953
ETFB	4	0.0091533	0.030955	0.852296	709	4	6.2577
TG	4	0.0091907	0.031082	0.852296	710	2	1.2207
PEX13	4	0.009208	0.031137	0.852296	711	3	5.3674
PNLIPRP1	4	0.0092138	0.031157	0.852296	712	2	2.8657
DPH3	4	0.0092375	0.031235	0.852296	713	3	-2.3441
CLPX	4	0.0092705	0.031333	0.852296	714	4	6.2703
MARCH9	4	0.0092891	0.031391	0.852296	715	1	-0.89414
ANKRA2	4	0.0093006	0.031433	0.852296	716	2	3.4968
PTRF	4	0.0093181	0.031486	0.852296	717	3	6.1219
PUM1	4	0.0093249	0.031505	0.852296	718	4	5.7495
CHSY3	4	0.009325	0.031506	0.852296	719	3	6.0388
KDSR	4	0.0093407	0.031551	0.852296	720	2	2.7084
NLRP1	4	0.0093428	0.031556	0.852296	721	3	6.344
ST8SIA6	4	0.0093491	0.031577	0.852296	722	4	5.5791
IK	4	0.0093646	0.031627	0.852296	723	3	6.3142
COL5A3	4	0.009367	0.031637	0.852296	724	4	5.2007
ZBTB6	4	0.009381	0.031677	0.852296	725	3	6.134
DDX56	4	0.0093922	0.03171	0.852296	726	1	-3.3666
BNIP3	4	0.0094103	0.031766	0.852296	727	3	6.133
MSC	4	0.0094171	0.03179	0.852296	728	3	6.1312
CCL4	4	0.0094227	0.031807	0.852296	729	4	5.3242
CCDC25	4	0.009427	0.031815	0.852296	730	3	5.8785
WDFY2	4	0.0094321	0.031826	0.852296	731	4	5.9791
ZNF726	4	0.009436	0.031841	0.852296	732	4	5.0415
SF3B2	4	0.0094438	0.031862	0.852296	733	3	2.248
C16orf46	4	0.009447	0.031869	0.852296	734	4	5.5209
TCEA2	4	0.009458	0.031897	0.852296	735	3	5.9701
MSL1	4	0.009491	0.032	0.852296	736	3	6.3763
URM1	3	0.0094927	0.02549	0.852296	737	2	2.3779
LOC441155	4	0.0094954	0.032009	0.852296	738	2	2.7242
SLC25A26	4	0.0095077	0.032039	0.852296	739	2	1.1581
YIPF5	4	0.009509	0.032042	0.852296	740	3	6.3777
SLC34A3	4	0.0095253	0.032092	0.852296	741	2	3.142
RPL27A	3	0.0095314	0.025592	0.852296	742	3	-1.9203
C4A	4	0.0095694	0.032244	0.852296	743	2	3.2742
WDR74	4	0.0095985	0.032318	0.852296	744	3	-1.1161
C8A	4	0.0096304	0.032434	0.852296	745	3	6.146
INCA1	4	0.0096434	0.032481	0.852296	746	3	6.3171
ZIC4	4	0.00965	0.032505	0.852296	747	2	2.5595
INPP5K	4	0.0096613	0.032535	0.852296	748	4	5.2864
DPP9-AS1	4	0.0096821	0.032602	0.852296	749	4	5.6326
NUFIP1	4	0.0097016	0.032673	0.852296	750	3	2.747
WHSC1L1	4	0.0097058	0.032692	0.852296	751	3	5.9403
DUSP1	4	0.009711	0.032712	0.852296	752	4	5.8368
OTUD7B	4	0.0097532	0.032843	0.852296	753	3	4.6687
CLNS1A	4	0.009818	0.033058	0.852296	754	3	3.8505
SLC38A3	4	0.009819	0.033061	0.852296	755	4	4.9203
C8G	4	0.0098478	0.033154	0.852296	756	3	5.7983
CCP110	4	0.0098564	0.033182	0.852296	757	3	6.1036
PRCD	4	0.0098836	0.033265	0.852296	758	3	4.2143
PPP1R11	4	0.0099078	0.033337	0.852296	759	2	2.7595
ANKK1	4	0.0099183	0.03337	0.852296	760	4	6.0883
SCIN	4	0.0099231	0.033387	0.852296	761	4	6.0731
UTP11L	4	0.0099593	0.033498	0.852296	762	2	-1.7347
FZD5	4	0.010009	0.033651	0.852296	763	2	2.8862
NTN5	4	0.010015	0.033671	0.852296	764	2	2.2786
UGT2B4	4	0.010064	0.033816	0.852296	765	4	5.0555
LHFP	4	0.010104	0.033933	0.852296	766	4	5.2195
LSM8	4	0.010114	0.033958	0.852296	767	1	-2.2774
MAPK14	4	0.010116	0.033962	0.852296	768	4	5.0526
B4GALT7	4	0.010165	0.034138	0.852296	769	4	4.6375
SAMD7	4	0.010196	0.034227	0.852296	770	2	2.9752
ATF7IP	4	0.010204	0.034249	0.852296	771	4	4.9915
ALDH18A1	4	0.010209	0.034263	0.852296	772	2	3.3355
CENPA	4	0.010217	0.034289	0.852296	773	3	-1.1018
RAE1	3	0.010228	0.027388	0.852296	774	1	-1.1801
NCKAP1	4	0.010233	0.034341	0.852296	775	3	5.5324
BRPF1	4	0.010234	0.034342	0.852296	776	4	5.3033
ANKRD36	4	0.010254	0.034407	0.852296	777	2	2.8016
AKAP1	4	0.010255	0.034408	0.852296	778	3	6.2585
PRPF4	4	0.010269	0.034455	0.852296	779	2	1.0017
RSPO2	4	0.010284	0.034504	0.852296	780	4	5.5621
PPAPDC1B	4	0.010312	0.034601	0.852296	781	3	6.0538
LITAF	4	0.010314	0.03461	0.852296	782	4	6.4295
ZBED6CL	4	0.010314	0.03461	0.852296	783	4	6.1609
EFEMP1	4	0.01032	0.034628	0.852296	784	2	1.8717
RCOR2	4	0.01035	0.034715	0.852296	785	3	6.1289
ZNF837	4	0.010372	0.034784	0.852296	786	2	2.1985
ERG	4	0.010385	0.034821	0.852296	787	4	5.0086
TESPA1	4	0.010385	0.034821	0.852296	788	3	6.0973
JRK	4	0.010423	0.034949	0.852296	789	2	1.6563
C5orf45	4	0.010446	0.035016	0.852296	790	4	6.023
FOXRED2	4	0.010452	0.035041	0.852296	791	3	6.099
GPR107	4	0.010453	0.035046	0.852296	792	3	5.9137
SPIRE1	4	0.010473	0.035109	0.852296	793	4	5.5484
NDNL2	4	0.010475	0.035114	0.852296	794	1	-3.2075
DNAJC18	4	0.010487	0.035154	0.852296	795	4	5.3444
CD1B	4	0.010494	0.03517	0.852296	796	3	6.0518
KIAA1683	4	0.010514	0.035227	0.852296	797	3	5.7153
ATR	4	0.010526	0.035267	0.852296	798	1	-1.6368
C2orf42	4	0.010532	0.035289	0.852296	799	4	5.7915
ATG4C	4	0.010546	0.035329	0.852296	800	4	4.9042
PPP1R3F	4	0.01056	0.035373	0.852296	801	4	5.8234
PRSS57	4	0.010569	0.035398	0.852296	802	4	5.9379
LAT	4	0.010578	0.035424	0.852296	803	3	6.2485
LRP3	4	0.010606	0.035513	0.852296	804	2	3.0104
CCDC152	4	0.010647	0.035652	0.852296	805	4	5.7155
CHRM3	4	0.010649	0.035658	0.852296	806	3	5.6414
SENP6	4	0.010681	0.035747	0.852296	807	2	-2.134
H2BFM	4	0.01072	0.035865	0.852296	808	4	5.8743
SLITRK5	4	0.010726	0.035887	0.852296	809	4	5.6587
RELB	4	0.010729	0.035896	0.852296	810	3	6.2728
ABI3BP	4	0.010732	0.035904	0.852296	811	3	3.2077
C1orf174	4	0.010742	0.03594	0.852296	812	4	5.6106
CCDC71	4	0.010759	0.035983	0.852296	813	4	6.1892
ROCK1	4	0.010763	0.035994	0.852296	814	4	5.4652
C17orf53	4	0.010784	0.036066	0.852296	815	2	-0.61222
GSTA1	4	0.010786	0.036072	0.852296	816	4	6.0129
VAMP5	4	0.01082	0.036182	0.852296	817	2	2.5762
CCNG2	4	0.010835	0.036228	0.852296	818	4	5.8669
TFR2	4	0.010851	0.036283	0.852296	819	3	6.0094
CTBP2	4	0.010857	0.0363	0.852296	820	3	5.9462
MRPL52	4	0.010887	0.036401	0.852296	821	1	-0.32346
SPAG5	4	0.010916	0.036491	0.852296	822	3	6.1952
SLC9A9	4	0.010924	0.036519	0.852296	823	3	6.1283
BMP4	4	0.010938	0.036558	0.852296	824	2	2.6652
KATNBL1	4	0.010955	0.036606	0.852296	825	3	6.2513
SPINT1	4	0.010962	0.036635	0.852296	826	4	5.8657
GFM1	4	0.010967	0.036652	0.852296	827	2	1.3224
NDOR1	4	0.01099	0.036721	0.852296	828	3	-1.1389
TBKBP1	4	0.010992	0.036728	0.852296	829	4	6.1084
SNRPA1	3	0.011001	0.02939	0.852296	830	2	-0.91544
EBF4	4	0.011017	0.036804	0.852296	831	4	6.2206
DCAF12L1	4	0.011022	0.036819	0.852296	832	4	5.3625
UBXN11	4	0.011028	0.036837	0.852296	833	4	5.6606
SPECC1	4	0.011038	0.036876	0.852296	834	4	5.5015
NUP85	4	0.011041	0.036884	0.852296	835	3	3.0853
FOXD3	4	0.011054	0.036926	0.852296	836	4	5.1157
CTSB	4	0.011068	0.036967	0.852296	837	4	5.9936
MC2R	4	0.011074	0.036985	0.852296	838	4	5.3388
KRTAP27-1	4	0.011076	0.036993	0.852296	839	4	5.4626
MKL2	4	0.011083	0.037014	0.852296	840	4	5.1585
CEMP1	4	0.011093	0.037048	0.852296	841	3	4.0792
GCSAM	4	0.011093	0.037049	0.852296	842	4	5.4231
ERVFRD-1	4	0.011108	0.0371	0.852296	843	3	5.9095
LPIN2	4	0.011115	0.037128	0.852296	844	4	5.4783
FBXO48	4	0.011137	0.037204	0.852296	845	2	2.6684
CCNL1	4	0.011144	0.037229	0.852296	846	2	0.64958
CPA5	4	0.011148	0.037237	0.852296	847	4	5.2156
GGH	4	0.011156	0.037263	0.852296	848	3	6.0415
RET	4	0.011172	0.037306	0.852296	849	4	5.6539
MAGEE2	4	0.011193	0.037371	0.852296	850	3	6.0436
MRPL1	4	0.011196	0.037377	0.852296	851	2	2.482
ZWILCH	4	0.011202	0.0374	0.852296	852	3	6.1817
PKHD1	4	0.011207	0.037418	0.852296	853	3	6.2028
ABCB9	4	0.011232	0.037479	0.852296	854	3	3.8392
UMAD1	4	0.011257	0.037559	0.852296	855	3	5.9184
HIVEP3	4	0.011268	0.037591	0.852296	856	4	5.7097
KIAA1211L	4	0.011299	0.037693	0.852296	857	3	5.6839
FAM212B	4	0.011306	0.037716	0.852296	858	4	5.0514
PPP2R2C	4	0.011317	0.037745	0.852296	859	4	5.8316
OR2A12	4	0.011348	0.037837	0.852296	860	3	6.122
NDUFS2	4	0.01135	0.037847	0.852296	861	1	-2.5594
SIRT1	4	0.011372	0.037913	0.852296	862	3	6.2204
BTBD19	4	0.011389	0.037961	0.852296	863	4	4.8697
C4orf22	4	0.011395	0.03797	0.852296	864	4	5.2935
KCNT2	4	0.0114	0.037987	0.852296	865	3	6.0052
CCDC101	4	0.011405	0.038007	0.852296	866	4	5.4624
GLA	4	0.011417	0.038038	0.852296	867	3	6.0554
ARSB	4	0.011422	0.038052	0.852296	868	4	6.0887
BTG1	4	0.011423	0.038057	0.852296	869	3	5.9337
FAM47A	4	0.011451	0.038139	0.852296	870	4	5.1571
DNHD1	4	0.011453	0.038149	0.852296	871	2	2.1413
LYN	4	0.011477	0.038213	0.852296	872	3	6.2667
SIRT6	4	0.011478	0.038216	0.852296	873	4	5.6593
LSMEM2	4	0.011501	0.03828	0.852296	874	3	6.0556
SSTR4	4	0.011505	0.038294	0.852296	875	1	-0.4284
MTPAP	4	0.011556	0.038463	0.852296	876	3	1.227
S100A10	4	0.011557	0.038465	0.852296	877	2	3.1384
STK33	4	0.011591	0.038563	0.852296	878	4	5.4343
CCR7	4	0.011608	0.038613	0.852296	879	2	2.8524
VSIG1	4	0.011612	0.038623	0.852296	880	4	5.6979
TMEM173	4	0.011647	0.038735	0.852296	881	4	6.0194
JCHAIN	4	0.011654	0.038758	0.852296	882	4	4.9934
CRAMP1L	4	0.011659	0.038769	0.852296	883	2	3.1478
ZNF142	4	0.011705	0.038912	0.852296	884	3	5.9501
ZNF280B	4	0.011722	0.038956	0.852296	885	4	5.3831
ZNF792	4	0.011732	0.038982	0.852296	886	2	1.1814
NEFM	4	0.011744	0.039026	0.852296	887	4	5.4408
LATS1	4	0.01175	0.039041	0.852296	888	3	6.09
HRG	4	0.011764	0.039093	0.852296	889	2	2.8121
OR5C1	4	0.011797	0.0392	0.852296	890	3	5.9371
NCOA4	4	0.011809	0.039237	0.852296	891	2	3.0767
GNB2	4	0.011811	0.039243	0.852296	892	4	5.7016
INTS10	4	0.011829	0.039299	0.852296	893	2	2.7648
GFRAL	4	0.011847	0.039363	0.852296	894	4	5.6023
RPS6KA4	4	0.011865	0.039416	0.852296	895	2	2.6565
DLX6	4	0.011894	0.039497	0.852296	896	3	5.9148
RAD51AP1	4	0.0119	0.039512	0.852296	897	3	6.1754
PIGU	4	0.011913	0.03956	0.852296	898	3	6.0402
TYW3	4	0.011917	0.039568	0.852296	899	1	-0.67702
KCNIP4	4	0.011918	0.03957	0.852296	900	4	5.4806
UGT1A3	4	0.011927	0.039602	0.852296	901	3	6.0079
C22orf29	4	0.011968	0.039723	0.852296	902	3	5.2918
RCAN1	4	0.012	0.039832	0.852296	903	4	5.2029
OR1E2	4	0.012004	0.039838	0.852296	904	4	5.3955
BHLHE23	4	0.012017	0.039879	0.852296	905	4	5.7145
CD19	4	0.012028	0.039916	0.852296	906	3	5.8505
FTO	4	0.012071	0.040031	0.852296	907	1	-3.2384
ZNF296	4	0.01208	0.040062	0.852296	908	4	5.3984
COPS4	4	0.012122	0.040199	0.852296	909	3	2.2455
TRIP11	4	0.012142	0.040264	0.852296	910	4	4.9452
SPA17	4	0.012152	0.040288	0.852296	911	4	5.7726
ILKAP	4	0.012169	0.040342	0.852296	912	4	6.0974
AGR2	4	0.012178	0.040371	0.852296	913	4	6.0663
DEFB136	4	0.012202	0.040448	0.852296	914	3	5.0096
ACO2	3	0.012229	0.032433	0.852296	915	3	5.7417
RGPD6	4	0.012235	0.040548	0.852296	916	2	2.6466
SBK2	4	0.012238	0.040556	0.852296	917	4	5.9274
ZNF440	4	0.012255	0.040603	0.852296	918	4	5.1163
TMEM208	4	0.012268	0.04064	0.852296	919	3	6.2405
IL22	4	0.012294	0.040717	0.852296	920	2	2.7579
C1RL	4	0.012349	0.040887	0.852296	921	4	4.9314
ARL4C	4	0.012367	0.040941	0.852296	922	2	0.73643
RBP4	4	0.01239	0.040999	0.852296	923	3	6.0184
PHACTR4	4	0.012395	0.041011	0.852296	924	4	5.6775
AASS	4	0.012397	0.041014	0.852296	925	4	5.7574
RXFP4	4	0.012427	0.041102	0.852296	926	4	4.8436
CBLN1	4	0.012431	0.04112	0.852296	927	3	5.3899
EDARADD	4	0.012444	0.04116	0.852296	928	2	2.8171
SPR	4	0.012459	0.041206	0.852296	929	4	5.4892
HES2	4	0.012464	0.041219	0.852296	930	4	5.3553
MYO3B	4	0.012488	0.041285	0.852296	931	4	5.1693
PRKAR2A	4	0.012512	0.041368	0.852296	932	4	5.881
MPV17L	4	0.012521	0.041393	0.852296	933	4	5.3002
TBCK	4	0.01258	0.04157	0.852296	934	3	5.6516
HCRT	4	0.012585	0.041584	0.852296	935	2	3.3327
TMEM175	4	0.012587	0.041587	0.852296	936	4	5.3113
APOL5	4	0.012601	0.041631	0.852296	937	4	5.1532
LPIN1	4	0.012646	0.041777	0.852296	938	4	5.9155
TTC12	4	0.012712	0.041989	0.852296	939	4	5.4616
SPATA33	4	0.01274	0.042069	0.852296	940	2	2.7169
DENR	4	0.012748	0.042091	0.852296	941	2	1.1332
PDXP	4	0.012768	0.042152	0.852296	942	3	5.5064
LRRC8A	4	0.012775	0.042176	0.852296	943	4	5.4479
NONO	4	0.012782	0.042199	0.852296	944	2	3.2275
ZNF671	4	0.012791	0.042224	0.852296	945	2	2.4009
NUDT5	4	0.012825	0.042332	0.852296	946	4	4.8495
SREK1	4	0.012839	0.042381	0.852296	947	4	5.5907
STRADB	4	0.012841	0.042387	0.852296	948	4	5.5808
MRPL4	4	0.012843	0.042394	0.852296	949	1	-1.6667
ALG3	4	0.012893	0.042535	0.852296	950	3	5.9382
C1QTNF6	4	0.012894	0.042539	0.852296	951	2	2.7048
EPHB3	4	0.012903	0.042568	0.852296	952	3	5.5367
EIF2AK3	4	0.012938	0.042682	0.852296	953	4	5.406
TRIM16	4	0.012945	0.042708	0.852296	954	2	2.1241
CDR2L	4	0.012971	0.042783	0.852296	955	2	2.9869
GCHFR	4	0.012996	0.042864	0.852296	956	3	6.086
MED17	4	0.012997	0.042869	0.852296	957	2	0.44022
MPI	4	0.013004	0.042889	0.852296	958	4	5.8448
CPQ	4	0.013005	0.04289	0.852296	959	4	5.8904
MORN5	4	0.013025	0.042955	0.852296	960	2	3.5065
HTRA4	4	0.013046	0.043016	0.852296	961	4	5.3506
SLC13A3	4	0.013048	0.043024	0.852296	962	2	1.9614
C8orf48	4	0.01306	0.043059	0.852296	963	4	5.2255
SLAMF8	4	0.0131	0.04318	0.852296	964	2	2.7519
FUK	4	0.013142	0.043307	0.852296	965	4	5.049
SUPT7L	4	0.013144	0.043315	0.852296	966	4	5.4179
ALX3	4	0.013177	0.043406	0.852296	967	4	5.2948
RUSC1-AS1	4	0.013182	0.04342	0.852296	968	3	6.044
ADGRF3	4	0.013191	0.043452	0.852296	969	4	5.1917
LETM1	4	0.013203	0.043487	0.852296	970	3	-2.7967
PPP2R2B	4	0.013213	0.043513	0.852296	971	4	5.5178
LY6G6D	4	0.013216	0.043522	0.852296	972	3	5.3575
XXYLT1	4	0.013251	0.043639	0.852296	973	4	6.049
SYNGAP1	4	0.013258	0.043654	0.852296	974	3	6.093
DDX17	4	0.013283	0.043732	0.852296	975	3	5.9295
NKX2-5	4	0.013286	0.043742	0.852296	976	3	5.9716
CD200	4	0.013288	0.043746	0.852296	977	4	5.5246
SEC24A	4	0.013305	0.043805	0.852296	978	3	4.8867
NKAIN2	4	0.013308	0.043814	0.852296	979	4	5.7838
LRIG2	4	0.013341	0.043913	0.852296	980	4	5.0933
ZNF99	4	0.013357	0.04398	0.852296	981	2	-3.1447
ATXN1L	4	0.013357	0.043983	0.852296	982	4	5.3451
ZBTB4	4	0.013374	0.04403	0.852296	983	2	3.1916
CCDC38	4	0.013388	0.044074	0.852296	984	3	6.0366
TEKT2	4	0.013414	0.044159	0.852296	985	4	5.6861
CCDC186	4	0.013417	0.044166	0.852296	986	4	5.1817
WLS	4	0.013435	0.044217	0.852296	987	4	5.8551
SLC52A3	4	0.01344	0.044232	0.852296	988	3	6.0316
TMEM91	4	0.01346	0.044285	0.852296	989	1	0.11943
FAM43A	4	0.013462	0.044289	0.852296	990	4	5.0341
RAI14	4	0.013503	0.044419	0.852296	991	4	5.1123
BUB1B	4	0.013511	0.044443	0.852296	992	2	0.46052
HIST1H3A	4	0.013519	0.044468	0.852296	993	2	3.126
EHD1	4	0.013553	0.044565	0.852296	994	2	2.7567
MCM5	4	0.013562	0.044588	0.852296	995	2	1.2894
DPM1	4	0.013574	0.044625	0.852296	996	3	6.1167
MLF2	4	0.013596	0.044682	0.852296	997	4	5.8848
NR2F6	4	0.013615	0.044745	0.852296	998	3	5.3891
UPK3BL	4	0.013626	0.044789	0.852296	999	4	5.8911
USP37	4	0.013629	0.044804	0.852296	1000	2	0.83942
HSH2D	4	0.013633	0.044811	0.852296	1001	3	5.8426
CT47A3	4	0.013643	0.044838	0.852296	1002	3	3.8442
VIP	4	0.013652	0.044863	0.852296	1003	3	5.8991
RAB15	4	0.013665	0.044902	0.852296	1004	2	1.5349
FAM78B	4	0.013704	0.04502	0.852296	1005	3	5.9269
ATP6V0A1	4	0.013717	0.045053	0.852296	1006	2	2.2104
C3orf17	4	0.013779	0.045243	0.852296	1007	2	3.0399
ARHGAP36	4	0.013796	0.045299	0.852296	1008	3	5.9116
SAP130	4	0.01381	0.045344	0.852296	1009	4	5.2294
B3GNT5	4	0.013815	0.045357	0.852296	1010	3	5.9815
GTF2B	4	0.013819	0.045373	0.852296	1011	2	0.77662
SLA2	4	0.013854	0.045486	0.852296	1012	4	5.3964
KANSL1	4	0.013859	0.045509	0.852296	1013	2	1.4903
PELI2	4	0.013871	0.045544	0.852296	1014	3	5.5853
TLX3	4	0.013873	0.045552	0.852296	1015	4	5.4191
PDGFRA	4	0.013878	0.045569	0.852296	1016	3	5.7237
ZFPM2	4	0.013894	0.045615	0.852296	1017	4	5.7596
ZC3HC1	4	0.013896	0.045623	0.852296	1018	4	5.126
SCD	4	0.013922	0.045704	0.852296	1019	2	-1.1697
RNF2	4	0.013923	0.045708	0.852296	1020	4	4.9165
AKAP8	4	0.013936	0.045741	0.852296	1021	4	4.9865
SLC9B1	4	0.013936	0.045742	0.852296	1022	3	5.7512
NDP	4	0.013974	0.045854	0.852296	1023	4	4.0239
F8	4	0.013978	0.045869	0.852296	1024	4	5.886
EZH2	4	0.013978	0.045871	0.852296	1025	2	2.904
AKR7A3	4	0.013984	0.045886	0.852296	1026	4	5.1611
CHTF8	4	0.013999	0.04593	0.852296	1027	4	5.1701
GEM	4	0.014008	0.045954	0.852296	1028	4	6.0199
FTSJ2	4	0.014021	0.04599	0.852296	1029	2	3.5356
BHMT	4	0.014047	0.046064	0.852296	1030	3	6.2722
DEFB104B	4	0.014049	0.046069	0.852296	1031	3	5.7964
TMEM259	4	0.014054	0.046086	0.852296	1032	4	5.474
TDP2	4	0.014067	0.046124	0.852296	1033	4	5.1554
TBC1D32	4	0.014126	0.046316	0.852296	1034	4	5.564
ABCA12	4	0.014143	0.046358	0.852296	1035	3	6.2473
UBP1	4	0.01415	0.046377	0.852296	1036	4	4.8276
PLCB1	4	0.014161	0.046413	0.852296	1037	2	2.8616
TMEM61	4	0.014162	0.046415	0.852296	1038	4	4.8839
HIST1H3I	4	0.014176	0.046459	0.852296	1039	3	6.0114
PPP5C	4	0.014179	0.04647	0.852296	1040	2	2.9895
PPP1R14A	4	0.014183	0.046476	0.852296	1041	3	3.6856
CLEC4F	4	0.01423	0.046617	0.852296	1042	1	-0.43505
HSD17B3	4	0.014246	0.046676	0.852296	1043	3	5.8524
ADH1C	4	0.014256	0.04671	0.852296	1044	3	5.9012
USP13	4	0.01428	0.04679	0.852296	1045	4	5.1454
TCEB1	4	0.014282	0.046794	0.852296	1046	2	1.2231
MIIP	4	0.014286	0.046806	0.852296	1047	3	6.2499
DDR1	4	0.014295	0.046833	0.852296	1048	4	5.0451
PIEZO2	4	0.014297	0.04684	0.852296	1049	4	5.0788
LRP4	4	0.014303	0.046856	0.852296	1050	2	2.6833
OR56A5	4	0.014325	0.046926	0.852296	1051	4	4.7512
SLC7A6	4	0.014329	0.046944	0.852296	1052	4	5.5495
C3orf62	3	0.014336	0.037717	0.852296	1053	3	6.482
RUFY3	4	0.014339	0.046979	0.852296	1054	3	5.6092
MID1	4	0.014343	0.046992	0.852296	1055	3	5.8343
LHPP	4	0.014347	0.047002	0.852296	1056	4	5.3955
NR1H3	4	0.01435	0.047011	0.852296	1057	4	5.5915
VN1R4	4	0.014353	0.047021	0.852296	1058	3	5.9023
ASNSD1	4	0.014359	0.047041	0.852296	1059	4	5.1097
PTPRG	4	0.01436	0.047043	0.852296	1060	2	2.8223
GPR17	4	0.014379	0.047106	0.852296	1061	4	5.3924
C5orf34	4	0.014385	0.04712	0.852296	1062	2	2.451
ZSWIM8	4	0.014413	0.047218	0.852296	1063	3	5.8446
NOL8	4	0.014423	0.047249	0.852296	1064	4	5.9684
PGBD3	4	0.014424	0.047251	0.852296	1065	2	0.98405
MRPL11	4	0.014436	0.047288	0.852296	1066	1	-2.3166
IFNB1	4	0.014445	0.047321	0.852296	1067	2	3.1233
GPR50	4	0.01446	0.047365	0.852296	1068	2	3.2043
CASC5	4	0.014467	0.047385	0.852296	1069	2	2.8308
OR13D1	4	0.014481	0.047433	0.852296	1070	4	4.7841
CDC42	4	0.014487	0.047449	0.852296	1071	2	2.286
C20orf197	4	0.01449	0.047458	0.852296	1072	3	6.001
SLC13A4	4	0.0145	0.047493	0.852296	1073	4	5.4686
MUC3A	4	0.014517	0.047541	0.852296	1074	3	5.579
ETV1	4	0.014534	0.047606	0.852296	1075	3	5.8834
ADORA1	4	0.014537	0.047614	0.852296	1076	3	6.0185
PPIL2	4	0.014539	0.047617	0.852296	1077	1	-2.0348
ZNF569	4	0.014568	0.047707	0.852296	1078	4	4.7067
RABL6	4	0.014569	0.047709	0.852296	1079	3	5.7965
ARG2	4	0.014577	0.047732	0.852296	1080	3	5.1357
RBM19	4	0.01459	0.047768	0.852296	1081	2	3.0752
CCNI	4	0.014596	0.047784	0.852296	1082	4	5.6241
THRB	4	0.014641	0.047926	0.852296	1083	4	4.7943
RNF181	4	0.014653	0.047959	0.852296	1084	2	1.5084
SLMO1	4	0.014681	0.048044	0.852296	1085	3	5.7464
APOC3	4	0.014685	0.048058	0.852296	1086	4	5.0488
DIEXF	4	0.014693	0.048078	0.852296	1087	1	-1.1606
HTR6	4	0.014717	0.048156	0.852296	1088	2	2.7016
DDX3X	3	0.014729	0.038694	0.852296	1089	3	6.4379
PRR30	4	0.014744	0.048248	0.852296	1090	2	2.3338
ASB12	4	0.014754	0.048278	0.852296	1091	3	5.8342
C8orf34	4	0.014775	0.048341	0.852296	1092	4	5.186
PCBD2	4	0.014782	0.048358	0.852296	1093	4	5.3887
GRK5	4	0.014795	0.048399	0.852296	1094	4	4.8279
YME1L1	4	0.014795	0.0484	0.852296	1095	2	3.1309
LSM11	4	0.014847	0.048566	0.852296	1096	1	-1.1663
RANBP3L	4	0.014866	0.048642	0.852296	1097	3	5.9782
AGAP11	4	0.014898	0.048739	0.852296	1098	2	-0.44025
TBL2	4	0.014934	0.048841	0.852296	1099	3	4.9277
TAMM41	4	0.014941	0.048863	0.852296	1100	3	6.1418
UQCRFS1	4	0.01495	0.048891	0.852296	1101	1	-0.32611
DLX4	4	0.015001	0.049049	0.852296	1102	1	-0.69916
WASF2	4	0.015052	0.049213	0.852296	1103	3	5.9431
HABP4	4	0.015055	0.049218	0.852296	1104	3	5.8249
TRIM22	4	0.015064	0.049245	0.852296	1105	4	5.5455
CRISP3	4	0.015066	0.049252	0.852296	1106	4	5.4765
ZNF92	4	0.015086	0.049312	0.852296	1107	3	5.9974
WNT3A	4	0.015097	0.049345	0.852296	1108	3	5.3462
GLB1L3	4	0.015099	0.049349	0.852296	1109	4	5.1485
RPTOR	4	0.015104	0.049363	0.852296	1110	2	-2.3572
SUN5	4	0.015122	0.049422	0.852296	1111	4	5.4161
IFNW1	4	0.015123	0.049426	0.852296	1112	2	2.5509
RANBP10	4	0.015134	0.049465	0.852296	1113	3	5.822
RAB8A	4	0.015146	0.049498	0.852296	1114	4	5.3856
POLH	4	0.015151	0.049507	0.852296	1115	3	5.8995
SHQ1	4	0.015155	0.049516	0.852296	1116	3	2.3338
MEF2BNB-MEF2B	4	0.015155	0.04952	0.852296	1117	4	5.2853
ARID3A	4	0.015182	0.049589	0.852296	1118	3	6.054
DYNLRB2	4	0.015188	0.049604	0.852296	1119	3	5.9587
CYTH3	4	0.015206	0.049658	0.852296	1120	2	1.981
DPM3	4	0.015239	0.049757	0.852296	1121	2	2.5555
UACA	4	0.015248	0.049786	0.852296	1122	4	5.8937
HSDL1	4	0.015266	0.04984	0.852296	1123	3	5.8223
GTPBP3	4	0.015309	0.049964	0.852296	1124	4	4.9952
PDLIM3	4	0.015309	0.049965	0.852296	1125	2	2.5281
TRIP12	4	0.015338	0.050057	0.852296	1126	4	4.8195
COLEC10	4	0.015342	0.050069	0.852296	1127	3	5.8608
PENK	4	0.015347	0.050083	0.852296	1128	4	4.7813
MTMR7	4	0.015361	0.050123	0.852296	1129	4	5.1213
NAT16	4	0.015367	0.050143	0.852296	1130	4	4.7274
SLC38A10	4	0.015371	0.050154	0.852296	1131	2	2.4017
KRBA1	4	0.015374	0.050161	0.852296	1132	4	4.4931
SLC25A28	4	0.0154	0.050236	0.852296	1133	2	1.472
ZNF425	4	0.015415	0.050279	0.852296	1134	2	2.9836
LIN28B	4	0.015417	0.050285	0.852296	1135	4	5.7954
EFNA5	4	0.015422	0.050302	0.852296	1136	2	2.8823
KMT2B	4	0.01543	0.050327	0.852296	1137	2	2.9752
ACBD7	4	0.015451	0.050388	0.852296	1138	4	5.0408
TMEM190	4	0.015452	0.050389	0.852296	1139	2	2.9486
KIAA0825	4	0.015461	0.050416	0.852296	1140	4	5.2021
MEI4	4	0.015463	0.050425	0.852296	1141	4	5.0015
OR51V1	4	0.015463	0.050425	0.852296	1142	1	-0.46598
NDUFAF4	4	0.015467	0.050441	0.852296	1143	2	2.5852
LSM12	4	0.015474	0.050467	0.852296	1144	3	6.0619
TMEM35	4	0.015479	0.050487	0.852296	1145	4	4.9994
C11orf49	4	0.015489	0.050513	0.852296	1146	3	5.6203
TRIP10	4	0.0155	0.05054	0.852296	1147	3	5.8281
P2RY1	4	0.015511	0.050572	0.852296	1148	4	5.3534
ARHGAP17	4	0.015514	0.050581	0.852296	1149	1	-1.7337
SOD2	4	0.01554	0.050664	0.852296	1150	2	1.4429
ALG9	4	0.01554	0.050664	0.852296	1151	4	5.3495
TRH	4	0.015543	0.050665	0.852296	1152	4	5.3593
EID2B	4	0.015566	0.050736	0.852296	1153	3	5.0816
BST2	4	0.015573	0.050762	0.852296	1154	3	6.0635
FOCAD	4	0.015577	0.050773	0.852296	1155	4	5.2575
CLUL1	4	0.015621	0.050904	0.852296	1156	4	5.1224
ADGRL3	4	0.01563	0.050927	0.852296	1157	3	5.9035
ISYNA1	4	0.015636	0.050945	0.852296	1158	2	2.9883
UNC13D	4	0.015661	0.051023	0.852296	1159	3	5.9184
AUH	4	0.015666	0.051033	0.852296	1160	4	5.2441
ZNF705D	4	0.015717	0.05119	0.852296	1161	4	5.2284
UBE2E3	4	0.01577	0.051346	0.852296	1162	4	5.7762
TUBA3E	4	0.015771	0.051348	0.852296	1163	2	1.551
TET1	4	0.01581	0.051469	0.852296	1164	4	5.5509
MNAT1	4	0.015814	0.051479	0.852296	1165	3	5.7288
C15orf53	4	0.015822	0.051499	0.852296	1166	2	1.7096
RAP2B	4	0.015837	0.051543	0.852296	1167	4	4.9724
ST14	4	0.015849	0.051581	0.852296	1168	4	5.0333
SORCS2	4	0.015881	0.051683	0.852296	1169	2	2.566
BAIAP2L1	4	0.015956	0.051916	0.852296	1170	4	5.0232
AK8	4	0.015971	0.051964	0.852296	1171	2	3.355
ATG2B	4	0.015995	0.05204	0.852296	1172	3	5.6981
ST18	4	0.016027	0.052145	0.852296	1173	2	2.6772
VCAN	4	0.016028	0.052146	0.852296	1174	3	5.8203
C14orf177	4	0.016031	0.052156	0.852296	1175	3	5.9847
STK36	4	0.016056	0.052238	0.852296	1176	4	5.3793
GSAP	4	0.016073	0.05229	0.852296	1177	4	4.9387
CCDC171	4	0.016075	0.052298	0.852296	1178	4	5.0773
MYO5A	4	0.016079	0.052308	0.852296	1179	3	2.983
PPIG	4	0.016103	0.052379	0.852296	1180	3	6.0363
TJAP1	4	0.016106	0.052385	0.852296	1181	4	5.9493
WDFY1	4	0.016113	0.052407	0.852296	1182	2	2.6251
PTAFR	4	0.016129	0.052454	0.852296	1183	4	5.0463
PAGE5	4	0.016136	0.05248	0.852296	1184	4	5.5094
EVPL	4	0.016143	0.052499	0.852296	1185	2	3.3202
THPO	4	0.016176	0.052587	0.852296	1186	4	5.045
ARL10	4	0.016181	0.052602	0.852296	1187	2	2.8644
TBCD	4	0.016233	0.052771	0.852296	1188	3	1.6737
COLEC11	4	0.016242	0.0528	0.852296	1189	4	5.2238
TELO2	4	0.016284	0.05293	0.852296	1190	1	-1.4124
GJA1	4	0.016292	0.052956	0.852296	1191	4	5.2701
SLAMF7	4	0.016299	0.052972	0.852296	1192	4	5.0275
RHOT2	4	0.016316	0.053021	0.852296	1193	2	3.3819
MIR205HG	3	0.016322	0.042607	0.852296	1194	2	6.5007
RRP7A	4	0.016335	0.053073	0.852296	1195	2	1.2484
TAL2	4	0.016376	0.053198	0.852296	1196	3	5.9119
OR52D1	4	0.016384	0.053221	0.852296	1197	4	5.1313
CERS3	4	0.016386	0.053226	0.852296	1198	1	-2.0831
TRPC3	4	0.016394	0.053244	0.852296	1199	4	5.6131
TCF19	4	0.016417	0.053307	0.852296	1200	3	5.8738
CCDC57	4	0.016433	0.053362	0.852296	1201	2	2.7134
ALG6	4	0.016438	0.053386	0.852296	1202	3	5.4954
ZSCAN12	4	0.016465	0.053474	0.852296	1203	4	5.5404
RPS6KB2	4	0.01648	0.053507	0.852296	1204	4	4.9363
SVEP1	4	0.016497	0.053563	0.852296	1205	4	5.4635
GOPC	4	0.016505	0.053585	0.852296	1206	3	5.7603
BCORL1	4	0.016508	0.053594	0.852296	1207	4	5.2307
PAK6	4	0.016512	0.053609	0.852296	1208	3	5.5616
MAB21L3	4	0.016523	0.053639	0.852296	1209	4	5.1147
HIST1H4J	4	0.01654	0.053693	0.852296	1210	3	4.7118
KNOP1	4	0.016561	0.053751	0.852296	1211	3	5.9911
PSMD8	4	0.016592	0.053843	0.852296	1212	1	-1.6547
LRRK1	4	0.0166	0.053862	0.852296	1213	3	5.8946
IRAK3	4	0.016607	0.053886	0.852296	1214	4	5.115
OR51E1	4	0.016626	0.053949	0.852296	1215	4	5.0422
TBRG4	4	0.016637	0.053977	0.852296	1216	4	4.5694
ABCC3	4	0.016643	0.053994	0.852296	1217	2	2.3909
FUT9	4	0.016648	0.054005	0.852296	1218	4	5.8054
HAPLN4	4	0.01666	0.054042	0.852296	1219	3	5.7607
TPGS1	4	0.016666	0.05406	0.852296	1220	3	5.9468
LMO1	4	0.016679	0.054098	0.852296	1221	4	4.7017
PGS1	4	0.016694	0.05414	0.852296	1222	2	2.9257
CYP4A11	4	0.016696	0.054147	0.852296	1223	4	5.7996
SATB1	4	0.016698	0.054157	0.852296	1224	4	5.144
TNFRSF11A	4	0.016749	0.054302	0.852296	1225	4	5.2323
SLC22A20	4	0.016763	0.054355	0.852296	1226	4	5.154
CRCT1	4	0.016773	0.05438	0.852296	1227	4	5.4003
DTHD1	4	0.01678	0.0544	0.852296	1228	4	4.8923
POC5	4	0.016786	0.054415	0.852296	1229	2	3.7193
NR3C2	4	0.016793	0.054435	0.852296	1230	4	5.9629
NMBR	4	0.016809	0.054483	0.852296	1231	4	5.243
SRPK3	4	0.01686	0.054636	0.852296	1232	4	5.0563
TAS2R60	4	0.01687	0.054666	0.852296	1233	2	3.3394
CCDC184	4	0.01688	0.054691	0.852296	1234	3	6.0594
IFT81	4	0.016882	0.054698	0.852296	1235	2	3.5812
MYOM1	4	0.016891	0.054723	0.852296	1236	4	6.0889
ZNF229	4	0.016899	0.054749	0.852296	1237	2	2.6029
AURKB	4	0.016909	0.054777	0.852296	1238	2	3.1356
APAF1	4	0.016915	0.054805	0.852296	1239	4	5.2528
STRADA	4	0.01692	0.054818	0.852296	1240	3	5.7214
TBCEL	4	0.016943	0.054892	0.852296	1241	4	5.4822
ERICH3	4	0.01697	0.054978	0.852296	1242	2	3.3897
FASLG	4	0.01698	0.055005	0.852296	1243	3	5.8535
TMEM207	4	0.016987	0.055034	0.852296	1244	4	5.5473
RSPH1	4	0.017002	0.055081	0.852296	1245	2	1.6754
STH	4	0.017012	0.055112	0.852296	1246	4	5.2371
HIGD1A	4	0.017014	0.055119	0.852296	1247	4	5.3787
QKI	4	0.017017	0.05513	0.852296	1248	4	4.9695
KRT14	4	0.017053	0.055239	0.852296	1249	2	3.66
DNAJC16	4	0.017055	0.055241	0.852296	1250	3	5.6498
SCUBE3	4	0.01707	0.055284	0.852296	1251	2	2.9142
MLXIPL	4	0.017073	0.055292	0.852296	1252	3	6.0205
RCBTB2	4	0.017085	0.055336	0.852296	1253	4	5.2607
SLC35A2	4	0.017104	0.055394	0.852296	1254	2	1.8121
P2RX6	4	0.017132	0.055485	0.852296	1255	4	5.8719
HIST2H2AC	4	0.017156	0.05555	0.852296	1256	2	0.34514
TGFB1I1	4	0.017162	0.05557	0.852296	1257	3	4.4597
GRIA2	4	0.01717	0.05559	0.852296	1258	3	5.7394
SMAD1	4	0.017194	0.055657	0.852296	1259	3	5.8786
PSMG1	4	0.017207	0.055696	0.852296	1260	2	3.4393
IRGC	4	0.017238	0.055782	0.852296	1261	4	5.0707
C8orf86	4	0.017278	0.055908	0.852296	1262	2	3.3122
GOLT1B	4	0.01728	0.055913	0.852296	1263	4	5.3759
RPL35A	4	0.017309	0.055995	0.852296	1264	1	-1.2957
SEPT6	4	0.017322	0.056035	0.852296	1265	4	5.1302
PRDM5	4	0.017332	0.05607	0.852296	1266	4	4.6478
FURIN	4	0.01734	0.056096	0.852296	1267	2	3.5655
RXRB	4	0.017352	0.056128	0.852296	1268	4	4.5706
NPM1	4	0.017361	0.056153	0.852296	1269	1	-0.84306
LRRN1	4	0.017372	0.056184	0.852296	1270	3	6.0461
SEC24B	4	0.017376	0.056198	0.852296	1271	3	5.9836
PTCH2	4	0.01738	0.056211	0.852296	1272	3	5.9197
FAM72A	4	0.017412	0.056299	0.852296	1273	2	-0.70596
GOLPH3L	4	0.017418	0.056318	0.852296	1274	4	6.1409
GPC4	4	0.017436	0.056372	0.852296	1275	4	4.9867
ZNF214	4	0.017439	0.056378	0.852296	1276	4	5.4515
DAPL1	4	0.017479	0.056487	0.852296	1277	4	5.168
TRIM43B	4	0.017514	0.05659	0.852296	1278	2	3.1134
EPS15	4	0.017551	0.056699	0.852296	1279	4	5.0407
CCDC185	4	0.017554	0.056705	0.852296	1280	4	5.2609
POLR2C	4	0.017566	0.056744	0.852296	1281	2	-0.68994
CCR6	4	0.017569	0.056755	0.852296	1282	3	6.0591
PPP2CB	4	0.017576	0.056783	0.852296	1283	4	4.8232
LNX1	4	0.017586	0.056814	0.852296	1284	4	4.8786
NSMF	4	0.017617	0.056898	0.852296	1285	2	0.7981
CDKL2	4	0.017626	0.056929	0.852296	1286	4	5.2266
FXYD6-FXYD2	4	0.017629	0.056935	0.852296	1287	4	5.127
TCEB3B	4	0.017649	0.05698	0.852296	1288	3	6.0092
ZNF331	4	0.01766	0.057004	0.852296	1289	3	5.8466
TARBP2	4	0.017679	0.057058	0.852296	1290	3	5.8967
F11	4	0.017685	0.057078	0.852296	1291	3	5.6543
CIART	4	0.017691	0.057093	0.852296	1292	3	6.1924
SERPINA11	4	0.017721	0.05718	0.852296	1293	3	5.8683
C19orf67	4	0.017748	0.057253	0.852296	1294	3	5.7216
LECT1	4	0.017751	0.057265	0.852296	1295	4	4.9285
HOXC10	3	0.017769	0.046203	0.852296	1296	3	5.4997
NHP2	4	0.017771	0.057326	0.852296	1297	2	-1.9553
C5orf66	4	0.01778	0.057354	0.852296	1298	4	5.3685
EPPIN	4	0.017816	0.057462	0.852296	1299	4	5.9579
ZNF419	4	0.017816	0.057465	0.852296	1300	3	6.1685
CDCA5	4	0.017822	0.057481	0.852296	1301	1	-0.6458
FAM71B	4	0.017831	0.057513	0.852296	1302	4	4.7008
LOC100652758	4	0.01784	0.057539	0.852296	1303	3	4.6691
DEXI	4	0.017856	0.057579	0.852296	1304	2	3.0622
ACSS1	4	0.017873	0.05763	0.852296	1305	1	-0.046073
ITFG1	4	0.017895	0.057696	0.852296	1306	2	3.6143
TCEAL2	4	0.01792	0.057772	0.852296	1307	3	6.1233
C11orf73	4	0.017932	0.0578	0.852296	1308	3	5.8909
CLDN20	4	0.017932	0.057802	0.852296	1309	4	5.0394
BIN3	4	0.017958	0.057876	0.852296	1310	2	3.1315
RAB39B	4	0.017965	0.05789	0.852296	1311	3	5.8753
EMX2	4	0.017982	0.057944	0.852296	1312	3	5.6314
KRTAP13-3	4	0.017982	0.057945	0.852296	1313	3	5.8602
SMCO3	4	0.018021	0.058063	0.852296	1314	3	5.7431
GAPDH	4	0.018027	0.058084	0.852296	1315	4	1.3095
TRIM5	4	0.018047	0.058139	0.852296	1316	3	5.9858
TRAF2	4	0.018078	0.058235	0.852296	1317	1	-0.18621
FANCD2	4	0.018078	0.058235	0.852296	1318	3	5.8236
TMEM74B	4	0.018101	0.058301	0.852296	1319	4	4.8904
CEPT1	4	0.018109	0.058323	0.852296	1320	4	5.226
ING4	4	0.018129	0.058387	0.852296	1321	1	-1.078
C11orf70	4	0.018132	0.058396	0.852296	1322	4	4.7118
ZNF879	4	0.018132	0.058398	0.852296	1323	3	5.99
POLR2J3	4	0.018232	0.058697	0.852296	1324	2	1.4893
VTI1B	4	0.018245	0.058736	0.852296	1325	4	5.4477
POU3F1	4	0.018245	0.058737	0.852296	1326	3	5.7054
CDK14	4	0.018276	0.058838	0.852296	1327	4	4.5196
BEX4	4	0.018284	0.058867	0.852296	1328	4	4.8761
OSGEPL1	4	0.018306	0.05893	0.852296	1329	2	2.9227
PPM1G	4	0.018314	0.05896	0.852296	1330	2	1.6007
FRG2B	4	0.018334	0.059017	0.852296	1331	2	2.275
SELT	4	0.018346	0.059044	0.852296	1332	2	2.6289
SCN4B	4	0.018348	0.059053	0.852296	1333	4	5.2524
UBE2H	4	0.018362	0.059091	0.852296	1334	2	3.5938
CTCFL	4	0.018378	0.059143	0.852296	1335	3	5.7464
ALKBH5	4	0.018385	0.059168	0.852296	1336	2	3.1777
TRAK1	4	0.018437	0.059323	0.852296	1337	1	-1.2258
PDE4DIP	4	0.018457	0.059385	0.852296	1338	2	3.4689
RUNX1	4	0.018486	0.059477	0.852296	1339	4	5.34
CAD	4	0.018488	0.059482	0.852296	1340	1	-0.97549
GRM7	4	0.018488	0.059483	0.852296	1341	4	5.1075
ERBB2	4	0.018514	0.05956	0.852296	1342	3	5.9252
MINA	4	0.018518	0.059569	0.852296	1343	3	5.9023
RNF19B	4	0.018538	0.059627	0.852296	1344	4	4.9767
TPTE	4	0.018561	0.059691	0.852296	1345	2	3.3491
ZNF138	4	0.018569	0.059722	0.852296	1346	4	5.6796
CCND2	4	0.018577	0.059748	0.852296	1347	4	4.2961
TAC4	4	0.01859	0.059779	0.852296	1348	2	-1.5999
HSPBAP1	4	0.018593	0.05979	0.852296	1349	2	2.9944
CETN3	4	0.018601	0.059811	0.852296	1350	3	5.9968
DNASE2B	4	0.018643	0.059925	0.852296	1351	4	5.1758
OR2T4	4	0.018663	0.059988	0.852296	1352	4	5.3743
PNPLA7	4	0.018683	0.060037	0.852296	1353	3	5.9614
ATG101	4	0.018687	0.060052	0.852296	1354	4	5.9767
NAGS	4	0.01869	0.060059	0.852296	1355	3	5.7099
AKAP10	4	0.018703	0.060095	0.852296	1356	4	5.2756
RAX	4	0.018721	0.060147	0.852296	1357	4	5.3757
HIST1H1B	4	0.018744	0.060215	0.852296	1358	2	2.3983
OR2Z1	4	0.018784	0.060322	0.852296	1359	4	4.8816
DAB2IP	4	0.01879	0.060346	0.852296	1360	3	5.9156
B3GNT7	4	0.018792	0.060355	0.852296	1361	4	4.7708
ADAL	4	0.0188	0.060375	0.852296	1362	4	5.9585
EIF2S2	4	0.018818	0.060444	0.852296	1363	2	2.9819
TRPC6	4	0.018819	0.060445	0.852296	1364	4	4.6638
FAM3B	4	0.01884	0.060507	0.852296	1365	4	4.8573
DAP3	4	0.018846	0.060524	0.852296	1366	1	0.60216
HOXD12	4	0.018861	0.060568	0.852296	1367	3	5.6426
KLHL2	4	0.018874	0.060601	0.852296	1368	4	5.0706
SNIP1	4	0.018899	0.060678	0.852296	1369	3	3.7456
UBALD2	4	0.018911	0.060719	0.852296	1370	4	4.7933
SLC39A10	4	0.018931	0.060782	0.852296	1371	2	3.2136
FCHO1	4	0.018949	0.060834	0.852296	1372	1	-1.1171
PRSS54	4	0.018954	0.060847	0.852296	1373	4	5.325
SEMA4G	4	0.018993	0.060961	0.852296	1374	3	5.9112
GALP	4	0.019009	0.061005	0.852296	1375	3	6.1118
RBMY1J	4	0.019051	0.061139	0.852296	1376	2	2.1922
AP1G2	4	0.01906	0.061166	0.852296	1377	3	5.8591
HOXB8	4	0.019068	0.061183	0.852296	1378	2	2.818
FBP1	4	0.019072	0.061201	0.852296	1379	3	5.9334
ZNF7	4	0.019084	0.061238	0.852296	1380	4	4.5797
RIBC1	4	0.019097	0.061277	0.852296	1381	4	4.5097
SYCN	4	0.019102	0.061288	0.852296	1382	2	2.5471
LYG1	4	0.019103	0.061289	0.852296	1383	4	5.5724
TP63	4	0.019124	0.061359	0.852296	1384	4	5.2998
TMEM180	4	0.019153	0.061437	0.852296	1385	2	2.9942
MACF1	4	0.019158	0.061455	0.852296	1386	3	3.8314
CR1	4	0.019159	0.061457	0.852296	1387	4	5.6889
ZP4	4	0.019169	0.061492	0.852296	1388	4	5.1466
MAP3K13	4	0.019193	0.061551	0.852296	1389	3	6.17
OR6C1	4	0.019201	0.061575	0.852296	1390	3	5.6366
LOC100506422	4	0.019202	0.061576	0.852296	1391	4	4.4858
TAZ	4	0.019204	0.061585	0.852296	1392	2	0.20874
FAT3	4	0.019206	0.061589	0.852296	1393	3	5.72
HSD11B2	4	0.019234	0.061673	0.852296	1394	4	4.6633
DCT	4	0.019247	0.061716	0.852296	1395	4	4.7953
OR51L1	4	0.019255	0.061734	0.852296	1396	2	2.7294
GIMAP1	4	0.019284	0.061815	0.852296	1397	3	5.6028
ORC1	4	0.019307	0.061889	0.852296	1398	2	0.33764
MPP4	4	0.019314	0.061914	0.852296	1399	4	5.6371
OR5A2	4	0.019316	0.06192	0.852296	1400	2	2.631
LCOR	4	0.01933	0.06197	0.852296	1401	4	5.2765
GALT	4	0.019358	0.062051	0.852296	1402	3	5.0262
HSP90AA1	4	0.019377	0.062113	0.852296	1403	2	3.1111
RAET1E	4	0.01939	0.062151	0.852296	1404	3	5.9482
PADI4	4	0.019395	0.062167	0.852296	1405	4	4.7944
SPINT3	4	0.019409	0.062216	0.852296	1406	2	3.0302
STRA13	4	0.019434	0.062275	0.852296	1407	2	2.9754
COX6B1	4	0.01946	0.062347	0.852296	1408	2	1.4545
TSPYL6	4	0.019482	0.062412	0.852296	1409	4	4.8725
ANK2	4	0.019491	0.06244	0.852296	1410	3	5.819
SH3GLB1	4	0.019503	0.062468	0.852296	1411	4	4.5069
ARMC1	4	0.019506	0.062472	0.852296	1412	4	4.7551
FOLH1	4	0.019512	0.062482	0.852296	1413	2	2.9618
DCAF8L2	4	0.01952	0.062505	0.852296	1414	4	4.9018
ZFP42	4	0.019528	0.062529	0.852296	1415	4	5.4961
PCDH8	4	0.019535	0.062549	0.852296	1416	3	5.9892
MANSC4	4	0.019541	0.062566	0.852296	1417	2	2.2442
ACCS	4	0.019544	0.062574	0.852296	1418	4	4.8667
TRAPPC10	4	0.019555	0.062601	0.852296	1419	4	5.3447
ZNF25	4	0.019556	0.062604	0.852296	1420	3	5.7653
ABR	4	0.019563	0.06262	0.852296	1421	2	2.8846
WDR62	4	0.019565	0.062627	0.852296	1422	2	3.1571
ENO1	4	0.019566	0.062628	0.852296	1423	4	4.7987
CCDC54	4	0.019587	0.062686	0.852296	1424	4	5.0015
ARHGEF10L	4	0.019598	0.062713	0.852296	1425	4	5.2765
SLC12A3	4	0.0196	0.062721	0.852296	1426	3	5.9965
QRFPR	4	0.019612	0.062755	0.852296	1427	4	4.6289
HLA-G	4	0.019614	0.06276	0.852296	1428	3	5.7314
PRH2	4	0.019647	0.06286	0.852296	1429	2	1.3133
C9	4	0.019653	0.062876	0.852296	1430	3	5.8957
SNX10	4	0.019664	0.062895	0.852296	1431	4	5.5416
CCS	4	0.019665	0.062898	0.852296	1432	3	5.8821
SH2D4B	4	0.019675	0.062924	0.852296	1433	4	5.1497
ADAMTS7	4	0.019716	0.063041	0.852296	1434	3	0.475
KCNJ5	4	0.019729	0.063083	0.852296	1435	4	4.3923
BTN3A1	4	0.019735	0.0631	0.852296	1436	4	4.4323
FAM193B	4	0.019771	0.063198	0.852296	1437	2	2.988
TUBG2	4	0.019788	0.063255	0.852296	1438	3	5.8616
SMIM3	4	0.019795	0.063274	0.852296	1439	4	5.1276
C9orf172	4	0.0198	0.063285	0.852296	1440	3	5.7925
DACH1	4	0.019814	0.06333	0.852296	1441	4	5.1044
CES3	4	0.019817	0.063336	0.852296	1442	4	5.1172
ACTBL2	4	0.019819	0.06334	0.852296	1443	2	0.3561
ZDHHC11	4	0.019845	0.063416	0.852296	1444	2	2.8863
TMEM154	4	0.019869	0.063493	0.852296	1445	4	4.5662
USP17L28	4	0.01987	0.063494	0.852296	1446	2	-1.9202
SEC61A2	4	0.019872	0.0635	0.852296	1447	4	5.9861
RNF175	4	0.019892	0.063569	0.852296	1448	4	5.8843
CLDN10	4	0.019894	0.063572	0.852296	1449	2	2.8899
GOLGA6L4	4	0.019921	0.063653	0.852296	1450	3	-2.4569
S100A6	4	0.019927	0.063673	0.852296	1451	4	5.1598
PKMYT1	4	0.019952	0.063745	0.852296	1452	3	3.9901
LGR4	4	0.019963	0.063775	0.852296	1453	4	5.1789
OR10AG1	4	0.019968	0.063789	0.852296	1454	3	5.8819
KLF15	4	0.020004	0.063879	0.852296	1455	4	4.796
GLYATL3	4	0.020022	0.06393	0.852296	1456	3	5.8832
TARBP1	4	0.020023	0.063934	0.852296	1457	2	1.1285
C1QTNF7	4	0.020038	0.063978	0.852296	1458	3	5.9674
TCL1A	4	0.020043	0.063993	0.852296	1459	3	4.766
FAM174B	4	0.020074	0.06408	0.852296	1460	2	2.5683
C4BPA	4	0.020088	0.064131	0.852296	1461	4	4.5493
SIGIRR	4	0.020093	0.064148	0.852296	1462	4	5.1785
CT83	4	0.020095	0.064161	0.852296	1463	4	5.2459
LAMB3	4	0.020101	0.064177	0.852296	1464	4	5.2767
ATRN	4	0.020118	0.064232	0.852296	1465	2	2.6224
NRIP1	4	0.020126	0.064256	0.852296	1466	4	4.8315
PNPLA1	4	0.020134	0.064284	0.852296	1467	2	2.6864
OR4P4	4	0.020145	0.064313	0.852296	1468	4	4.7219
C1orf189	4	0.020162	0.064352	0.852296	1469	4	4.7258
OR52B6	4	0.020168	0.064367	0.852296	1470	2	3.0687
PSMG4	4	0.020177	0.064395	0.852296	1471	2	-0.070552
ZMYM6NB	4	0.020206	0.064473	0.852296	1472	4	4.7274
EPPK1	4	0.020228	0.064537	0.852296	1473	2	1.7784
LOC100129520	4	0.020229	0.064539	0.852296	1474	4	5.3745
APOA4	4	0.020241	0.064575	0.852296	1475	3	5.7144
TMEM238	4	0.020279	0.064686	0.852296	1476	1	-0.99873
PPARGC1B	4	0.020308	0.064772	0.852296	1477	4	4.4477
LAG3	4	0.020318	0.064793	0.852296	1478	4	5.219
KDM5D	4	0.020321	0.064803	0.852296	1479	4	5.8973
MARVELD2	4	0.02033	0.064832	0.852296	1480	1	-0.15144
PCSK6	4	0.02034	0.064868	0.852296	1481	4	5.0546
NKRF	4	0.020359	0.064922	0.852296	1482	2	2.9299
ZNF182	4	0.020381	0.064997	0.852296	1483	4	3.7567
SOS2	4	0.020402	0.065052	0.852296	1484	4	4.3751
TSPAN1	4	0.020416	0.065087	0.852296	1485	3	5.7389
ANKRD13A	4	0.020426	0.065116	0.852296	1486	2	2.2091
TENM1	4	0.02043	0.06513	0.852296	1487	4	4.8444
CREB3L4	4	0.020449	0.065184	0.852296	1488	3	5.808
C16orf58	4	0.020461	0.065218	0.852296	1489	3	5.6796
EDN1	4	0.020469	0.065241	0.852296	1490	4	5.1084
SPDL1	4	0.020483	0.065279	0.852296	1491	2	-1.1229
CYP46A1	4	0.020506	0.065354	0.852296	1492	4	5.0094
FAR1	4	0.020507	0.065358	0.852296	1493	3	6.0138
VAV3	4	0.020537	0.065441	0.852296	1494	4	5.1968
ANGEL1	4	0.020553	0.065481	0.852296	1495	3	5.8864
BTNL9	4	0.020557	0.065488	0.852296	1496	4	5.1899
CHRNB1	4	0.020586	0.06558	0.852296	1497	1	-0.55556
FBXW7	4	0.020598	0.065608	0.852296	1498	2	3.1289
KCNU1	3	0.020605	0.053129	0.852296	1499	3	5.6208
NSDHL	4	0.02061	0.065646	0.852296	1500	4	4.247
CASP1	4	0.020629	0.065701	0.852296	1501	3	5.7775
ZNF710	4	0.020637	0.065725	0.852296	1502	2	2.9009
C5orf38	4	0.020638	0.065728	0.852296	1503	4	5.8212
TEX9	4	0.020655	0.06577	0.852296	1504	4	4.7553
RSRP1	4	0.020692	0.065879	0.852296	1505	4	4.5465
MS4A2	4	0.020734	0.065991	0.852296	1506	3	5.7695
UGGT1	4	0.020739	0.066005	0.852296	1507	3	4.8186
RBBP4	4	0.02079	0.066146	0.852296	1508	1	-0.27437
BTLA	4	0.020795	0.066158	0.852296	1509	3	5.4453
TRAFD1	4	0.02082	0.066225	0.852296	1510	3	6.0279
GEMIN6	4	0.020841	0.066299	0.852296	1511	3	3.1734
PRAMEF15	4	0.020892	0.066443	0.852296	1512	2	3.1757
IL26	4	0.020894	0.066448	0.852296	1513	3	5.8002
L1CAM	4	0.020915	0.066511	0.852296	1514	3	5.7798
IGFALS	4	0.020932	0.066556	0.852296	1515	3	5.9251
STXBP6	4	0.020944	0.066597	0.852296	1516	2	2.4817
NIPA1	4	0.020958	0.066637	0.852296	1517	3	5.7198
FGF8	4	0.020962	0.06665	0.852296	1518	3	5.7442
TCP10L	4	0.020994	0.066733	0.852296	1519	2	2.5633
NT5C1B	4	0.020995	0.066739	0.852296	1520	2	2.8899
PLOD3	4	0.021011	0.066788	0.852296	1521	4	4.6268
ZNF667	4	0.021014	0.066796	0.852296	1522	4	5.6022
B4GALT3	4	0.021015	0.066797	0.852296	1523	2	3.1763
FAXDC2	3	0.021019	0.054155	0.852296	1524	1	-0.71603
TMEM184C	4	0.021038	0.066865	0.852296	1525	3	6.0848
CCDC36	4	0.02104	0.066868	0.852296	1526	2	3.0074
MDM1	4	0.021046	0.066893	0.852296	1527	1	-0.24267
ERC1	4	0.021046	0.066893	0.852296	1528	4	5.6822
C10orf35	4	0.021054	0.066916	0.852296	1529	4	5.2461
SPRYD7	4	0.021055	0.066919	0.852296	1530	3	5.8355
MTRNR2L2	4	0.021091	0.06703	0.852296	1531	3	3.5943
STX17	4	0.021097	0.067056	0.852296	1532	3	5.9109
SLC1A5	4	0.021098	0.067056	0.852296	1533	4	5.0467
C9orf69	4	0.021132	0.067174	0.852296	1534	4	5.4817
ABCC12	4	0.021164	0.067263	0.852296	1535	4	5.3569
SMAD2	4	0.021173	0.067284	0.852296	1536	3	6.0082
CYR61	4	0.02119	0.067339	0.852296	1537	4	4.5372
CER1	4	0.021199	0.067364	0.852296	1538	1	-0.59341
CDH9	4	0.021207	0.067385	0.852296	1539	4	4.7314
ZNF845	4	0.021216	0.067407	0.852296	1540	4	4.7011
BCO1	4	0.021245	0.067488	0.852296	1541	4	5.3427
LDOC1	3	0.021247	0.054714	0.852296	1542	3	5.4791
TCEB3	4	0.021247	0.0675	0.852296	1543	3	5.8577
RNPEP	4	0.02125	0.067504	0.852296	1544	2	2.6124
TOB1	4	0.021264	0.067541	0.852296	1545	3	5.659
NEK5	4	0.021279	0.067588	0.852296	1546	4	4.5975
RNF168	4	0.02129	0.067616	0.852296	1547	3	5.6598
ZNF528	4	0.021337	0.06775	0.852296	1548	4	5.2333
ANKRD30B	4	0.021349	0.067787	0.852296	1549	4	4.6284
TMEM92	4	0.021384	0.067876	0.852296	1550	3	6.1474
MTFR1	4	0.021389	0.067886	0.852296	1551	2	2.6749
GUCA1C	4	0.021389	0.067886	0.852296	1552	3	5.697
PROM2	4	0.021397	0.06791	0.852296	1553	3	5.7156
SRSF11	4	0.021403	0.067925	0.852296	1554	1	-0.92891
HIST1H1A	4	0.021423	0.06799	0.852296	1555	3	5.9373
LY6G5B	4	0.021431	0.068009	0.852296	1556	2	2.7719
PRKAA2	4	0.021455	0.068082	0.852296	1557	1	-0.50879
JTB	4	0.021506	0.068232	0.852296	1558	2	2.4281
GLRX	4	0.021526	0.068299	0.852296	1559	4	4.6386
HSPE1-MOB4	4	0.021557	0.068383	0.852296	1560	3	4.8267
HOXA3	4	0.02156	0.068402	0.852296	1561	3	5.4869
FBXO9	4	0.021578	0.06846	0.852296	1562	3	5.7481
SLC39A3	4	0.021596	0.068511	0.852296	1563	4	5.2076
OR5B17	4	0.021608	0.068549	0.852296	1564	1	-2.3718
AADAT	4	0.021628	0.068602	0.852296	1565	2	2.7738
TMBIM1	4	0.021658	0.068684	0.852296	1566	4	4.6522
MBD6	4	0.021659	0.068685	0.852296	1567	1	-4.9631
NKAP	4	0.021667	0.068706	0.852296	1568	3	3.7132
TRA2A	3	0.02169	0.055776	0.852296	1569	2	6.3108
GPR137C	4	0.02169	0.068781	0.852296	1570	3	5.8192
FAM163A	4	0.021693	0.068789	0.852296	1571	4	4.8441
UGT2A2	4	0.02171	0.068834	0.852296	1572	2	2.2422
ATPAF1	4	0.021712	0.068841	0.852296	1573	3	6.0108
OR5V1	4	0.021719	0.068862	0.852296	1574	4	4.88
SLC25A47	4	0.021723	0.068872	0.852296	1575	3	5.7492
IFT52	4	0.02174	0.068925	0.852296	1576	4	5.1411
KRTAP12-2	4	0.021746	0.068941	0.852296	1577	4	4.8568
KIAA1456	4	0.021748	0.068948	0.852296	1578	2	3.5149
SLC39A13	4	0.021805	0.069108	0.852296	1579	4	5.0587
CDK5RAP3	4	0.021812	0.069131	0.852296	1580	2	2.5013
LIN7A	4	0.021817	0.069141	0.852296	1581	3	5.9318
OR7G3	4	0.021855	0.069249	0.852296	1582	4	5.1711
ABCB7	4	0.021863	0.069271	0.852296	1583	2	-0.63025
PCOLCE2	4	0.021868	0.06928	0.852296	1584	3	5.9328
FAM122B	4	0.021873	0.069287	0.852296	1585	4	4.7034
ETFA	4	0.021886	0.069321	0.852296	1586	3	5.8086
PNCK	4	0.021899	0.069358	0.852296	1587	4	4.8152
HBG2	4	0.021903	0.069375	0.852296	1588	3	5.4369
GMPS	4	0.021912	0.069406	0.852296	1589	2	1.0393
TRPV2	4	0.021914	0.069412	0.852296	1590	1	0.050927
CES4A	4	0.021929	0.069454	0.852296	1591	3	5.6393
CBFB	4	0.021964	0.069546	0.852296	1592	2	3.1094
NPLOC4	4	0.021965	0.069553	0.852296	1593	3	-2.602
TCTE1	4	0.021982	0.069605	0.852296	1594	4	4.6542
CLEC18C	4	0.022016	0.069713	0.852296	1595	1	-1.5354
WFDC8	4	0.022036	0.069769	0.852296	1596	4	4.434
ACD	4	0.022041	0.069787	0.852296	1597	4	4.713
COX7B2	4	0.022047	0.0698	0.852296	1598	4	4.8608
PVALB	4	0.022067	0.069859	0.852296	1599	3	5.7061
MED13	4	0.022068	0.06986	0.852296	1600	3	5.4503
BRWD1	4	0.022071	0.069873	0.852296	1601	4	4.5415
RPL30	4	0.022076	0.069885	0.852296	1602	2	2.631
FAM135A	4	0.022083	0.069906	0.852296	1603	4	5.6012
ARRDC3	4	0.022092	0.069937	0.852296	1604	4	4.3635
RS1	4	0.022107	0.069982	0.852296	1605	4	3.9619
ZNF672	4	0.022117	0.07001	0.852296	1606	3	5.9513
MGRN1	4	0.022128	0.070047	0.852296	1607	2	2.8639
ERMARD	4	0.022146	0.070101	0.852296	1608	4	4.3927
TIAM1	4	0.022155	0.070121	0.852296	1609	4	4.8579
RAB12	4	0.02217	0.070168	0.852296	1610	2	2.7406
MTHFD1	4	0.022175	0.070189	0.852296	1611	4	4.2492
PFKFB1	4	0.022184	0.070212	0.852296	1612	4	4.394
MAN1C1	4	0.022199	0.07026	0.852296	1613	4	4.7807
KLF17	4	0.022202	0.070268	0.852296	1614	4	5.1416
HSFY1	4	0.02221	0.070297	0.852296	1615	3	5.83
ZNF700	4	0.022216	0.070313	0.852296	1616	4	5.2094
LRRC29	4	0.022216	0.070313	0.852296	1617	4	4.2108
HKDC1	4	0.022245	0.070389	0.852296	1618	3	6.0523
GPSM3	4	0.022262	0.07044	0.852296	1619	4	5.7835
C4orf27	4	0.022271	0.070464	0.852296	1620	4	5.6911
RNF17	4	0.022272	0.070465	0.852296	1621	3	5.6936
FYCO1	4	0.022301	0.07054	0.852296	1622	4	4.1271
SERGEF	4	0.022319	0.070593	0.852296	1623	4	5.1127
RPIA	4	0.022323	0.070608	0.852296	1624	2	-1.461
COL6A5	4	0.022346	0.070674	0.852296	1625	3	5.8436
UBFD1	4	0.022374	0.070751	0.852296	1626	2	0.81716
SAMD3	4	0.022379	0.070771	0.852296	1627	4	4.917
PABPC4L	4	0.022395	0.070817	0.852296	1628	3	5.813
HNRNPH3	4	0.022397	0.070824	0.852296	1629	4	4.6612
SCAF8	4	0.022397	0.070825	0.852296	1630	2	3.3508
KIAA1644	4	0.022399	0.070827	0.852296	1631	3	5.746
GPAT2	4	0.022412	0.07086	0.852296	1632	3	5.7071
HBP1	4	0.022415	0.070866	0.852296	1633	4	5.0594
ONECUT3	4	0.02243	0.070913	0.852296	1634	4	4.9446
KIAA1551	4	0.022434	0.07092	0.852296	1635	4	5.7885
RNF148	4	0.022476	0.071045	0.852296	1636	1	-0.29357
ANKRD37	4	0.022478	0.071052	0.852296	1637	4	5.3245
GCNT7	4	0.022481	0.071061	0.852296	1638	4	4.2
RNASE10	4	0.022487	0.071079	0.852296	1639	4	5.0151
DLX1	4	0.022502	0.071124	0.852296	1640	3	2.2308
MIA2	4	0.022512	0.071151	0.852296	1641	4	4.9523
LIMA1	4	0.022515	0.071162	0.852296	1642	2	3.0642
IPO7	4	0.022527	0.071191	0.852296	1643	1	-1.0506
ZFYVE9	4	0.022527	0.071192	0.852296	1644	3	5.6155
LGALS14	4	0.022576	0.071324	0.852296	1645	3	5.793
KHDRBS3	4	0.022578	0.071333	0.852296	1646	2	2.1626
ZNF212	4	0.022581	0.071337	0.852296	1647	2	0.80767
PCDHAC1	4	0.02259	0.07137	0.852296	1648	4	4.8306
SLC17A4	4	0.022593	0.071384	0.852296	1649	4	5.0252
AQP4	4	0.022603	0.071419	0.852296	1650	3	5.7362
ACE2	4	0.022607	0.071429	0.852296	1651	2	3.0555
CKB	4	0.022608	0.07143	0.852296	1652	4	5.5987
APOL2	4	0.022616	0.071448	0.852296	1653	3	5.7835
CYP4F8	4	0.022617	0.071449	0.852296	1654	4	4.5977
HTR4	4	0.022629	0.071482	0.852296	1655	3	5.0244
ECE1	4	0.022633	0.071491	0.852296	1656	4	4.8375
UNK	4	0.02268	0.071622	0.852296	1657	2	2.667
ZNF19	4	0.022695	0.071656	0.852296	1658	2	3.2591
KCNJ16	4	0.022724	0.07175	0.852296	1659	4	4.5037
C1orf123	4	0.022731	0.071766	0.852296	1660	2	2.1415
PPID	4	0.022769	0.07188	0.852296	1661	4	5.2029
CXADR	4	0.022777	0.071908	0.852296	1662	3	5.6953
SESN2	4	0.022784	0.071923	0.852296	1663	4	4.9121
ONECUT2	4	0.022791	0.071948	0.852296	1664	3	5.6014
SUPT20H	4	0.02283	0.072068	0.852296	1665	4	5.4053
ARHGAP23	4	0.022833	0.072076	0.852296	1666	1	-1.0091
RARRES3	4	0.022853	0.072122	0.852296	1667	3	5.2227
CT47A4	4	0.022861	0.072149	0.852296	1668	4	4.8587
PCDHB9	4	0.022864	0.072156	0.852296	1669	4	5.5804
PDGFD	4	0.022866	0.072163	0.852296	1670	3	5.8469
NAT8B	4	0.022884	0.072213	0.852296	1671	2	1.4311
ATP1A2	4	0.022885	0.072214	0.852296	1672	4	5.5453
LTBR	4	0.022888	0.072221	0.852296	1673	2	1.0322
TMEM181	4	0.022891	0.072226	0.852296	1674	4	5.8565
SLC39A11	4	0.022916	0.072303	0.852296	1675	4	5.7271
COQ6	4	0.022923	0.072321	0.852296	1676	3	5.6864
SMARCAL1	4	0.022935	0.072353	0.852296	1677	2	2.6609
NCEH1	4	0.022949	0.072389	0.852296	1678	4	4.4604
C7orf55-LUC7L2	4	0.022951	0.072396	0.852296	1679	3	5.9183
RHOT1	4	0.022986	0.072502	0.852296	1680	1	0.26754
DEFB124	4	0.022989	0.072507	0.852296	1681	4	4.6984
NAV2	4	0.022992	0.072512	0.852296	1682	3	5.8852
GABRG1	4	0.023005	0.072548	0.852296	1683	4	4.5355
SLC4A11	4	0.023008	0.072556	0.852296	1684	4	5.0841
CAMK2B	3	0.023015	0.058929	0.852296	1685	1	0.30547
PRSS45	4	0.023029	0.072616	0.852296	1686	4	4.3383
RXFP3	4	0.023037	0.072637	0.852296	1687	1	-0.47167
MEIOB	4	0.023054	0.072678	0.852296	1688	4	4.4774
DEC1	4	0.023066	0.072716	0.852296	1689	4	4.3106
SLC12A7	4	0.023088	0.072781	0.852296	1690	1	-0.8286
PEF1	4	0.023091	0.072785	0.852296	1691	4	4.8697
GPR75-ASB3	4	0.023099	0.072811	0.852296	1692	2	2.971
LRRC4C	4	0.023135	0.072917	0.852296	1693	3	6.0169
C12orf79	4	0.02314	0.072934	0.852296	1694	2	3.007
CCL4L2	4	0.023152	0.072975	0.852296	1695	3	4.0216
HAND2	4	0.023161	0.073003	0.852296	1696	3	4.5873
BPIFC	4	0.023185	0.073076	0.852296	1697	3	5.6556
CARD14	4	0.023196	0.073114	0.852296	1698	3	5.6111
ALKBH6	4	0.023223	0.073195	0.852296	1699	2	0.85503
ALDOB	4	0.023267	0.073304	0.852296	1700	2	2.8133
TAF11	4	0.023269	0.07331	0.852296	1701	4	5.6658
SLC25A25	4	0.023293	0.073379	0.852296	1702	1	-0.61052
PDILT	4	0.023298	0.073394	0.852296	1703	3	5.7857
CREM	4	0.023338	0.073511	0.852296	1704	2	2.3609
CRCP	4	0.023344	0.073527	0.852296	1705	2	-2.5142
TPO	4	0.02335	0.073547	0.852296	1706	4	5.4027
P2RY14	4	0.023356	0.073565	0.852296	1707	3	5.6275
OR2A42	4	0.023366	0.073593	0.852296	1708	4	5.2149
SYNE3	4	0.023383	0.073651	0.852296	1709	2	3.0936
SSTR1	4	0.023416	0.07374	0.852296	1710	3	5.641
GPANK1	4	0.023425	0.073763	0.852296	1711	3	5.5864
ARPC3	4	0.023446	0.073808	0.852296	1712	1	-0.92064
PRRT1	4	0.023448	0.073814	0.852296	1713	3	5.8103
DSG2	4	0.023459	0.073846	0.852296	1714	4	4.9978
CDY2A	4	0.023462	0.073852	0.852296	1715	4	5.4051
AKAP17A	4	0.023468	0.073873	0.852296	1716	4	4.9186
FANCI	4	0.023471	0.07388	0.852296	1717	3	5.7697
KDELC1	4	0.023471	0.073881	0.852296	1718	4	4.6991
SCGB1A1	4	0.02348	0.073912	0.852296	1719	3	5.8372
PGAM4	4	0.023497	0.073957	0.852296	1720	3	5.7829
MARK4	4	0.023507	0.073988	0.852296	1721	3	5.6445
TMEM60	4	0.02353	0.074064	0.852296	1722	3	5.765
GSE1	4	0.023534	0.074078	0.852296	1723	2	2.9747
NLRP13	4	0.023548	0.07412	0.852296	1724	2	2.5943
ACACA	4	0.023561	0.074159	0.852296	1725	2	3.0199
C11orf42	4	0.023599	0.07427	0.852296	1726	2	2.0072
SLC44A4	4	0.023599	0.07427	0.852296	1727	4	4.9993
LAMB4	4	0.023616	0.074319	0.852296	1728	3	5.853
TAF1D	4	0.023623	0.074338	0.852296	1729	3	4.8737
PRAF2	4	0.023637	0.074373	0.852296	1730	4	4.8849
KIAA1024	4	0.023641	0.074386	0.852296	1731	2	2.8437
NCAN	4	0.023665	0.07446	0.852296	1732	4	5.132
TBCCD1	4	0.023687	0.074522	0.852296	1733	4	5.3071
LRRC63	4	0.023699	0.074567	0.852296	1734	4	4.4762
VPS72	4	0.023701	0.074569	0.852296	1735	1	-2.0112
KLHDC2	4	0.023715	0.074607	0.852296	1736	4	4.3097
TFF1	4	0.023718	0.074613	0.852296	1737	4	4.8464
POF1B	4	0.023728	0.074641	0.852296	1738	4	4.894
LRRC40	4	0.023745	0.074687	0.852296	1739	3	5.6996
SGK1	4	0.023746	0.07469	0.852296	1740	4	5.0831
CAP2	4	0.023759	0.074723	0.852296	1741	4	5.5968
EARS2	4	0.023803	0.074834	0.852296	1742	1	-2.2898
MFAP4	4	0.023854	0.074978	0.852296	1743	2	2.7361
ANGPT2	4	0.023865	0.075006	0.852296	1744	2	3.0416
PLN	4	0.023876	0.075039	0.852296	1745	4	4.3535
PRPS1L1	4	0.023898	0.075105	0.852296	1746	4	5.1715
ANAPC4	4	0.023905	0.075123	0.852296	1747	2	2.9536
RAB11FIP1	4	0.023926	0.075189	0.852296	1748	4	5.1796
KRTAP19-3	4	0.023932	0.075205	0.852296	1749	4	5.4585
AIFM1	4	0.023956	0.075273	0.852296	1750	1	-2.3448
OR2L2	4	0.023956	0.075273	0.852296	1751	3	5.8968
BMP3	4	0.023967	0.075309	0.852296	1752	4	4.4658
UXS1	4	0.023981	0.075346	0.852296	1753	2	2.8392
C4orf19	4	0.024002	0.075402	0.852296	1754	4	5.3694
SMIM5	4	0.024007	0.075414	0.852296	1755	3	4.9477
GFY	4	0.02403	0.075486	0.852296	1756	4	4.9747
PLAGL1	4	0.024058	0.075571	0.852296	1757	2	2.3325
SLC9A6	4	0.024062	0.075583	0.852296	1758	3	5.9584
GARNL3	4	0.024062	0.075583	0.852296	1759	2	2.9974
FCAMR	4	0.024078	0.075622	0.852296	1760	4	4.4458
ZXDB	4	0.024091	0.075664	0.852296	1761	4	3.9044
COL16A1	4	0.024109	0.075707	0.852296	1762	3	3.9171
ZSCAN25	4	0.024113	0.075724	0.852296	1763	4	4.6542
LRWD1	4	0.024148	0.075821	0.852296	1764	4	5.0285
KLF1	4	0.024158	0.075845	0.852296	1765	4	5.1882
GIGYF1	4	0.024187	0.075943	0.852296	1766	3	5.7358
WBP5	4	0.024205	0.075997	0.852296	1767	4	5.5596
KRTAP10-4	4	0.024211	0.076013	0.852296	1768	2	2.4431
MTR	4	0.024231	0.076067	0.852296	1769	4	5.0495
INPP5J	4	0.024237	0.076083	0.852296	1770	4	5.0123
LDOC1L	4	0.02425	0.076121	0.852296	1771	4	5.1295
SPEN	4	0.024259	0.076152	0.852296	1772	4	4.3279
CACUL1	4	0.024266	0.076168	0.852296	1773	4	4.9978
PRRC2A	4	0.024269	0.076181	0.852296	1774	4	5.0023
DCLRE1C	4	0.02427	0.076181	0.852296	1775	2	2.6855
GPRC5B	4	0.024307	0.076274	0.852296	1776	4	5.0194
CRKL	4	0.024313	0.076285	0.852296	1777	3	5.4668
RTN4RL1	4	0.024333	0.076351	0.852296	1778	2	2.9063
PMVK	4	0.024364	0.076434	0.852296	1779	1	-0.31139
KPNA7	4	0.024375	0.076464	0.852296	1780	4	4.0544
SBSPON	4	0.024387	0.076501	0.852296	1781	2	2.6958
TIMM10B	4	0.02441	0.076564	0.852296	1782	4	4.557
FBXO18	4	0.024416	0.076579	0.852296	1783	4	4.7414
CCNO	4	0.024429	0.076618	0.852296	1784	3	5.6086
EXOC8	4	0.024433	0.076628	0.852296	1785	2	3.6044
ZNF232	4	0.024442	0.076647	0.852296	1786	3	5.3975
GATA5	4	0.024451	0.076676	0.852296	1787	3	6.0084
ADD1	4	0.024461	0.076704	0.852296	1788	4	4.5696
DPP4	4	0.024469	0.076723	0.852296	1789	2	2.8966
SPINK1	4	0.024477	0.076743	0.852296	1790	4	4.5391
CENPO	4	0.024491	0.07678	0.852296	1791	1	-3.2541
MYT1L	4	0.024491	0.07678	0.852296	1792	2	3.2932
RB1	4	0.024497	0.076791	0.852296	1793	4	4.7673
CAND1	4	0.024499	0.076795	0.852296	1794	3	5.807
LRRC3C	4	0.02456	0.076979	0.852296	1795	3	5.5456
HEPH	4	0.024564	0.076994	0.852296	1796	3	5.8664
SMOX	4	0.024568	0.077004	0.852296	1797	1	-0.21632
ZNF230	4	0.024569	0.077006	0.852296	1798	3	5.6182
MS4A12	4	0.024574	0.07702	0.852296	1799	4	5.5098
SMIM12	4	0.024578	0.07703	0.852296	1800	4	5.6335
PAPOLB	4	0.024597	0.077087	0.852296	1801	3	6.0927
OR1D5	4	0.024618	0.07715	0.852296	1802	1	-0.36682
NPTN	4	0.024632	0.077195	0.852296	1803	2	3.5598
MIEF2	4	0.024667	0.077291	0.852296	1804	4	4.9203
KPNA2	4	0.024669	0.077296	0.852296	1805	2	-1.3562
HMCES	4	0.02472	0.07744	0.852296	1806	2	2.3937
BCO2	4	0.024724	0.077448	0.852296	1807	3	5.7134
CINP	4	0.024732	0.077471	0.852296	1808	3	4.015
ARHGAP24	4	0.024765	0.077568	0.852296	1809	4	4.6034
C16orf91	4	0.024769	0.077581	0.852296	1810	2	3.1485
GDF2	4	0.024771	0.077589	0.852296	1811	1	-0.045103
FOXB1	4	0.024778	0.077608	0.852296	1812	2	2.3492
TRMT10A	4	0.024794	0.077649	0.852296	1813	3	5.7124
CCDC160	4	0.02481	0.077699	0.852296	1814	4	4.6076
AAMP	4	0.024822	0.077728	0.852296	1815	2	2.3188
TM4SF20	4	0.024842	0.077786	0.852296	1816	3	5.8716
RAN	3	0.024854	0.063296	0.852296	1817	1	-1.4036
ZNF283	4	0.024873	0.077886	0.852296	1818	3	3.2196
ATXN7L1	4	0.024881	0.077917	0.852296	1819	4	3.7232
FMO2	4	0.024915	0.078021	0.852296	1820	3	5.4083
TTC14	4	0.024924	0.07805	0.852296	1821	4	5.7153
SAT1	4	0.024924	0.07805	0.852296	1822	2	2.8095
TMEM145	4	0.024933	0.078073	0.852296	1823	3	3.0347
KEAP1	4	0.024947	0.07812	0.852296	1824	4	4.9895
VSTM2L	4	0.024954	0.078146	0.852296	1825	3	5.7248
PTGFR	4	0.024956	0.078149	0.852296	1826	4	4.089
NEU3	4	0.02496	0.078155	0.852296	1827	4	5.0858
FOXC1	4	0.024966	0.078171	0.852296	1828	4	5.3504
SGK223	4	0.024973	0.078192	0.852296	1829	3	5.8001
ACTR1A	4	0.024975	0.078197	0.852296	1830	2	-3.1806
SNX18	4	0.024992	0.078232	0.852296	1831	3	5.7055
TNNC2	4	0.024999	0.078245	0.852296	1832	4	5.6161
GGT6	4	0.025026	0.078333	0.852296	1833	1	-0.3736
NGB	4	0.025074	0.078465	0.852296	1834	4	4.4714
ZPBP2	4	0.025077	0.078478	0.852296	1835	1	-0.64629
PDE4A	4	0.025128	0.078627	0.852296	1836	3	3.147
KRTAP7-1	4	0.025133	0.078636	0.852296	1837	4	4.3338
NRDE2	4	0.025144	0.078668	0.852296	1838	4	5.5122
FAM134C	4	0.025179	0.078765	0.852296	1839	3	5.3265
LYRM1	4	0.025185	0.078782	0.852296	1840	4	4.8047
AIFM3	4	0.025189	0.078792	0.852296	1841	4	5.3734
IL17B	4	0.025206	0.078829	0.852296	1842	3	5.6805
GYPB	4	0.025212	0.078844	0.852296	1843	4	4.6712
PGC	4	0.025215	0.078855	0.852296	1844	4	4.2153
SLC30A4	4	0.025253	0.078966	0.852296	1845	3	5.9415
VPS45	4	0.025254	0.078967	0.852296	1846	2	2.9419
AMN1	4	0.025261	0.078991	0.852296	1847	4	4.958
TMTC2	4	0.025291	0.079076	0.852296	1848	3	5.7906
NFE2L2	4	0.025332	0.079193	0.852296	1849	3	1.2971
SAMD10	4	0.025337	0.079207	0.852296	1850	2	3.0469
SCML2	4	0.025343	0.079224	0.852296	1851	4	5.1875
FBXO32	4	0.025357	0.079265	0.852296	1852	4	4.111
GDNF	4	0.025383	0.079322	0.852296	1853	3	5.4141
TAAR1	4	0.025392	0.079348	0.852296	1854	3	5.7328
EPN2	4	0.025401	0.079376	0.852296	1855	3	6.0954
FKTN	4	0.025423	0.079434	0.852296	1856	4	4.714
STAG2	4	0.025433	0.079463	0.852296	1857	4	3.8962
POM121C	4	0.025434	0.079465	0.852296	1858	2	2.8916
STARD9	4	0.025436	0.079471	0.852296	1859	4	5.3795
ZNF721	4	0.025442	0.079492	0.852296	1860	4	5.3898
APOH	4	0.025444	0.079495	0.852296	1861	3	5.9485
FRS3	4	0.025485	0.079601	0.852296	1862	2	2.2409
CNDP1	4	0.025489	0.079613	0.852296	1863	4	4.926
PPP1R13L	4	0.025497	0.079634	0.852296	1864	3	5.6151
SEMG1	4	0.025529	0.079725	0.852296	1865	4	5.2977
KDELR3	4	0.02554	0.07976	0.852296	1866	2	3.3754
KRTAP4-11	4	0.025565	0.079825	0.852296	1867	4	4.6526
TPRN	4	0.025577	0.07985	0.852296	1868	2	2.7485
SNRPE	4	0.025587	0.079877	0.852296	1869	1	-2.8239
TGIF1	4	0.025615	0.079955	0.852296	1870	4	4.8747
API5	4	0.025625	0.079986	0.852296	1871	4	4.9027
C1orf127	4	0.025638	0.080033	0.852296	1872	4	4.1492
FLVCR1	4	0.02565	0.080067	0.852296	1873	3	5.7975
HCCS	4	0.025655	0.080084	0.852296	1874	3	5.9642
FRYL	4	0.025665	0.080108	0.852296	1875	4	3.8179
KRTAP10-8	4	0.025685	0.080168	0.852296	1876	4	4.2843
RBBP8	4	0.025688	0.080175	0.852296	1877	2	3.3182
TAF5L	4	0.025713	0.080243	0.852296	1878	3	6.0045
DDIT4	4	0.025718	0.080256	0.852296	1879	4	4.4271
TNR	4	0.025725	0.080275	0.852296	1880	2	3.1322
CCDC130	4	0.025739	0.080321	0.852296	1881	2	2.6908
TDRD10	4	0.025753	0.080362	0.852296	1882	2	2.8924
LCORL	4	0.025758	0.080375	0.852296	1883	4	4.3252
TBC1D15	4	0.025768	0.080399	0.852296	1884	4	5.1474
FAM170A	4	0.02578	0.080428	0.852296	1885	4	5.6817
TEX19	4	0.025785	0.08044	0.852296	1886	2	2.9015
ATOH8	4	0.025827	0.080572	0.852296	1887	2	1.3104
RASA4	4	0.025841	0.080603	0.852296	1888	2	1.4515
RPL22L1	4	0.025865	0.080667	0.852296	1889	4	4.1753
VWA5B2	4	0.025867	0.080671	0.852296	1890	3	5.753
NNT	4	0.025892	0.080747	0.852296	1891	2	0.3769
IL23A	4	0.025906	0.080787	0.852296	1892	2	3.4556
NFU1	4	0.025929	0.080855	0.852296	1893	2	3.2104
CLN3	4	0.025939	0.080876	0.852296	1894	2	3.0998
FAM53A	4	0.025946	0.080901	0.852296	1895	4	4.4839
MYOCD	4	0.025996	0.081022	0.852296	1896	4	5.5993
ZNF713	4	0.026028	0.081094	0.852296	1897	4	4.9438
SMIM15	4	0.02608	0.081228	0.852296	1898	4	4.1601
LOC101928093	4	0.02608	0.081229	0.852296	1899	3	5.7868
CHIT1	4	0.026094	0.081262	0.852296	1900	4	4.2519
SEMA6A	4	0.026097	0.081271	0.852296	1901	3	5.8407
ADAM21	4	0.026107	0.081292	0.852296	1902	4	5.184
CAPN12	4	0.026114	0.081312	0.852296	1903	3	5.6352
LCMT1	4	0.026116	0.081318	0.852296	1904	2	3.1427
TPRX1	4	0.026127	0.081342	0.852296	1905	4	5.2647
PRPF18	4	0.026147	0.081396	0.852296	1906	1	-1.377
OR1S1	4	0.026153	0.081416	0.852296	1907	3	5.809
ZNF593	4	0.026155	0.081422	0.852296	1908	4	3.8994
PM20D2	4	0.026188	0.081509	0.852296	1909	4	4.3685
TAS2R3	4	0.026192	0.081514	0.852296	1910	4	4.4472
ITGAM	4	0.026192	0.081516	0.852296	1911	3	5.782
CEACAM4	4	0.026198	0.08153	0.852296	1912	2	2.5491
KRT86	4	0.026222	0.081613	0.852296	1913	3	5.8443
FRA10AC1	4	0.026248	0.081694	0.852296	1914	2	1.7112
CRYGD	4	0.026256	0.081714	0.852296	1915	3	5.8418
FAM120A	4	0.02627	0.081749	0.852296	1916	3	5.736
C22orf31	4	0.026321	0.08189	0.852296	1917	3	5.8316
MFAP3	4	0.026329	0.081909	0.852296	1918	3	5.6446
FBN2	3	0.026334	0.066782	0.852296	1919	2	6.2418
KCNJ4	4	0.02635	0.081969	0.852296	1920	1	-3.6316
CEP162	4	0.026358	0.081992	0.852296	1921	3	5.9446
NAALADL2	4	0.026365	0.082008	0.852296	1922	4	4.8953
FAM45A	4	0.026392	0.082083	0.852296	1923	4	4.3237
C1QC	4	0.026395	0.082094	0.852296	1924	4	4.3779
RBMS3	4	0.026399	0.082103	0.852296	1925	4	4.4965
LONRF1	4	0.026443	0.08222	0.852296	1926	3	5.8416
IL1RAPL1	4	0.026494	0.082344	0.852296	1927	4	4.3199
PARN	4	0.026503	0.082364	0.852296	1928	1	-1.1576
NT5M	4	0.026504	0.082369	0.852296	1929	4	4.8341
SOAT2	4	0.026542	0.082474	0.852296	1930	4	4.5216
TNPO2	4	0.026552	0.082508	0.852296	1931	4	5.1402
SPATA31A5	4	0.026554	0.082513	0.852296	1932	2	2.2229
CHD9	4	0.026555	0.082517	0.852296	1933	4	4.8761
SLC26A4	4	0.026574	0.08257	0.852296	1934	3	5.6132
TUSC2	4	0.026575	0.082574	0.852296	1935	2	2.9721
SLC37A1	4	0.026579	0.082587	0.852296	1936	4	4.7214
MYOM2	4	0.026605	0.082656	0.852296	1937	2	1.5581
MKLN1	4	0.026631	0.082727	0.852296	1938	2	2.7671
INO80B	4	0.026656	0.082804	0.852296	1939	1	-0.67313
ABCC10	4	0.026672	0.082845	0.852296	1940	3	5.5021
SAFB2	4	0.026707	0.082934	0.852296	1941	1	-0.48679
C7orf50	4	0.026712	0.082947	0.852296	1942	3	5.7706
CARD10	4	0.026737	0.083015	0.852296	1943	4	5.3923
EXT2	4	0.026747	0.083039	0.852296	1944	4	3.9208
SSX5	4	0.026757	0.083061	0.852296	1945	4	5.8108
CD69	4	0.026782	0.083135	0.852296	1946	4	5.7041
C18orf42	4	0.026799	0.083185	0.852296	1947	4	5.2278
DYNAP	4	0.02684	0.083295	0.852296	1948	4	4.7242
PTPN4	4	0.026909	0.083487	0.852296	1949	3	5.7373
CDCA8	4	0.02691	0.083491	0.852296	1950	3	2.7251
ANKRD1	4	0.026914	0.083505	0.852296	1951	3	5.6091
SLC35E2	4	0.026924	0.083531	0.852296	1952	2	3.2382
ERICH6B	4	0.02694	0.083572	0.852296	1953	4	4.7355
ATG14	4	0.026952	0.083607	0.852296	1954	3	6.1223
TTF1	4	0.026961	0.083627	0.852296	1955	2	2.7483
KCNJ9	4	0.026974	0.083661	0.852296	1956	3	5.7389
AMOT	4	0.026984	0.083682	0.852296	1957	3	5.6709
PPCDC	4	0.027047	0.083852	0.852296	1958	2	2.8469
SBK3	4	0.027063	0.083892	0.852296	1959	1	-1.097
BPIFA2	4	0.027063	0.083893	0.852296	1960	3	5.6655
MST1L	4	0.027085	0.083944	0.852296	1961	3	4.7638
RAB11FIP4	4	0.027085	0.083945	0.852296	1962	4	5.8341
CAPN9	4	0.027085	0.083945	0.852296	1963	4	4.8763
PAPSS1	4	0.027085	0.083945	0.852296	1964	4	4.7285
RLTPR	4	0.027085	0.083945	0.852296	1965	4	3.6658
ATG7	4	0.027114	0.084022	0.852296	1966	2	3.2412
HYAL2	4	0.027118	0.084035	0.852296	1967	3	5.7986
GLRX2	4	0.027128	0.084066	0.852296	1968	3	5.6179
TOR1AIP2	4	0.027161	0.084167	0.852296	1969	3	4.8844
GNL3	4	0.027164	0.084173	0.852296	1970	2	-1.402
ARL17A	4	0.027171	0.084197	0.852296	1971	4	5.0981
SCGB2B2	4	0.027215	0.084332	0.852296	1972	2	2.5141
CCDC28A	4	0.027224	0.084362	0.852296	1973	4	4.135
TMPRSS7	4	0.027242	0.084406	0.852296	1974	4	4.9385
DMC1	4	0.027245	0.084414	0.852296	1975	4	3.6625
LRPAP1	4	0.027256	0.084447	0.852296	1976	3	5.946
EFR3B	4	0.027317	0.084598	0.852296	1977	2	2.0497
HAL	4	0.027332	0.084643	0.852296	1978	3	5.9341
GLOD5	4	0.027336	0.084654	0.852296	1979	4	5.4653
GLRA2	4	0.027342	0.08467	0.852296	1980	2	2.9412
MAGEB16	4	0.027367	0.084742	0.852296	1981	4	4.6366
TRIML2	4	0.027367	0.084743	0.852296	1982	3	5.98
TSSK4	4	0.027368	0.084744	0.852296	1983	2	3.2287
CC2D2A	4	0.027371	0.08475	0.852296	1984	4	4.887
ESRP1	4	0.027374	0.084765	0.852296	1985	4	4.6189
ID2	4	0.027397	0.08483	0.852296	1986	3	5.8453
FAM46A	4	0.027399	0.084835	0.852296	1987	2	3.2393
IP6K1	4	0.027419	0.084882	0.852296	1988	1	-1.9345
DHRS7B	4	0.027442	0.084952	0.852296	1989	3	5.7999
DDX31	4	0.02746	0.084999	0.852296	1990	4	4.9648
SNAPC1	4	0.02746	0.084999	0.852296	1991	4	4.2647
TDRD12	4	0.02746	0.084999	0.852296	1992	4	5.6069
RALGAPB	4	0.02747	0.085027	0.852296	1993	1	-0.27682
CASS4	4	0.027495	0.085094	0.852296	1994	2	2.7536
ACSM3	4	0.02752	0.085161	0.852296	1995	1	-0.81054
PFN1	4	0.027523	0.085166	0.852296	1996	2	2.9365
HMGCL	4	0.02756	0.085275	0.852296	1997	4	4.0984
LIPC	4	0.027571	0.085305	0.852296	1998	2	2.5438
RWDD2A	4	0.027586	0.085345	0.852296	1999	3	5.5715
[truncated: 18,114 more rows]

## Sheet: A549-ACE2, PEDV_gene
id	num	pos|score	pos|p-value	pos|fdr	pos|rank	pos|goodsgrna	pos|lfc
PIGP	4	2.0979e-15	2.4615e-07	0.000236	1	4	3.9233
GPAA1	4	5.5973e-14	2.4615e-07	0.000236	2	4	3.9448
PIGV	4	6.2318e-13	2.4615e-07	0.000236	3	4	3.6943
PIGT	4	6.6037e-13	2.4615e-07	0.000236	4	4	3.7322
LY6E	4	9.1968e-13	2.4615e-07	0.000236	5	4	3.5792
PIGA	4	1.3112e-12	2.4615e-07	0.000236	6	4	4.1863
DPM1	4	1.5846e-12	2.4615e-07	0.000236	7	4	3.4668
MOSPD2	4	2.0721e-12	2.4615e-07	0.000236	8	4	2.5466
STARD3	4	2.228e-11	2.4615e-07	0.000236	9	4	2.4402
PIGC	4	6.6909e-11	2.4615e-07	0.000236	10	4	3.5433
PIGK	4	3.5831e-10	2.4615e-07	0.000236	11	3	4.1257
PIGH	4	1.0465e-09	2.4615e-07	0.000236	12	4	2.5081
PIGX	4	1.0582e-09	2.4615e-07	0.000236	13	3	3.2425
PIGW	4	1.7465e-09	2.4615e-07	0.000236	14	4	3.4214
PIGL	4	1.9318e-09	2.4615e-07	0.000236	15	4	3.4731
MED12	4	2.2336e-09	2.4615e-07	0.000236	16	3	3.3773
PIGM	4	2.3407e-09	2.4615e-07	0.000236	17	4	3.6015
PIGO	4	3.6066e-09	2.4615e-07	0.000236	18	4	2.5417
PIGF	4	6.4641e-09	2.4615e-07	0.000236	19	3	3.2517
TOE1	4	2.3664e-08	2.4615e-07	0.000236	20	3	2.3424
PIGU	4	5.6519e-08	2.4615e-07	0.000236	21	4	2.551
TGIF1	4	1.5748e-07	7.3844e-07	0.000646	22	4	1.815
TAF6L	4	1.7439e-07	7.3844e-07	0.000646	23	4	1.7106
SUPT20H	4	2.6812e-07	1.2307e-06	0.000952	24	4	1.6567
CCDC101	4	2.8114e-07	1.2307e-06	0.000952	25	4	1.5699
TADA1	4	3.2549e-07	1.2307e-06	0.000952	26	4	1.5622
STARD3NL	4	4.9048e-07	2.2153e-06	0.00165	27	3	1.4509
PIGS	4	7.2154e-07	2.4615e-06	0.001768	28	4	2.4282
PIGY	4	1.3024e-06	4.1845e-06	0.002902	29	4	2.7481
PIGB	4	3.2192e-06	1.1569e-05	0.007756	30	3	2.2114
TCEB2	4	1.208e-05	4.7506e-05	0.030821	31	3	2.672
DPM3	4	1.2302e-05	4.9475e-05	0.031095	32	3	1.7954
TADA2B	4	1.5262e-05	5.7844e-05	0.035254	33	4	2.1392
TMEM50A	4	2.4237e-05	9.7228e-05	0.057513	34	4	1.5405
PIGQ	4	2.5038e-05	0.00010067	0.05785	35	4	1.822
B3GAT3	4	3.5295e-05	0.00013563	0.07577	36	4	1.5105
MED19	4	3.8546e-05	0.00014793	0.080412	37	4	1.6577
EXOSC10	4	4.0439e-05	0.0001563	0.082725	38	4	2.2132
OR2M2	4	5.3013e-05	0.00020553	0.105991	39	4	1.6075
PDZD8	4	5.5756e-05	0.00021636	0.106858	40	4	0.96875
MALSU1	4	5.624e-05	0.00021784	0.106858	41	4	1.3083
TAF5L	4	6.4027e-05	0.00025624	0.12123	42	4	1.2299
ACTRT3	4	6.7405e-05	0.00027298	0.124775	43	3	1.5932
FPGT-TNNI3K	4	7.0378e-05	0.00028233	0.126183	44	4	1.2522
OR4F29	3	8.6489e-05	0.00025919	0.12123	45	3	2.2277
STT3B	4	9.3883e-05	0.00037168	0.162505	46	4	1.5577
PHAX	4	0.00011748	0.000463	0.198125	47	3	2.1225
PLCL2	4	0.00014468	0.00057524	0.241027	48	4	1.0013
LRRC39	4	0.00015193	0.00059937	0.246009	49	4	1.0703
KCNC2	4	0.00017398	0.00067173	0.270198	50	4	0.83878
RFC1	4	0.00019001	0.00072145	0.284508	51	3	1.3957
RNF168	4	0.00019529	0.0007441	0.287795	52	4	0.83671
HIST1H4J	4	0.00020445	0.00078004	0.296002	53	3	1.5358
TPX2	4	0.00021053	0.00080268	0.298955	54	4	2.0309
AHNAK	4	0.00022178	0.00084994	0.310801	55	4	1.0979
H2AFB1	4	0.0002478	0.00093856	0.337076	56	4	1.3298
GRIK3	4	0.00025573	0.00097154	0.3428	57	4	1.1212
SYP	4	0.00026483	0.001003	0.347815	58	2	0.56016
DAOA	4	0.0002729	0.0010341	0.352492	59	3	1.0738
HIST1H2AK	4	0.00028503	0.0010734	0.359818	60	3	1.1312
TMED10	4	0.00031118	0.0011744	0.387194	61	4	1.4821
WNK4	4	0.00033695	0.00126	0.404919	62	4	1.2568
MS4A4A	4	0.00033907	0.0012684	0.404919	63	2	0.60454
PARN	4	0.00036502	0.0013669	0.429533	64	3	1.5652
CPSF2	4	0.00038265	0.0014368	0.444554	65	2	-0.67801
RPS5	4	0.00040689	0.0015224	0.449434	66	3	1.3083
STT3A	4	0.00040827	0.0015264	0.449434	67	4	1.2816
GMPPB	4	0.00041464	0.001546	0.449434	68	2	-0.2295
S100A6	4	0.00041657	0.001552	0.449434	69	3	0.94373
PCM1	4	0.00042163	0.0015643	0.449434	70	3	1.4458
GAK	4	0.00043325	0.0016051	0.454679	71	4	1.0917
RFTN2	4	0.00044896	0.0016735	0.463651	72	4	1.0087
ARHGAP30	4	0.00045037	0.0016829	0.463651	73	4	1.0779
FAM127A	4	0.00051772	0.0019261	0.523293	74	4	0.69236
CSTF1	4	0.00053044	0.0019714	0.523293	75	3	1.1376
CHMP4B	4	0.00053914	0.0020036	0.523293	76	3	1.0136
NDUFAF5	4	0.00054514	0.0020216	0.523293	77	4	0.81121
CAV2	4	0.00054645	0.0020295	0.523293	78	3	1.2363
SHOC2	4	0.00056456	0.0021073	0.536471	79	4	1.2794
MCM2	4	0.00059357	0.0022028	0.553775	80	3	1.0744
DICER1	4	0.00061907	0.0022963	0.563813	81	2	-0.5856
UBAP2L	4	0.00061961	0.0022988	0.563813	82	4	1.0039
ZXDB	4	0.00067752	0.0024957	0.604736	83	4	0.57484
VPS37A	4	0.00074318	0.0027241	0.652228	84	3	1.3367
NR2C2AP	4	0.00077944	0.0028496	0.674257	85	2	0.25742
ARSG	4	0.00083572	0.0030436	0.711778	86	4	0.82823
GYS1	4	0.00090926	0.0033006	0.763002	87	3	1.1383
LIN52	4	0.00093105	0.0033813	0.772784	88	2	-0.83102
SDCBP	4	0.00096218	0.0034985	0.781471	89	4	0.80393
MEPE	4	0.00097004	0.0035305	0.781471	90	3	1.0033
C19orf52	4	0.00097151	0.0035359	0.781471	91	2	0.35262
PIGN	4	0.0010028	0.0036408	0.786865	92	4	0.87547
EGLN2	4	0.0010125	0.0036718	0.786865	93	4	1.1371
SLC35A2	4	0.0010148	0.0036777	0.786865	94	2	0.89621
SNAI3	4	0.0010298	0.0037343	0.78749	95	4	0.70663
TNNT3	4	0.0010362	0.0037589	0.78749	96	4	0.70306
FRAS1	4	0.0010592	0.0038485	0.792433	97	4	1.0991
ALDOA	4	0.0010631	0.0038613	0.792433	98	3	1.6239
NPIPA2	4	0.0010774	0.0039189	0.79613	99	3	1.3231
OR9I1	4	0.0011278	0.0040927	0.823119	100	4	0.80621
ABCA5	4	0.00115	0.0041793	0.832222	101	4	1.2137
QSOX1	4	0.00118	0.0042822	0.844351	102	3	0.84098
NETO1	4	0.0012204	0.004424	0.862565	103	4	0.75126
PANO1	4	0.0012429	0.0044988	0.862565	104	2	0.50465
TM2D1	4	0.0012452	0.0045032	0.862565	105	4	1.0281
ZXDA	4	0.001281	0.0046298	0.878433	106	4	0.93569
CSNK2B	4	0.0012983	0.0046874	0.881049	107	3	1.4858
LIPI	4	0.0013742	0.0049473	0.913571	108	2	0.18703
RDH8	4	0.0013751	0.0049512	0.913571	109	4	0.79966
ABCG5	4	0.0014255	0.0051265	0.924176	110	4	0.83589
EPG5	4	0.0014361	0.0051673	0.924176	111	3	1.2075
MTR	4	0.0014396	0.0051757	0.924176	112	4	0.56184
TACR1	4	0.0014764	0.0052998	0.924176	113	4	0.99598
MED10	4	0.0014793	0.0053121	0.924176	114	3	0.86581
FGFBP3	4	0.0014817	0.0053185	0.924176	115	2	0.91883
XPNPEP3	4	0.0015257	0.0054829	0.924176	116	4	1.2228
DGKQ	4	0.0015391	0.0055223	0.924176	117	3	1.181
BCL11A	4	0.0015561	0.0055769	0.924176	118	4	0.79883
SHQ1	4	0.0015753	0.0056473	0.924176	119	2	1.0377
XPO5	4	0.0015876	0.0056926	0.924176	120	4	0.83244
PPM1K	4	0.0016034	0.0057463	0.924176	121	4	0.79706
RFX2	4	0.0016042	0.0057517	0.924176	122	4	0.59928
CCNC	4	0.0016262	0.0058334	0.924176	123	3	1.2922
RPF1	4	0.001627	0.0058344	0.924176	124	4	1.1648
ZNF212	4	0.0016287	0.0058413	0.924176	125	3	1.1429
RNF222	4	0.0016354	0.0058703	0.924176	126	4	0.88659
TBX2	4	0.001664	0.005959	0.924176	127	2	0.7556
CDK1	4	0.0016767	0.0060067	0.924176	128	3	1.4609
LOC728485	4	0.0017022	0.0060948	0.924176	129	3	1.2059
MCM3AP	4	0.0017101	0.0061204	0.924176	130	3	1.2483
TTC37	4	0.0017357	0.0062081	0.924176	131	4	1.3248
SENP6	4	0.0017369	0.006213	0.924176	132	2	0.41505
PLLP	4	0.0017393	0.0062223	0.924176	133	4	1.034
SRP54	4	0.0017412	0.0062307	0.924176	134	4	1.4594
DYNLL2	4	0.0017437	0.0062381	0.924176	135	4	1.1405
PIP4K2A	4	0.0017565	0.0062834	0.924176	136	4	1.1291
NCAPD2	4	0.0017723	0.0063395	0.924176	137	3	1.3225
DHX35	4	0.0017826	0.006374	0.924176	138	3	1.0072
IL19	4	0.0017858	0.0063873	0.924176	139	3	1.091
TCEB1	4	0.0018168	0.0064778	0.930587	140	2	0.79934
POLR2H	4	0.001862	0.0066501	0.94229	141	3	1.1536
HAPLN3	4	0.001874	0.0066957	0.94229	142	3	0.74788
MBD3L4	4	0.0018754	0.0066999	0.94229	143	4	1.0946
METTL16	4	0.0019187	0.0068613	0.955167	144	3	0.94787
ABCB10	4	0.0019377	0.0069298	0.955167	145	3	0.89114
CENPT	4	0.0019479	0.0069622	0.955167	146	3	1.4193
MYPN	4	0.0019581	0.0069972	0.955167	147	3	1.1259
SYNGR2	4	0.0019789	0.0070706	0.955167	148	2	0.40295
SPDYE6	4	0.0020038	0.0071666	0.955167	149	2	-0.55766
VHL	4	0.0020408	0.0073118	0.955167	150	4	0.94996
BAZ1B	4	0.002044	0.0073221	0.955167	151	4	1.001
OR52B4	4	0.0020675	0.0074112	0.955167	152	3	0.84465
C16orf93	4	0.0020698	0.0074221	0.955167	153	4	0.71373
HMBOX1	4	0.0020784	0.0074472	0.955167	154	4	0.5734
NAT10	4	0.0020963	0.0075161	0.955167	155	2	1.0019
RPL36AL	4	0.0021051	0.0075476	0.955167	156	4	1.2882
L3MBTL4	4	0.0021068	0.0075525	0.955167	157	4	0.66952
CTAG2	4	0.0021197	0.0075988	0.955167	158	3	0.9379
GPIHBP1	4	0.0022528	0.0080852	0.992588	159	4	0.84282
TDRD1	4	0.0022944	0.008222	0.992588	160	4	0.63808
GCC2	4	0.0023064	0.0082693	0.992588	161	4	0.63124
ATP5E	4	0.0023236	0.0083318	0.992588	162	4	1.4987
SHBG	4	0.0023486	0.008413	0.992588	163	2	0.69365
GLT6D1	4	0.002352	0.0084244	0.992588	164	3	1.1393
TNFRSF19	4	0.0023561	0.0084367	0.992588	165	2	0.64084
TRIM35	4	0.0023593	0.0084485	0.992588	166	3	0.82925
GSDMC	4	0.0023718	0.0084933	0.992588	167	4	0.82835
AMER3	4	0.0023802	0.0085248	0.992588	168	3	0.90734
KRTAP19-6	4	0.0024018	0.0086011	0.992588	169	4	0.73942
PRMT9	4	0.0024025	0.0086016	0.992588	170	3	1.0851
NUDCD1	4	0.0024226	0.0086703	0.992588	171	3	1.1377
PRR5	4	0.0024272	0.0086868	0.992588	172	2	0.53882
UGT2A2	4	0.0024409	0.0087355	0.992588	173	2	0.47153
NECAB2	4	0.0024562	0.008798	0.994076	174	3	0.85788
MED15	4	0.0025066	0.0089614	0.998438	175	3	0.97449
BMP8B	4	0.0025365	0.0090651	0.998438	176	4	0.97098
KIR3DL1	4	0.0025592	0.0091377	0.998438	177	3	0.96149
SH3TC1	4	0.0025708	0.0091731	0.998438	178	3	1.0939
USH2A	3	0.0025752	0.0071798	0.955167	179	3	0.76945
EID2	4	0.0025791	0.0091958	0.998438	180	3	1.5229
TPM1	4	0.0025912	0.009248	0.998438	181	2	0.50353
ATXN10	4	0.0025959	0.0092603	0.998438	182	2	0.4737
USP30	4	0.0025991	0.009275	0.998438	183	3	0.66125
TOR1AIP2	4	0.0026013	0.0092834	0.998438	184	4	0.56946
CCNK	4	0.0026236	0.0093538	0.999973	185	3	1.1927
RAB3IL1	4	0.0026752	0.0095099	0.999973	186	2	0.62335
GSPT2	4	0.0026878	0.0095561	0.999973	187	4	0.66104
ANGPT2	4	0.0027143	0.0096438	0.999973	188	4	0.59562
LRMP	3	0.0027272	0.0075953	0.955167	189	3	0.98148
ASUN	4	0.0027465	0.0097565	0.999973	190	3	0.99266
LOC100134391	4	0.0027677	0.0098328	0.999973	191	4	0.60336
LY75	4	0.0027767	0.0098619	0.999973	192	3	0.9342
TJP3	4	0.002824	0.010021	0.999973	193	2	0.86328
RPAP2	4	0.0028246	0.010024	0.999973	194	1	-1.3726
DRD5	4	0.0028392	0.01007	0.999973	195	4	0.67562
CAPS	4	0.0028574	0.010134	0.999973	196	4	0.69313
MSGN1	4	0.0028588	0.01014	0.999973	197	3	1.0231
ZBTB17	4	0.0028764	0.010194	0.999973	198	2	-0.38346
NUP54	4	0.0029032	0.010284	0.999973	199	2	0.61316
SNUPN	4	0.0029101	0.010307	0.999973	200	4	1.3109
TOMM70A	4	0.0029432	0.010428	0.999973	201	2	-1.3864
LOC391003	4	0.0029717	0.010514	0.999973	202	4	1.3849
AUTS2	4	0.0029799	0.010544	0.999973	203	2	0.34528
IFRD1	4	0.0029814	0.010548	0.999973	204	4	0.95637
CCDC47	4	0.0030071	0.01065	0.999973	205	2	-0.078325
OCLN	4	0.0030268	0.01071	0.999973	206	4	0.62913
KRT5	3	0.0030413	0.0084514	0.992588	207	3	1.0647
OR2T27	4	0.003058	0.010816	0.999973	208	3	1.5072
EPS8	4	0.0030668	0.01084	0.999973	209	3	1.0722
MARCH6	3	0.0030777	0.0085474	0.992588	210	2	1.125
NUTM1	4	0.0031024	0.010964	0.999973	211	3	0.82368
PHYKPL	4	0.0031186	0.011018	0.999973	212	4	0.90658
RPL23A	4	0.003142	0.011105	0.999973	213	3	1.6771
SLC6A8	4	0.0031627	0.011182	0.999973	214	3	1.0913
BTBD18	4	0.0031671	0.011205	0.999973	215	4	0.81243
ATP5J2	4	0.0032128	0.011361	0.999973	216	2	0.91949
RPN2	4	0.0032128	0.011361	0.999973	217	2	-1.1731
TPRN	4	0.0032408	0.011452	0.999973	218	4	1.2408
PDCD1LG2	4	0.0032481	0.011486	0.999973	219	3	0.83083
COX6B1	4	0.0032552	0.011513	0.999973	220	4	0.91102
EML3	4	0.0032586	0.011523	0.999973	221	3	0.92781
KIAA1683	4	0.0032637	0.011545	0.999973	222	4	0.91169
PSMG3	4	0.0032692	0.011561	0.999973	223	2	-0.48138
RBPMS	4	0.0032797	0.011597	0.999973	224	2	0.61079
P4HB	4	0.0032872	0.011619	0.999973	225	4	0.90165
PTK2B	4	0.0033047	0.011674	0.999973	226	4	0.67794
STX5	4	0.0033506	0.011826	0.999973	227	3	0.97823
RPS14	4	0.003394	0.01197	0.999973	228	1	-2.9334
SIN3B	4	0.0034202	0.012067	0.999973	229	4	0.65357
KANSL1	4	0.0034438	0.012147	0.999973	230	3	1.2516
PSMA4	4	0.0034457	0.01215	0.999973	231	1	-1.3974
FAM117A	4	0.0034558	0.012186	0.999973	232	3	0.88356
EFEMP2	4	0.0034618	0.012212	0.999973	233	2	0.31959
KRT17	4	0.0034692	0.012238	0.999973	234	4	0.89044
PPP3CA	4	0.0034867	0.012295	0.999973	235	3	0.82755
WDR53	4	0.0035054	0.012359	0.999973	236	4	0.82157
GAGE12I	4	0.0035327	0.012446	0.999973	237	3	1.0135
LMO1	4	0.0035368	0.01246	0.999973	238	4	0.75799
PRPF40A	4	0.0035702	0.012567	0.999973	239	4	1.4013
NCAPD3	4	0.0036025	0.012678	0.999973	240	3	1.2222
NEIL2	4	0.0036227	0.012741	0.999973	241	4	0.90758
PMM2	4	0.0036496	0.012839	0.999973	242	4	0.86079
DROSHA	4	0.0036511	0.012844	0.999973	243	4	1.0169
KLK6	4	0.0036606	0.012875	0.999973	244	3	1.1572
ADRB1	4	0.003662	0.012881	0.999973	245	3	1.0733
SEC61A1	4	0.0036971	0.013002	0.999973	246	3	1.7196
CHMP4A	4	0.0037015	0.013017	0.999973	247	4	0.97518
SLC25A6	4	0.003703	0.013022	0.999973	248	4	0.732
RABL2B	4	0.0037285	0.013107	0.999973	249	3	0.87923
EFNA3	4	0.0037307	0.013114	0.999973	250	4	1.2027
NOBOX	4	0.0037311	0.013115	0.999973	251	4	0.71966
PRAME	4	0.0037319	0.013119	0.999973	252	4	0.89911
STX10	4	0.0037683	0.013238	0.999973	253	2	0.39526
SACM1L	4	0.0038289	0.013437	0.999973	254	3	1.5193
CGB1	4	0.0038327	0.013456	0.999973	255	3	1.2796
ACKR1	4	0.0038846	0.013621	0.999973	256	4	0.76157
HOGA1	4	0.0039239	0.013745	0.999973	257	4	1.0183
ABCA1	4	0.0039472	0.013823	0.999973	258	4	1.2209
TTC14	4	0.0039531	0.013841	0.999973	259	3	0.9154
DTYMK	4	0.0039552	0.013851	0.999973	260	2	0.81386
MAN1B1	4	0.0039706	0.01391	0.999973	261	4	0.7927
HSCB	4	0.0039766	0.013929	0.999973	262	4	1.4432
CD55	4	0.0039906	0.013984	0.999973	263	4	0.56729
GPC1	4	0.0039997	0.014014	0.999973	264	4	0.51409
ZNF180	4	0.0040015	0.01402	0.999973	265	3	0.81244
YBX1	4	0.0040266	0.014108	0.999973	266	3	0.94678
VGLL3	4	0.0040311	0.014122	0.999973	267	4	0.70902
SRD5A1	4	0.0040415	0.014158	0.999973	268	4	0.60851
PRPF6	4	0.0040444	0.014164	0.999973	269	2	0.97688
BCL2L2	4	0.0040451	0.014167	0.999973	270	3	0.74294
PDCD11	4	0.0040906	0.014324	0.999973	271	3	1.4201
DUT	4	0.004103	0.014366	0.999973	272	2	-0.7585
RRM2	4	0.0041183	0.014411	0.999973	273	3	0.64308
MOGAT1	4	0.0041661	0.014565	0.999973	274	2	0.73809
UXT	4	0.00417	0.014577	0.999973	275	2	-1.1904
OR5D18	4	0.0042203	0.014748	0.999973	276	4	0.43806
PLA2G10	4	0.0042217	0.014752	0.999973	277	2	-0.88843
OR6C68	4	0.0042256	0.014766	0.999973	278	3	0.85274
TLE1	4	0.0042505	0.014848	0.999973	279	4	0.5215
SLC35F3	4	0.0042526	0.014856	0.999973	280	4	0.71124
SIGLEC9	4	0.0042775	0.014941	0.999973	281	3	0.88954
CT45A5	4	0.0042815	0.014952	0.999973	282	3	0.82831
XYLB	4	0.0042936	0.014996	0.999973	283	4	0.67279
CCDC157	4	0.0043252	0.015093	0.999973	284	2	0.27416
CDC7	4	0.0043769	0.015259	0.999973	285	2	-1.797
SENP3	4	0.0043833	0.015279	0.999973	286	3	1.0905
SLC22A9	4	0.0044217	0.015391	0.999973	287	3	1.4253
CDH18	4	0.0044232	0.015396	0.999973	288	4	0.64434
SMEK2	4	0.0044392	0.015454	0.999973	289	3	0.94684
PA2G4	4	0.0044428	0.015465	0.999973	290	4	0.70726
AURKA	3	0.0044488	0.012313	0.999973	291	1	-0.85912
SLC7A2	4	0.0044596	0.015522	0.999973	292	3	1.1468
KATNAL2	4	0.0044651	0.015542	0.999973	293	4	0.58715
EHBP1	4	0.0044876	0.015624	0.999973	294	4	0.49703
CEPT1	4	0.0045346	0.015782	0.999973	295	4	0.4358
MAP4K4	4	0.0045414	0.015809	0.999973	296	4	0.35984
FAM179A	4	0.0045438	0.015817	0.999973	297	3	0.84051
FERD3L	4	0.0045647	0.015882	0.999973	298	3	0.77419
HIST2H3C	4	0.0045747	0.015915	0.999973	299	2	1.0013
CYCS	4	0.0045837	0.015948	0.999973	300	2	-0.14003
C2orf27A	4	0.0046354	0.016121	0.999973	301	2	0.36111
PPIL1	4	0.0046518	0.016171	0.999973	302	4	0.81899
ETFA	4	0.004654	0.016178	0.999973	303	4	0.52729
CEACAM7	4	0.004686	0.016287	0.999973	304	3	0.95151
CREBL2	4	0.0046876	0.016292	0.999973	305	3	0.67202
QPCTL	4	0.0046913	0.016304	0.999973	306	3	1.435
TADA3	4	0.0046974	0.016328	0.999973	307	3	0.86142
FCGR1A	4	0.0047388	0.016478	0.999973	308	3	0.68815
F8	4	0.0047523	0.016532	0.999973	309	4	0.63088
OR5F1	4	0.0047787	0.01663	0.999973	310	4	0.62125
ITGB3	4	0.0048103	0.016731	0.999973	311	4	0.65431
EIF2S3	4	0.0048422	0.016834	0.999973	312	2	-0.67483
HOXC13	4	0.0048453	0.016847	0.999973	313	3	0.87632
SAR1B	4	0.0048602	0.016894	0.999973	314	3	0.88814
AIF1	4	0.0048645	0.016905	0.999973	315	2	0.47374
ZNRF2	4	0.0048761	0.016949	0.999973	316	4	0.62116
LTA4H	4	0.0048823	0.016965	0.999973	317	4	0.59378
CSGALNACT2	4	0.0049307	0.017128	0.999973	318	2	0.59625
CDH20	4	0.0049536	0.017191	0.999973	319	4	0.39851
TAC1	4	0.0049555	0.017198	0.999973	320	4	0.62077
ARID5A	4	0.0049565	0.017201	0.999973	321	4	1.2686
CTIF	4	0.0049706	0.017246	0.999973	322	4	0.76885
FABP7	3	0.0049866	0.013764	0.999973	323	2	0.9821
HGS	4	0.0049952	0.017323	0.999973	324	3	0.85885
SNRNP40	4	0.0049973	0.017328	0.999973	325	2	0.1323
OR5M9	4	0.0050198	0.0174	0.999973	326	4	0.60258
IER5	4	0.0050493	0.017503	0.999973	327	2	-0.94627
OR5J2	4	0.0050928	0.017653	0.999973	328	3	0.85306
TMEM40	4	0.0051228	0.017753	0.999973	329	4	0.52901
GOLPH3	4	0.005134	0.017779	0.999973	330	3	1.071
YAE1D1	4	0.0051523	0.017833	0.999973	331	1	-0.66193
DOK1	4	0.0051772	0.017921	0.999973	332	4	0.78649
RIN2	4	0.0051962	0.017991	0.999973	333	4	0.7584
FBXO43	4	0.0052027	0.018016	0.999973	334	3	0.8174
AKR1C2	4	0.005204	0.018019	0.999973	335	2	0.38764
PDP1	4	0.0052669	0.018225	0.999973	336	4	0.69972
CMC4	4	0.0052689	0.018235	0.999973	337	4	0.61296
VEGFB	4	0.0053074	0.018362	0.999973	338	1	0.027719
KIF11	4	0.0053261	0.01842	0.999973	339	3	1.7512
HTR5A	4	0.0053418	0.018468	0.999973	340	3	1.1706
RFC3	4	0.0053591	0.018526	0.999973	341	3	1.4708
KCNC4	4	0.0053685	0.018555	0.999973	342	3	0.95931
LCN1	4	0.0053886	0.018613	0.999973	343	4	0.57565
NKX2-5	4	0.0054052	0.018676	0.999973	344	4	0.75593
HSPD1	4	0.0054882	0.018962	0.999973	345	2	-1.3145
CRYGN	4	0.0055321	0.019107	0.999973	346	3	1.1801
LGALS7	4	0.0055657	0.019207	0.999973	347	3	0.85096
CALCOCO2	4	0.0057287	0.019746	0.999973	348	4	0.68274
ALX1	4	0.0057338	0.019761	0.999973	349	3	0.92504
USP44	4	0.005743	0.019793	0.999973	350	3	0.75533
TIE1	4	0.0057696	0.019869	0.999973	351	3	0.91388
GMNN	4	0.0057818	0.019906	0.999973	352	3	1.3358
SYPL1	4	0.005797	0.019961	0.999973	353	4	0.68808
SPAG17	4	0.0058126	0.020014	0.999973	354	3	0.62001
FAM9A	4	0.0058164	0.020027	0.999973	355	3	0.84304
MIS18A	4	0.005824	0.020053	0.999973	356	2	0.81303
CLTC	4	0.0058715	0.020221	0.999973	357	4	0.88134
ZNF781	4	0.0058757	0.020235	0.999973	358	3	0.26017
EIF1	4	0.005905	0.020338	0.999973	359	4	1.1854
OR2T29	4	0.0059069	0.020343	0.999973	360	3	0.9597
RPL24	3	0.0059224	0.016247	0.999973	361	1	-1.1291
GLP2R	4	0.0059356	0.020444	0.999973	362	4	0.41887
PALLD	4	0.0059477	0.020486	0.999973	363	3	0.86576
ZNF776	4	0.0059618	0.020526	0.999973	364	3	1.1547
TMED3	4	0.0059623	0.020528	0.999973	365	4	0.66046
DUSP27	4	0.0059639	0.020535	0.999973	366	4	0.85727
PITPNB	4	0.005979	0.020593	0.999973	367	1	-0.29649
C11orf85	4	0.0059791	0.020594	0.999973	368	3	0.99962
USP17L10	4	0.0059806	0.020599	0.999973	369	3	0.76749
ASPSCR1	4	0.0059858	0.020622	0.999973	370	3	1.2663
KSR2	4	0.006027	0.020762	0.999973	371	3	0.85643
GAB1	4	0.0060289	0.020769	0.999973	372	4	0.94608
RAB3GAP1	4	0.0060306	0.020783	0.999973	373	1	-0.14661
SIGLEC12	4	0.0060348	0.020793	0.999973	374	3	0.94435
ZNF853	4	0.006051	0.020839	0.999973	375	3	0.77969
MAN1A2	4	0.0060823	0.020944	0.999973	376	4	1.0167
MAP2K5	4	0.0061197	0.021063	0.999973	377	4	0.92795
SIKE1	4	0.0061292	0.021094	0.999973	378	3	0.71492
COX7C	4	0.0061339	0.021107	0.999973	379	3	0.60156
NHEJ1	4	0.0061367	0.02112	0.999973	380	2	0.69354
ERVV-1	4	0.0061399	0.021129	0.999973	381	3	0.74441
CDK2	4	0.0061633	0.021213	0.999973	382	3	1.1613
ADAMTS4	4	0.0061701	0.021238	0.999973	383	3	0.89664
SRPX2	4	0.006174	0.021249	0.999973	384	4	0.93707
MST1R	4	0.0061856	0.021288	0.999973	385	2	0.64854
LCMT1	4	0.0062501	0.021498	0.999973	386	4	0.99039
TYROBP	4	0.0062877	0.021602	0.999973	387	3	1.0741
RRP1B	4	0.0063022	0.021646	0.999973	388	4	0.57594
C19orf43	4	0.0063155	0.021687	0.999973	389	4	0.94517
OR5H6	4	0.0063431	0.021783	0.999973	390	2	0.64763
MKL2	4	0.0063569	0.021829	0.999973	391	4	0.62888
GLCE	4	0.0063624	0.021842	0.999973	392	2	0.37151
FOXD2	4	0.0063921	0.021937	0.999973	393	2	0.42981
ATL2	4	0.0064061	0.021987	0.999973	394	3	1.4351
OSBPL9	4	0.0064438	0.022101	0.999973	395	3	0.75562
ABL2	4	0.006445	0.022108	0.999973	396	3	0.75291
KRTAP6-2	4	0.0064709	0.022182	0.999973	397	4	0.59669
GPRC5D	4	0.0064939	0.022257	0.999973	398	3	0.86339
SENP8	4	0.0064946	0.022262	0.999973	399	4	0.80442
MCRS1	4	0.0064954	0.022267	0.999973	400	1	-2.6584
POLG	4	0.0064999	0.022278	0.999973	401	3	1.0278
SERPINB9	4	0.006511	0.022317	0.999973	402	3	0.81951
MGRN1	4	0.0065331	0.02239	0.999973	403	2	0.19999
CDC20B	4	0.0065393	0.022414	0.999973	404	4	0.84862
KCND2	4	0.0066164	0.022662	0.999973	405	3	0.82281
SYTL5	4	0.0066178	0.022666	0.999973	406	4	0.58417
UGGT1	4	0.0066216	0.022679	0.999973	407	3	0.96572
MRPL50	4	0.0066266	0.022697	0.999973	408	2	0.69019
NOXRED1	4	0.0066491	0.022773	0.999973	409	4	0.76064
C2orf70	4	0.0066503	0.022777	0.999973	410	3	0.87237
RPP25	4	0.0066513	0.02278	0.999973	411	3	0.94668
IL18R1	4	0.006654	0.022786	0.999973	412	4	0.5155
STAMBP	4	0.0066716	0.022848	0.999973	413	3	0.94267
STRADA	4	0.0066983	0.022945	0.999973	414	3	0.7794
YTHDC2	4	0.0067079	0.022974	0.999973	415	4	0.7631
RPL10	4	0.0067158	0.023002	0.999973	416	2	-0.11125
CFH	4	0.006717	0.023006	0.999973	417	4	0.41222
ZNF80	4	0.0067531	0.023139	0.999973	418	2	0.56905
LRRC17	4	0.0067671	0.023186	0.999973	419	4	0.56107
GDF2	3	0.0067748	0.018488	0.999973	420	2	0.88055
IZUMO1	4	0.0067855	0.023241	0.999973	421	4	1.0767
RPL37A	4	0.0068568	0.023449	0.999973	422	2	-0.35137
SCML2	4	0.0068693	0.023481	0.999973	423	4	0.3998
SCML1	4	0.0068705	0.023487	0.999973	424	4	0.36268
SCD5	4	0.0068717	0.02349	0.999973	425	4	0.67826
HES3	4	0.0068742	0.0235	0.999973	426	4	0.90556
IL10	4	0.0069059	0.023598	0.999973	427	3	0.70744
NOTCH1	4	0.0069339	0.023681	0.999973	428	4	0.66218
C8orf74	4	0.0069508	0.023725	0.999973	429	3	0.83211
SIX6	4	0.0069563	0.023745	0.999973	430	2	0.73618
KRTAP21-1	4	0.00696	0.023759	0.999973	431	2	0.19957
MTCH1	4	0.0069639	0.023773	0.999973	432	3	0.89697
MOCS3	4	0.0070116	0.023939	0.999973	433	2	-0.97923
CCDC142	4	0.0070172	0.023957	0.999973	434	3	1.0175
RNPS1	4	0.0070178	0.023958	0.999973	435	4	0.98427
C2orf48	4	0.0070883	0.024185	0.999973	436	2	0.49147
PDCD6	4	0.0071148	0.024276	0.999973	437	1	0.071656
TSR2	4	0.0071214	0.024302	0.999973	438	3	1.3097
HMGCS2	4	0.0071642	0.024447	0.999973	439	3	1.1162
PTPRQ	4	0.0071921	0.024537	0.999973	440	3	0.75536
FKBP8	4	0.0071958	0.024547	0.999973	441	2	0.035304
DNAJC8	4	0.0071964	0.024548	0.999973	442	3	1.0934
C1orf210	4	0.0072052	0.024576	0.999973	443	4	0.62532
ADAP2	4	0.0072244	0.02463	0.999973	444	3	1.0954
OSBPL10	4	0.0073207	0.024936	0.999973	445	4	0.48395
GAD1	4	0.0073212	0.024939	0.999973	446	1	-0.083096
CCNYL1	4	0.0073916	0.02515	0.999973	447	3	0.70535
UTS2R	4	0.0074183	0.025237	0.999973	448	2	0.20047
PRAMEF9	4	0.0074291	0.025272	0.999973	449	4	0.80286
SQLE	4	0.007476	0.025427	0.999973	450	1	-0.81505
MED14OS	4	0.0074971	0.025492	0.999973	451	3	0.84613
KDM8	4	0.0075276	0.025588	0.999973	452	2	0.74389
PATL2	4	0.0075281	0.02559	0.999973	453	3	0.6609
PTGS2	4	0.0075291	0.025594	0.999973	454	3	0.85189
GTF2IRD2	4	0.0075792	0.02574	0.999973	455	2	0.3871
PAX4	4	0.0075846	0.025756	0.999973	456	3	0.8735
CCL4	4	0.0075859	0.025762	0.999973	457	3	0.71628
GPX5	4	0.0075879	0.025769	0.999973	458	3	0.94235
XPO1	3	0.007588	0.020602	0.999973	459	2	1.5097
SPC25	4	0.0076308	0.025897	0.999973	460	2	0.25042
ZC3H10	4	0.0076347	0.025907	0.999973	461	4	0.72805
ZFR	4	0.007636	0.02591	0.999973	462	4	0.89227
RABGGTA	3	0.0076655	0.020811	0.999973	463	3	1.0401
OR9A2	4	0.0076823	0.026045	0.999973	464	2	0.51874
CLDN24	4	0.0077005	0.026104	0.999973	465	4	0.8233
TMEM258	4	0.0077207	0.026163	0.999973	466	2	-0.83205
RCAN1	4	0.0077222	0.02617	0.999973	467	3	0.76131
CRTC2	4	0.00773	0.026195	0.999973	468	3	0.99398
S100A11	4	0.0077339	0.026204	0.999973	469	3	0.34879
ATP2A3	4	0.007737	0.026212	0.999973	470	4	0.72681
ZNF276	4	0.0077424	0.026231	0.999973	471	4	0.66438
NAA50	4	0.0077451	0.026239	0.999973	472	4	1.3531
OR4K1	4	0.0077628	0.026297	0.999973	473	4	0.97706
TELO2	4	0.0077766	0.026346	0.999973	474	2	0.82887
STARD9	4	0.0077852	0.026369	0.999973	475	4	0.45009
LINGO2	4	0.0078057	0.02644	0.999973	476	3	0.90116
RGPD5	4	0.0078261	0.026502	0.999973	477	3	0.95511
GDAP1L1	4	0.0078308	0.02652	0.999973	478	4	0.50024
RPL37	4	0.0078371	0.026543	0.999973	479	1	-1.9117
MICALL1	4	0.0078406	0.026554	0.999973	480	3	0.81467
AQP9	4	0.0078488	0.026588	0.999973	481	3	0.91074
FNDC5	4	0.0078554	0.026606	0.999973	482	4	0.77764
ARHGEF19	4	0.0078621	0.026625	0.999973	483	2	0.70578
KIR2DL1	4	0.0078996	0.026741	0.999973	484	2	0.56112
ASPHD1	4	0.0079103	0.02678	0.999973	485	4	0.81976
PEBP1	4	0.0079145	0.026795	0.999973	486	4	0.6576
BRI3	4	0.0079158	0.0268	0.999973	487	4	0.50317
SUMO3	4	0.0079344	0.026851	0.999973	488	4	0.63073
CCDC79	4	0.0079344	0.026851	0.999973	489	4	0.38722
TUBGCP3	4	0.0079402	0.026865	0.999973	490	2	-0.11802
IQCF2	4	0.007948	0.026885	0.999973	491	4	0.53689
RSAD1	4	0.0079883	0.027018	0.999973	492	3	0.58174
DIMT1	4	0.0080036	0.027064	0.999973	493	4	1.3357
TBC1D3C	4	0.0080176	0.027113	0.999973	494	2	-0.65804
C1orf105	4	0.0080181	0.027114	0.999973	495	3	0.76919
CDK6	4	0.0080777	0.027309	0.999973	496	3	1
CR2	4	0.0080796	0.027314	0.999973	497	4	0.44001
SCRN2	4	0.0080991	0.02738	0.999973	498	3	0.9079
KLF7	4	0.0080992	0.02738	0.999973	499	4	0.47725
PISD	4	0.0081157	0.027437	0.999973	500	2	0.89823
THRAP3	4	0.0081593	0.027566	0.999973	501	2	0.21957
DYNC1LI1	4	0.0081619	0.027575	0.999973	502	4	0.81186
RNF126	4	0.0081647	0.027585	0.999973	503	3	0.84777
PCTP	4	0.0082203	0.027763	0.999973	504	3	0.66354
PTF1A	4	0.0082338	0.027808	0.999973	505	4	0.91179
CDK19	4	0.0082543	0.02788	0.999973	506	4	0.43056
CHI3L2	4	0.0082714	0.027934	0.999973	507	4	0.60572
C1QTNF4	4	0.0082954	0.028011	0.999973	508	3	1.0115
MYBL2	4	0.0083012	0.028026	0.999973	509	1	-0.59396
RPS2	4	0.0083456	0.028166	0.999973	510	2	0.61625
RNF138	4	0.0083621	0.028221	0.999973	511	2	0.67779
IL34	4	0.0083639	0.028228	0.999973	512	4	0.90517
INTS4	4	0.0083698	0.028248	0.999973	513	4	1.4001
CAPZB	4	0.0084043	0.02835	0.999973	514	2	0.5302
MYF6	4	0.0084089	0.028362	0.999973	515	4	0.60721
LGALS4	4	0.008434	0.028445	0.999973	516	2	0.57039
C16orf96	4	0.008447	0.028484	0.999973	517	3	0.78018
GAGE1	4	0.0084551	0.028517	0.999973	518	4	0.91697
MED25	4	0.0084559	0.028521	0.999973	519	2	0.2743
EP300	4	0.0085061	0.028677	0.999973	520	2	0.63538
ZNF597	4	0.0085074	0.02868	0.999973	521	1	-0.53129
EIF4EBP2	4	0.0085174	0.028708	0.999973	522	4	0.5067
PARD6A	4	0.0085235	0.028732	0.999973	523	3	0.84343
HAUS3	4	0.0085395	0.028778	0.999973	524	3	1.4672
KCNG3	4	0.0085509	0.028819	0.999973	525	4	0.591
ERAL1	4	0.008559	0.028838	0.999973	526	2	0.62253
ZNF792	4	0.0086105	0.029013	0.999973	527	3	0.64481
NLRP6	4	0.0087136	0.029363	0.999973	528	2	-0.25922
EIF2B5	4	0.0087326	0.029418	0.999973	529	3	0.62196
KIAA2013	4	0.0087622	0.029521	0.999973	530	4	0.55912
ACOT12	4	0.0087711	0.029551	0.999973	531	4	0.5462
ZNF782	4	0.0087749	0.029569	0.999973	532	4	0.34378
UTF1	4	0.0088031	0.02966	0.999973	533	2	0.68545
KIAA0100	4	0.0088167	0.029699	0.999973	534	1	-0.13939
DPPA2	4	0.0088179	0.029701	0.999973	535	3	0.86229
IDO2	4	0.008835	0.029748	0.999973	536	3	1.0347
AP2M1	4	0.0088399	0.029759	0.999973	537	4	0.98536
KRT35	4	0.0088405	0.029759	0.999973	538	4	0.78213
ZNF227	4	0.0088427	0.029769	0.999973	539	4	0.52049
FXYD1	3	0.0088651	0.023848	0.999973	540	2	0.93006
ADAMTS14	4	0.0088915	0.02991	0.999973	541	4	0.70151
GS1-259H13.2	4	0.00891	0.029977	0.999973	542	3	0.61283
RSC1A1	4	0.0089165	0.029997	0.999973	543	3	0.83631
APIP	4	0.0089276	0.030028	0.999973	544	4	0.91837
ARF1	4	0.0089449	0.030083	0.999973	545	3	1.4102
COL24A1	4	0.0089506	0.030101	0.999973	546	2	0.61127
SCD	4	0.0089713	0.030168	0.999973	547	1	-3.2136
DYNLL1	4	0.0090191	0.030321	0.999973	548	3	1.0756
TM6SF1	4	0.0090191	0.030321	0.999973	549	4	0.59171
IL2RB	4	0.0090305	0.030363	0.999973	550	3	0.75464
ADK	4	0.0090419	0.0304	0.999973	551	2	0.41425
RSL24D1	4	0.0090477	0.030416	0.999973	552	3	1.3517
UGT1A1	4	0.0090587	0.030449	0.999973	553	3	0.54945
PRDM6	4	0.0090612	0.030457	0.999973	554	3	0.62254
EIF4A1	4	0.0090744	0.030505	0.999973	555	2	0.88719
DEFB118	4	0.0090936	0.030563	0.999973	556	3	0.81688
CRB3	4	0.0091036	0.030593	0.999973	557	3	0.695
THG1L	4	0.0091161	0.030629	0.999973	558	3	0.85962
UTP11L	4	0.0091165	0.03063	0.999973	559	3	1.2337
TRNT1	4	0.0091259	0.030665	0.999973	560	2	0.13901
CTNND1	4	0.009174	0.03082	0.999973	561	3	0.60868
SKIV2L	4	0.0091774	0.030833	0.999973	562	2	0.083834
DMTN	4	0.0092081	0.030929	0.999973	563	4	0.7784
TM2D3	4	0.0092201	0.030969	0.999973	564	2	0.62747
STXBP5	3	0.0092252	0.0248	0.999973	565	3	0.63875
HIRA	4	0.0092317	0.031009	0.999973	566	2	0.53946
C1QTNF3	4	0.0092436	0.031041	0.999973	567	4	0.54497
IQCJ	4	0.0092467	0.031048	0.999973	568	4	0.73073
KCNJ12	4	0.0092777	0.031147	0.999973	569	4	0.76386
GABPA	4	0.009278	0.031149	0.999973	570	3	1.0283
KCNS1	4	0.0093282	0.031313	0.999973	571	4	0.53924
STIM2	4	0.0093302	0.031318	0.999973	572	2	0.46134
COX16	4	0.009332	0.031323	0.999973	573	2	0.026953
GPATCH8	4	0.0093344	0.031329	0.999973	574	4	0.69156
GLYR1	4	0.0093534	0.031397	0.999973	575	3	0.79532
STAC2	4	0.0093789	0.031482	0.999973	576	4	0.44698
AQP2	4	0.0093835	0.031497	0.999973	577	3	0.59624
RNF224	4	0.009435	0.031651	0.999973	578	1	-1.0213
CTSL	4	0.0094416	0.031667	0.999973	579	4	0.43986
FAM50A	4	0.0094466	0.031687	0.999973	580	2	0.58726
SPDYA	4	0.0094865	0.031818	0.999973	581	1	-0.72839
SLX4	4	0.0095194	0.031917	0.999973	582	3	1.0255
EIF1AD	4	0.0095381	0.031983	0.999973	583	2	0.52994
SLA	4	0.0095432	0.031999	0.999973	584	2	0.7644
KCNN3	4	0.0095791	0.032116	0.999973	585	4	0.5699
PPP4R4	4	0.0096239	0.032259	0.999973	586	4	0.81184
OVCH2	4	0.009642	0.032326	0.999973	587	4	0.39132
COX7A2	4	0.0096763	0.032435	0.999973	588	4	1.0203
MED23	4	0.0096875	0.032469	0.999973	589	3	0.71391
DUSP7	4	0.0096926	0.032484	0.999973	590	1	-0.36524
PYGL	4	0.0096956	0.032496	0.999973	591	4	0.53766
GAA	4	0.0097956	0.032818	0.999973	592	2	0.46699
DRD4	4	0.009805	0.032848	0.999973	593	4	0.57396
RNF113A	4	0.0098374	0.032952	0.999973	594	4	1.3722
CXXC1	4	0.0098471	0.032978	0.999973	595	2	0.10455
MND1	4	0.0098477	0.03298	0.999973	596	3	0.90697
CCK	4	0.0098496	0.032984	0.999973	597	4	0.37022
SETSIP	4	0.0098496	0.032984	0.999973	598	4	0.53858
BTAF1	4	0.0098895	0.03311	0.999973	599	3	0.59602
ELP4	4	0.0098986	0.033142	0.999973	600	3	1.2319
TRIM11	4	0.0098996	0.033146	0.999973	601	3	0.89663
CLIC5	4	0.0099193	0.033204	0.999973	602	3	0.9197
KANSL3	4	0.0099339	0.033248	0.999973	603	3	0.91897
DCTN4	4	0.0099407	0.033271	0.999973	604	4	0.64497
ZXDC	4	0.0099501	0.033301	0.999973	605	1	-0.15406
IL17F	4	0.0099644	0.033348	0.999973	606	4	0.5789
RRP9	4	0.0099912	0.033438	0.999973	607	2	1.0574
NOTCH4	4	0.0099964	0.033451	0.999973	608	4	0.69303
KLHL7	4	0.0099972	0.033456	0.999973	609	3	0.72507
PCBP1	4	0.010002	0.033469	0.999973	610	2	-1.4881
LRRN1	4	0.010004	0.033478	0.999973	611	4	0.52894
CRYZ	4	0.010007	0.033489	0.999973	612	4	0.39596
NCOR2	4	0.010036	0.033584	0.999973	613	3	0.89407
FAM96B	4	0.010053	0.03364	0.999973	614	1	-2.0521
PFN4	4	0.010067	0.033687	0.999973	615	4	0.44318
CCDC54	4	0.010116	0.033836	0.999973	616	4	0.34254
C11orf21	4	0.01012	0.03385	0.999973	617	4	0.66122
HMX2	4	0.010127	0.033865	0.999973	618	4	0.40341
OR2AG1	4	0.010139	0.033902	0.999973	619	4	0.42684
PIK3R2	4	0.010144	0.033919	0.999973	620	3	1.0052
C2orf80	4	0.010156	0.033954	0.999973	621	3	0.52125
ATCAY	4	0.010192	0.034074	0.999973	622	3	0.85579
EIF4B	4	0.010259	0.034299	0.999973	623	3	0.82558
RPL10L	4	0.010263	0.034309	0.999973	624	2	0.37787
NKX2-1	4	0.01031	0.03447	0.999973	625	3	0.73739
FSTL1	4	0.010316	0.03449	0.999973	626	4	0.45163
JMJD7-PLA2G4B	4	0.010323	0.03451	0.999973	627	4	0.63059
COX20	4	0.010336	0.034555	0.999973	628	2	0.52682
ZBTB22	4	0.010341	0.034569	0.999973	629	4	0.86964
SLC5A7	4	0.010418	0.034837	0.999973	630	3	0.71646
SNRNP27	4	0.010421	0.034845	0.999973	631	2	0.77757
GPR17	4	0.010452	0.034935	0.999973	632	2	0.2593
MBD3	4	0.010454	0.034946	0.999973	633	4	0.43421
TERF2IP	4	0.010455	0.03495	0.999973	634	3	0.6052
IL17RA	4	0.010464	0.03498	0.999973	635	2	0.81153
ZNF697	4	0.010468	0.034989	0.999973	636	4	0.60234
AURKB	4	0.010476	0.035017	0.999973	637	3	0.9918
LOC113230	4	0.01048	0.035029	0.999973	638	3	0.73719
THAP2	4	0.01051	0.035123	0.999973	639	3	0.70656
F11	4	0.010532	0.035205	0.999973	640	4	0.60775
LMCD1	4	0.010534	0.035212	0.999973	641	4	0.49972
CCL11	4	0.010559	0.035285	0.999973	642	4	0.45779
ZNF638	4	0.010575	0.035335	0.999973	643	2	0.74072
DPY19L4	4	0.010603	0.035415	0.999973	644	4	0.39827
UPK1B	4	0.010603	0.035415	0.999973	645	3	0.89475
POTEM	4	0.010619	0.03547	0.999973	646	1	-0.85946
Non-Targeting_76888	1	0.010629	0.010578	0.999973	647	1	1.1691
PGRMC1	4	0.010649	0.03556	0.999973	648	2	0.67512
TLR4	4	0.010667	0.035612	0.999973	649	4	0.73626
DHRS7	4	0.010671	0.035625	0.999973	650	2	0.5577
NOP14	4	0.010692	0.03568	0.999973	651	2	0.37242
PRODH	4	0.010692	0.03568	0.999973	652	4	0.41317
OCM	4	0.010716	0.035751	0.999973	653	3	0.95091
SLC35G6	4	0.010722	0.035773	0.999973	654	3	0.68306
OR8A1	4	0.010732	0.035801	0.999973	655	4	0.37421
COA5	4	0.010772	0.035923	0.999973	656	3	1.0903
MED13	4	0.010774	0.03593	0.999973	657	3	1.1
TPPP3	4	0.010814	0.036065	0.999973	658	3	0.72855
SLC44A5	4	0.010816	0.036072	0.999973	659	2	0.55437
CCNO	4	0.01082	0.036088	0.999973	660	4	0.72258
MDM1	4	0.010839	0.036135	0.999973	661	4	1.2579
TTC1	4	0.010877	0.036258	0.999973	662	2	0.43199
L1TD1	4	0.010916	0.036372	0.999973	663	3	0.66662
SH3PXD2A	4	0.01092	0.036386	0.999973	664	4	0.68897
SMIM17	4	0.010927	0.036404	0.999973	665	4	0.65779
HOXA11	4	0.010928	0.036405	0.999973	666	2	0.042632
SCAP	4	0.010945	0.036453	0.999973	667	3	1.1802
SLC2A11	4	0.01098	0.036548	0.999973	668	2	0.18864
CLIC3	4	0.011031	0.036715	0.999973	669	3	0.56631
KCNE3	4	0.011036	0.03673	0.999973	670	4	0.34331
PTGER3	4	0.01106	0.036805	0.999973	671	3	0.75866
RAD9B	4	0.011082	0.036871	0.999973	672	3	0.60953
GUCA1C	4	0.011098	0.03693	0.999973	673	2	-0.11709
OCA2	4	0.011103	0.036946	0.999973	674	3	0.68611
FTL	4	0.011104	0.036948	0.999973	675	3	1.1003
ZBTB24	4	0.011131	0.037028	0.999973	676	4	0.42889
RDM1	4	0.011133	0.037037	0.999973	677	4	0.8735
APOBEC3A	4	0.011134	0.037038	0.999973	678	2	0.13792
TSGA10IP	4	0.011142	0.037063	0.999973	679	4	0.72944
GPSM1	4	0.011143	0.037068	0.999973	680	4	0.63607
ABLIM2	4	0.011174	0.037159	0.999973	681	4	0.55481
TMEM139	4	0.01118	0.037178	0.999973	682	3	0.73668
GAGE2B	4	0.011193	0.037215	0.999973	683	2	0.44945
TBC1D3	4	0.011199	0.037229	0.999973	684	3	1.0144
CCDC64B	4	0.011199	0.037229	0.999973	685	2	0.61535
HELZ	4	0.011214	0.037277	0.999973	686	3	0.84396
RAB27A	4	0.011218	0.037286	0.999973	687	4	0.596
ERO1LB	4	0.011223	0.037303	0.999973	688	3	0.68223
HRASLS2	4	0.011241	0.037357	0.999973	689	4	0.61371
NUDCD2	4	0.011288	0.037508	0.999973	690	2	0.3559
OXSR1	4	0.011339	0.037667	0.999973	691	2	0.61504
WRAP53	4	0.01134	0.03767	0.999973	692	2	-2.0587
GTF2B	4	0.011345	0.037688	0.999973	693	2	0.97373
AP1G2	4	0.011347	0.037693	0.999973	694	4	0.70244
FBXO27	4	0.011358	0.037736	0.999973	695	4	0.57602
OR52E6	4	0.011363	0.037749	0.999973	696	4	0.34498
CLCN5	4	0.011364	0.037751	0.999973	697	2	0.53298
UGCG	4	0.011401	0.037864	0.999973	698	4	0.4663
BHLHE40	4	0.011408	0.037892	0.999973	699	3	0.87441
PSMD3	4	0.011409	0.037893	0.999973	700	3	1.3525
ZMYM4	4	0.011415	0.037907	0.999973	701	3	0.77253
ZNF408	4	0.011429	0.037957	0.999973	702	4	0.96329
STON2	4	0.011435	0.037975	0.999973	703	4	0.47511
SEZ6	4	0.011443	0.037997	0.999973	704	3	0.28387
SEMA4D	4	0.011443	0.037998	0.999973	705	3	1.051
CD300LB	4	0.011469	0.038077	0.999973	706	4	0.89894
ANKRD32	4	0.011472	0.038083	0.999973	707	3	0.96973
LRRC34	4	0.011473	0.038086	0.999973	708	3	0.72183
RPRM	4	0.011494	0.038141	0.999973	709	1	-1.7421
SRI	4	0.011503	0.038168	0.999973	710	4	0.62053
HOXA9	4	0.01153	0.038253	0.999973	711	3	0.74693
FNIP1	4	0.011554	0.038333	0.999973	712	4	0.90004
TIGD3	4	0.011571	0.038387	0.999973	713	1	0.098796
PROSC	4	0.011601	0.03848	0.999973	714	3	1.0539
CLEC3A	4	0.011625	0.03855	0.999973	715	4	0.51758
ALOX12B	4	0.011645	0.038615	0.999973	716	3	0.83936
BCS1L	4	0.011648	0.038624	0.999973	717	1	-2.3046
OR52B2	4	0.011654	0.038644	0.999973	718	4	0.36859
TSNAX	4	0.0117	0.038792	0.999973	719	3	0.95014
SLC25A39	4	0.011703	0.0388	0.999973	720	4	0.40979
UQCRHL	4	0.011735	0.038897	0.999973	721	4	0.70289
C1orf233	4	0.011743	0.038923	0.999973	722	2	0.51458
RILPL2	4	0.011762	0.038987	0.999973	723	3	0.87773
PUS7	4	0.011828	0.039189	0.999973	724	4	0.613
ARMCX1	4	0.01183	0.039193	0.999973	725	4	1.1845
B3GALT1	4	0.011889	0.03937	0.999973	726	3	0.81354
C14orf159	4	0.011939	0.039524	0.999973	727	4	0.70545
MRPL15	4	0.011952	0.03957	0.999973	728	4	0.43954
MFSD12	4	0.011966	0.039614	0.999973	729	3	0.83645
S100A10	4	0.011993	0.039699	0.999973	730	4	0.78614
ANKRD45	4	0.012005	0.039731	0.999973	731	3	0.55864
FGF8	4	0.012008	0.039743	0.999973	732	2	0.096763
NIFK	4	0.012044	0.039853	0.999973	733	4	0.64768
UBA3	4	0.01206	0.039903	0.999973	734	1	-2.495
GAD2	4	0.012091	0.040001	0.999973	735	4	0.45974
DNAJC13	4	0.012135	0.040125	0.999973	736	4	0.54879
SLC8A2	4	0.012167	0.040227	0.999973	737	3	0.88023
AGO2	4	0.012186	0.040295	0.999973	738	3	0.84739
FXYD3	4	0.012198	0.040337	0.999973	739	4	0.54419
ANKS3	4	0.012216	0.040382	0.999973	740	4	0.56494
TMEM164	4	0.012226	0.040409	0.999973	741	2	0.50433
NAF1	4	0.012232	0.04043	0.999973	742	4	0.5652
TYW5	4	0.012243	0.040474	0.999973	743	4	0.44568
HNRNPA1L2	4	0.012265	0.040541	0.999973	744	2	0.2727
C9orf170	4	0.012301	0.040661	0.999973	745	4	0.45929
BIN1	4	0.01232	0.040716	0.999973	746	3	0.7059
SMAD4	4	0.012336	0.040774	0.999973	747	3	0.78219
MECR	4	0.012354	0.040827	0.999973	748	4	0.43765
CRKL	4	0.012375	0.040885	0.999973	749	4	0.74244
DNAJC1	4	0.012388	0.040926	0.999973	750	4	0.40337
SLITRK2	4	0.01242	0.041024	0.999973	751	2	0.097184
LOC400863	4	0.012431	0.041069	0.999973	752	2	0.57589
CHTOP	4	0.012437	0.041091	0.999973	753	4	0.47941
S1PR4	4	0.012448	0.041127	0.999973	754	3	1.0803
CNFN	4	0.012463	0.041167	0.999973	755	3	0.60834
PTPMT1	4	0.012471	0.041185	0.999973	756	2	1.0109
CHPF	4	0.012502	0.041278	0.999973	757	4	0.51653
MGAM	4	0.012518	0.041329	0.999973	758	4	0.58639
DERL1	4	0.012522	0.041342	0.999973	759	1	-3.898
RPS17	4	0.012584	0.041518	0.999973	760	2	-0.61053
CAMK1	4	0.012614	0.041618	0.999973	761	3	0.87643
POTEG	4	0.012625	0.04165	0.999973	762	1	-3.0007
H3F3C	4	0.012644	0.041704	0.999973	763	3	0.7322
SYMPK	4	0.012644	0.041704	0.999973	764	2	1.1249
PLS3	4	0.012645	0.041707	0.999973	765	4	0.54449
LYPD6B	4	0.012658	0.041744	0.999973	766	3	0.80097
TNFAIP2	4	0.012676	0.041807	0.999973	767	2	-0.10496
SERPINB6	4	0.012696	0.041868	0.999973	768	4	0.47033
MRPL45	4	0.012697	0.041869	0.999973	769	3	0.90952
KDM2B	4	0.012718	0.041927	0.999973	770	4	0.4842
PLA2G4D	4	0.012725	0.041946	0.999973	771	4	0.48999
IGSF21	4	0.012728	0.041957	0.999973	772	2	0.3199
ADH4	4	0.012772	0.042106	0.999973	773	2	0.30054
TUBB4B	4	0.012774	0.042112	0.999973	774	3	1.0587
LPCAT2	4	0.012779	0.04213	0.999973	775	2	0.39081
ZDHHC24	4	0.012784	0.042141	0.999973	776	4	0.52868
IQCA1L	4	0.012812	0.042213	0.999973	777	2	0.18859
DEFB115	4	0.012824	0.042239	0.999973	778	3	0.76001
TSPAN18	4	0.012831	0.042261	0.999973	779	2	-0.085254
SNX5	4	0.012841	0.042297	0.999973	780	3	0.78444
PTK6	4	0.012904	0.042495	0.999973	781	4	0.85206
MLX	4	0.012913	0.042521	0.999973	782	4	0.7472
EGLN3	4	0.01293	0.04258	0.999973	783	4	0.86257
ENPP5	4	0.012933	0.042589	0.999973	784	2	0.72284
DDIT4L	4	0.012975	0.042712	0.999973	785	4	0.43513
C9orf116	4	0.012985	0.042747	0.999973	786	1	-0.63848
RNASEH2B	4	0.012989	0.042762	0.999973	787	4	0.67711
TADA2A	4	0.013002	0.042805	0.999973	788	3	1.2608
LARP1B	4	0.013016	0.042851	0.999973	789	3	0.78262
BOLA2B	4	0.013076	0.04301	0.999973	790	4	0.47062
XCL2	4	0.013076	0.04301	0.999973	791	2	0.58631
TRIM73	4	0.013088	0.043044	0.999973	792	1	-0.44112
PALD1	4	0.013118	0.043141	0.999973	793	3	0.82574
IL1RAPL1	4	0.013125	0.043158	0.999973	794	4	0.35567
OR6K6	4	0.013139	0.043196	0.999973	795	3	0.2731
TRIM49	4	0.013148	0.043224	0.999973	796	3	1.0574
DYNC1I1	4	0.013165	0.043271	0.999973	797	3	0.66851
EIF3C	4	0.01319	0.043346	0.999973	798	1	-1.8821
RESP18	4	0.013237	0.043483	0.999973	799	3	0.76044
MS4A8	4	0.013242	0.0435	0.999973	800	2	0.40299
ZNF501	4	0.01327	0.043577	0.999973	801	3	0.75411
TMEM97	4	0.013271	0.043581	0.999973	802	4	0.58833
DDX21	4	0.013293	0.043657	0.999973	803	1	-3.137
SMG6	4	0.013295	0.043659	0.999973	804	2	0.27332
TBC1D3K	4	0.013344	0.043807	0.999973	805	2	-1.3903
PLCH2	4	0.013388	0.043938	0.999973	806	3	0.93247
TPI1	4	0.013396	0.043964	0.999973	807	1	-0.75412
WDFY1	4	0.013397	0.043968	0.999973	808	4	0.76164
TAAR5	4	0.013432	0.044069	0.999973	809	2	0.28136
CASP3	4	0.013447	0.044118	0.999973	810	2	0.52585
CD81	4	0.013498	0.044279	0.999973	811	2	-0.12987
KRT71	4	0.013501	0.044288	0.999973	812	3	0.74437
PCBP2	4	0.013564	0.044485	0.999973	813	3	0.74475
GPR62	4	0.0136	0.044602	0.999973	814	4	0.59986
OXSM	4	0.013601	0.044605	0.999973	815	3	0.49508
HIST1H2AL	4	0.013637	0.04471	0.999973	816	4	0.58621
PKP2	4	0.01364	0.044723	0.999973	817	4	0.65398
SLC2A6	4	0.013653	0.044765	0.999973	818	3	0.82355
GAGE2A	4	0.013674	0.044829	0.999973	819	2	0.59083
SLC39A6	4	0.013685	0.044866	0.999973	820	4	0.45778
ENO2	4	0.013706	0.04494	0.999973	821	3	0.64851
C10orf54	4	0.013747	0.045064	0.999973	822	3	0.84751
SLC30A6	4	0.013755	0.04509	0.999973	823	1	-0.032307
KLK7	4	0.013764	0.045121	0.999973	824	4	0.74824
RNF32	4	0.013769	0.045131	0.999973	825	4	0.40094
LRP2	4	0.013794	0.045207	0.999973	826	4	0.50816
VEPH1	4	0.013804	0.04524	0.999973	827	4	0.63533
TMC5	4	0.013807	0.045249	0.999973	828	1	-0.84056
LETM2	4	0.013833	0.045334	0.999973	829	4	0.50233
RNF111	4	0.013848	0.045387	0.999973	830	3	1.0104
ZFAND6	4	0.013855	0.045403	0.999973	831	2	0.31264
PABPN1	4	0.013858	0.045413	0.999973	832	2	0.34321
NUPR1	4	0.013864	0.045431	0.999973	833	4	0.71772
SPRYD4	4	0.013892	0.045517	0.999973	834	3	1.0129
AGBL4	4	0.013902	0.045545	0.999973	835	3	0.56632
JPH3	4	0.013961	0.045725	0.999973	836	1	0.22565
SLCO4C1	4	0.013973	0.045767	0.999973	837	4	0.58399
MIA3	4	0.013988	0.045816	0.999973	838	4	0.64911
MBD3L2	4	0.014003	0.045862	0.999973	839	3	0.60909
SLC35G2	4	0.014012	0.045881	0.999973	840	2	0.42842
TTC21A	4	0.01402	0.045905	0.999973	841	3	0.76271
ESRRG	4	0.014038	0.045957	0.999973	842	4	0.60291
DTX3L	4	0.014043	0.045973	0.999973	843	3	0.71503
LINS	4	0.014063	0.046046	0.999973	844	4	0.76815
NPAS4	3	0.014063	0.037017	0.999973	845	2	1.5239
ENTPD8	4	0.014063	0.046048	0.999973	846	2	0.61656
LRRC28	4	0.014072	0.04608	0.999973	847	4	0.54478
ZC3H18	4	0.014078	0.046091	0.999973	848	4	0.79166
LURAP1	4	0.014082	0.046104	0.999973	849	3	0.68999
NUFIP1	4	0.014166	0.046367	0.999973	850	2	-0.068093
PUSL1	4	0.014175	0.046398	0.999973	851	3	0.72892
SNRPB	4	0.014185	0.046425	0.999973	852	3	0.74932
POLR1A	4	0.01421	0.046497	0.999973	853	3	1.3676
CLNS1A	4	0.014217	0.046521	0.999973	854	2	-1.5413
ESRRA	4	0.014231	0.046563	0.999973	855	4	0.91215
FIP1L1	4	0.014235	0.046577	0.999973	856	2	0.90531
USP17L24	4	0.014268	0.04669	0.999973	857	4	0.74307
DLG4	4	0.014269	0.04669	0.999973	858	3	0.70001
ACAD9	4	0.01427	0.046693	0.999973	859	2	0.45205
SLC25A51	4	0.01432	0.046838	0.999973	860	2	-0.076539
SULT1E1	4	0.014328	0.046869	0.999973	861	3	0.7782
LYN	4	0.014333	0.046885	0.999973	862	4	0.56866
HOXB4	4	0.01438	0.047034	0.999973	863	2	0.45291
HSD17B1	4	0.014388	0.047054	0.999973	864	3	0.85905
DUSP8	4	0.014391	0.047061	0.999973	865	4	0.79506
HEATR5A	4	0.014405	0.047106	0.999973	866	2	0.19171
CDC25B	4	0.014408	0.047114	0.999973	867	3	1.0462
C3orf22	4	0.014423	0.047161	0.999973	868	3	0.28807
FAM122B	4	0.01445	0.04725	0.999973	869	4	0.44736
MMAA	4	0.014519	0.047466	0.999973	870	2	0.64945
RPL35	4	0.014525	0.047483	0.999973	871	1	-1.0778
NOP9	4	0.014558	0.047582	0.999973	872	2	0.61892
MBTD1	4	0.014576	0.047629	0.999973	873	2	0.16454
C12orf80	4	0.014609	0.04772	0.999973	874	3	0.73085
LOC100289561	4	0.014679	0.04794	0.999973	875	2	0.31238
GPALPP1	4	0.014684	0.047957	0.999973	876	3	0.61718
SIRT3	4	0.014691	0.047979	0.999973	877	4	0.61651
SLCO6A1	4	0.014723	0.048066	0.999973	878	4	0.31014
FAR2	4	0.014727	0.048079	0.999973	879	4	0.48199
CDH3	4	0.01473	0.048088	0.999973	880	2	0.11074
SERPINB3	4	0.014741	0.048122	0.999973	881	3	0.61264
NCOA4	4	0.014763	0.04819	0.999973	882	2	0.092065
ATXN7	4	0.014769	0.048208	0.999973	883	4	0.72915
C7orf49	4	0.01477	0.048212	0.999973	884	3	0.92366
INSL4	4	0.014799	0.048303	0.999973	885	3	0.79048
RPS16	4	0.014833	0.048414	0.999973	886	2	-0.7076
OPN1MW2	4	0.014837	0.048423	0.999973	887	4	0.83579
ABCB6	4	0.014874	0.048558	0.999973	888	4	0.45064
DET1	4	0.01488	0.048574	0.999973	889	4	0.56127
LOC102724279	4	0.014881	0.048579	0.999973	890	3	0.59147
WDR46	4	0.014884	0.048592	0.999973	891	3	0.83316
LOC643355	4	0.014891	0.048614	0.999973	892	3	0.50519
Non-Targeting_76971	1	0.014897	0.0148	0.999973	893	1	1.005
SCN1A	4	0.014903	0.048655	0.999973	894	4	0.51248
FKBP7	4	0.014926	0.048723	0.999973	895	4	0.43353
COL5A2	4	0.014936	0.048749	0.999973	896	2	0.38871
THOC7	4	0.014979	0.048882	0.999973	897	3	0.74452
MRM1	4	0.01499	0.048916	0.999973	898	4	0.43264
MMP24	4	0.015001	0.048953	0.999973	899	4	0.70051
PDRG1	4	0.015008	0.048978	0.999973	900	3	1.006
KIF9	4	0.015038	0.049078	0.999973	901	2	0.5797
ZSCAN22	4	0.015059	0.049141	0.999973	902	3	0.89519
EMP1	4	0.015066	0.049165	0.999973	903	3	0.47877
ANKRD49	4	0.01509	0.049227	0.999973	904	3	1.4102
POLK	4	0.01512	0.049325	0.999973	905	3	0.78947
TRMT10B	4	0.015127	0.049347	0.999973	906	4	0.56556
GATM	4	0.015167	0.049454	0.999973	907	4	0.42697
C5orf49	4	0.015175	0.049474	0.999973	908	2	0.026453
LAS1L	4	0.015197	0.049534	0.999973	909	2	-1.5645
HIRIP3	4	0.015218	0.049592	0.999973	910	3	0.46786
BHLHA9	4	0.015218	0.049592	0.999973	911	2	0.00025464
PSPH	4	0.015226	0.049617	0.999973	912	3	0.54572
NANOS3	4	0.015263	0.049715	0.999973	913	4	0.55676
OLFML2B	4	0.015263	0.049715	0.999973	914	3	0.81811
FAM58A	4	0.01528	0.049768	0.999973	915	3	0.61855
SGMS1	4	0.015301	0.049835	0.999973	916	4	0.71905
RASGRP3	4	0.015351	0.049988	0.999973	917	2	0.51712
MYBPH	4	0.015381	0.050079	0.999973	918	3	0.71696
ACSM2A	4	0.015382	0.050083	0.999973	919	4	0.6163
VPS35	4	0.015397	0.050128	0.999973	920	1	-0.10616
CISD1	4	0.015409	0.050165	0.999973	921	2	0.6244
GUSB	4	0.015424	0.050215	0.999973	922	2	0.41696
CATSPER1	4	0.015474	0.05037	0.999973	923	1	0.06396
SF3A1	4	0.015474	0.05037	0.999973	924	2	0.60945
HCAR3	4	0.015505	0.050467	0.999973	925	3	0.56175
PRAMEF1	4	0.015512	0.05049	0.999973	926	3	0.66418
EXOC2	4	0.015523	0.050524	0.999973	927	3	1.0033
SWT1	4	0.015532	0.050552	0.999973	928	3	0.7642
PTCHD2	4	0.015542	0.050583	0.999973	929	2	0.052466
ATRAID	4	0.015551	0.050612	0.999973	930	2	0.19676
HSD17B7	4	0.01556	0.050645	0.999973	931	3	0.57566
SLC47A2	4	0.015561	0.050647	0.999973	932	4	0.72225
ATP6V1G3	4	0.01559	0.050731	0.999973	933	4	0.24886
CCRN4L	4	0.015602	0.050766	0.999973	934	2	-0.016712
MARCH7	4	0.015608	0.050781	0.999973	935	2	0.5035
LRRTM1	4	0.015626	0.050841	0.999973	936	4	0.53753
SUN2	4	0.01563	0.050854	0.999973	937	2	0.35656
Non-Targeting_76605	1	0.015636	0.01554	0.999973	938	1	0.87312
C11orf94	4	0.015645	0.050906	0.999973	939	2	0.097509
PSMA6	4	0.015654	0.050937	0.999973	940	1	-2.7068
NAMPT	4	0.015718	0.051134	0.999973	941	4	0.61123
TMEM110-MUSTN1	4	0.015725	0.051161	0.999973	942	3	0.94541
CDC25C	4	0.015734	0.051187	0.999973	943	2	0.21075
GFI1	4	0.015756	0.051262	0.999973	944	3	0.4571
LEUTX	4	0.015772	0.051317	0.999973	945	4	0.46942
DMBT1	4	0.015779	0.051338	0.999973	946	3	0.68793
NFASC	4	0.015807	0.051417	0.999973	947	2	0.41045
SUB1	4	0.015814	0.051434	0.999973	948	4	0.57764
ORC3	4	0.015816	0.051438	0.999973	949	3	1.0629
NOTUM	4	0.015816	0.051438	0.999973	950	3	0.7732
OR2Z1	4	0.015818	0.05144	0.999973	951	4	0.36759
SPIN2B	4	0.015828	0.051476	0.999973	952	3	0.63717
ASIP	4	0.015859	0.05158	0.999973	953	3	0.63426
API5	4	0.01586	0.051585	0.999973	954	3	0.49804
UBE2J2	4	0.015892	0.051685	0.999973	955	3	0.88284
ZFP64	4	0.015899	0.051709	0.999973	956	4	0.31816
HSF2BP	4	0.01591	0.051741	0.999973	957	2	0.26113
ING2	4	0.015949	0.051872	0.999973	958	2	-0.041105
FTHL17	4	0.015957	0.051893	0.999973	959	4	0.26383
GREM1	4	0.015961	0.051911	0.999973	960	2	-0.084763
PPP1R15A	4	0.015988	0.051986	0.999973	961	3	1.0091
MED16	4	0.016013	0.052055	0.999973	962	3	0.49881
ADGRE2	4	0.016039	0.052133	0.999973	963	3	0.72479
TFAP2D	4	0.01606	0.052204	0.999973	964	4	0.27161
VPS9D1	4	0.016074	0.05224	0.999973	965	3	0.8469
RSF1	4	0.016078	0.052259	0.999973	966	3	0.74368
FAM71D	4	0.016092	0.052301	0.999973	967	3	0.73732
CCDC137	4	0.016115	0.052363	0.999973	968	1	-0.021063
PROKR1	4	0.01615	0.052454	0.999973	969	3	0.63015
MDGA1	4	0.016181	0.052536	0.999973	970	3	0.51728
KIF18B	4	0.016212	0.052629	0.999973	971	4	0.90152
C16orf54	4	0.016218	0.052642	0.999973	972	2	0.26458
CEP192	4	0.016247	0.05273	0.999973	973	3	1.2167
CNOT11	4	0.016261	0.052783	0.999973	974	3	0.71674
PPP1R15B	4	0.016269	0.052803	0.999973	975	1	-4.2882
RNASE10	4	0.016276	0.052821	0.999973	976	4	0.4355
IFITM5	4	0.01629	0.052868	0.999973	977	4	0.65349
BPY2	4	0.01629	0.052868	0.999973	978	3	0.45068
IFNA6	4	0.016302	0.052905	0.999973	979	4	0.78062
VPS36	4	0.016312	0.052929	0.999973	980	4	0.88843
COX4I1	4	0.01632	0.052949	0.999973	981	2	0.44393
ACTL7A	4	0.016354	0.053053	0.999973	982	2	0.29231
PPIB	4	0.016371	0.053104	0.999973	983	1	-0.72828
C5orf42	4	0.016377	0.053122	0.999973	984	2	0.49826
MAP4K5	4	0.016415	0.053236	0.999973	985	3	0.87587
TRMT112	3	0.016427	0.042872	0.999973	986	2	0.43714
TAF13	4	0.01645	0.053344	0.999973	987	3	0.76043
STIP1	4	0.01646	0.053378	0.999973	988	3	0.73649
CHRFAM7A	4	0.016464	0.053387	0.999973	989	3	0.90912
LSM8	4	0.016474	0.053408	0.999973	990	1	-2.2637
PVRIG	4	0.01651	0.053518	0.999973	991	4	0.51233
GFRA4	4	0.016537	0.053612	0.999973	992	3	0.80982
PPP2R5B	4	0.016572	0.05372	0.999973	993	4	0.49543
CASP4	4	0.016576	0.053733	0.999973	994	1	-0.45423
C10orf71	4	0.016585	0.053761	0.999973	995	3	0.65437
NF2	4	0.016612	0.053845	0.999973	996	4	0.59686
NPEPL1	4	0.016627	0.053901	0.999973	997	2	0.36187
ITGA2	4	0.016642	0.053942	0.999973	998	2	0.15606
AREL1	4	0.016642	0.053942	0.999973	999	4	0.55087
H1FOO	4	0.016676	0.054037	0.999973	1000	3	0.55136
NCOA2	4	0.016677	0.054038	0.999973	1001	4	0.67919
DR1	4	0.016679	0.054045	0.999973	1002	2	0.15793
OGDHL	4	0.016709	0.054134	0.999973	1003	4	0.71854
CASC10	4	0.01673	0.054186	0.999973	1004	3	0.64295
Non-Targeting_76962	1	0.016732	0.01669	0.999973	1005	1	2.4679
MAK16	4	0.016781	0.054341	0.999973	1006	2	0.54585
LYAR	4	0.016787	0.054353	0.999973	1007	3	0.8225
FOXE3	4	0.016831	0.054487	0.999973	1008	4	0.37525
NPLOC4	4	0.016832	0.054489	0.999973	1009	3	0.92066
LHX5	4	0.01685	0.054536	0.999973	1010	4	0.50183
ZNF587	4	0.016884	0.054627	0.999973	1011	2	0.12817
TTLL6	4	0.01689	0.05464	0.999973	1012	4	0.53555
M6PR	4	0.01691	0.054707	0.999973	1013	3	0.8209
CLDN25	4	0.016921	0.054744	0.999973	1014	4	0.68724
POLE4	4	0.016929	0.054765	0.999973	1015	4	0.39666
TBXAS1	4	0.016932	0.054777	0.999973	1016	3	0.68823
FOXP1	4	0.016935	0.054787	0.999973	1017	3	0.71516
GIMD1	4	0.016955	0.054851	0.999973	1018	4	0.52869
FAM168B	4	0.016958	0.054856	0.999973	1019	4	0.8646
TMEM14E	4	0.016962	0.054865	0.999973	1020	4	0.35881
C1orf226	4	0.016968	0.054884	0.999973	1021	4	0.5284
ENDOV	4	0.016986	0.054937	0.999973	1022	1	-0.75479
Non-Targeting_77351	1	0.017011	0.016985	0.999973	1023	1	0.9201
XPA	4	0.017032	0.055074	0.999973	1024	3	0.75094
ARF6	4	0.017048	0.055126	0.999973	1025	3	0.9233
RASGRP1	4	0.017059	0.055159	0.999973	1026	3	0.77768
GLO1	4	0.017124	0.055361	0.999973	1027	3	0.70146
P2RX1	4	0.017136	0.055389	0.999973	1028	3	0.9494
IGF1R	4	0.01714	0.055396	0.999973	1029	2	0.19026
RAB27B	4	0.017155	0.055444	0.999973	1030	3	0.69001
C19orf38	4	0.017188	0.055538	0.999973	1031	3	0.80284
HCFC1	4	0.017191	0.055548	0.999973	1032	1	-1.2881
SLC6A6	4	0.017232	0.055671	0.999973	1033	2	0.12023
EID3	4	0.017242	0.055714	0.999973	1034	2	0.51233
ZCCHC18	4	0.017259	0.055761	0.999973	1035	3	0.70244
RAMP1	4	0.017306	0.055908	0.999973	1036	4	0.56199
C21orf33	4	0.017319	0.055951	0.999973	1037	3	0.86228
ATG4A	4	0.017326	0.055977	0.999973	1038	3	0.68975
GDPD4	4	0.017337	0.056009	0.999973	1039	3	0.8078
UBALD1	4	0.017345	0.056033	0.999973	1040	3	0.76961
FPR3	4	0.017353	0.056052	0.999973	1041	4	0.30169
ARHGAP23	4	0.017359	0.056066	0.999973	1042	4	0.89032
AKNAD1	4	0.01736	0.056069	0.999973	1043	3	0.68966
PPP1CB	4	0.017396	0.056166	0.999973	1044	1	-1.8554
MGAT1	4	0.017418	0.056227	0.999973	1045	3	0.72664
SPAG5	4	0.017449	0.056315	0.999973	1046	3	0.64799
MRPS34	4	0.017464	0.056362	0.999973	1047	3	1.2071
RBM19	4	0.017471	0.05638	0.999973	1048	4	0.67623
MEPCE	4	0.017491	0.056437	0.999973	1049	4	0.97504
BLNK	4	0.017493	0.056443	0.999973	1050	4	0.41768
BPNT1	4	0.017496	0.056451	0.999973	1051	2	0.46433
SRGN	4	0.017498	0.056459	0.999973	1052	3	0.64651
TRIM9	4	0.0175	0.056463	0.999973	1053	3	0.84762
BTBD10	4	0.017511	0.056493	0.999973	1054	2	0.52985
CREG1	4	0.017549	0.056604	0.999973	1055	3	0.74934
CCL16	4	0.017558	0.056638	0.999973	1056	4	0.53649
ZAR1	4	0.017566	0.056666	0.999973	1057	2	0.13188
MYC	4	0.017601	0.056762	0.999973	1058	2	-0.87062
TMOD1	4	0.017655	0.056906	0.999973	1059	3	0.89204
KLF5	4	0.017659	0.056917	0.999973	1060	3	0.47849
MBLAC1	4	0.017697	0.057026	0.999973	1061	3	0.70243
GNL3	4	0.017703	0.057041	0.999973	1062	1	-2.8321
C6orf15	4	0.017738	0.057145	0.999973	1063	4	0.35631
AGBL2	4	0.017754	0.057192	0.999973	1064	2	-0.18888
TMEM59L	4	0.017792	0.057306	0.999973	1065	2	0.40932
POC1B-GALNT4	4	0.017792	0.057307	0.999973	1066	3	0.68205
ARL4C	4	0.0178	0.057325	0.999973	1067	3	0.93039
TANGO2	4	0.017805	0.057342	0.999973	1068	1	0.1865
POU5F2	4	0.017857	0.057478	0.999973	1069	1	-0.0094437
MYO7A	4	0.017863	0.057496	0.999973	1070	2	0.47495
MAP10	4	0.017872	0.057518	0.999973	1071	4	0.4807
MYH2	4	0.017881	0.057546	0.999973	1072	4	0.66156
ENAM	4	0.017886	0.057562	0.999973	1073	3	0.53036
TNRC6B	4	0.017894	0.057585	0.999973	1074	3	0.81758
CLDN18	4	0.017894	0.057587	0.999973	1075	2	0.76767
CATSPER4	4	0.017908	0.057627	0.999973	1076	1	-0.58713
ASXL3	4	0.017959	0.057771	0.999973	1077	1	-0.34863
CCDC172	4	0.017992	0.057859	0.999973	1078	3	0.56836
ADGB	4	0.01801	0.057916	0.999973	1079	3	0.6071
ANKFN1	4	0.01803	0.057973	0.999973	1080	3	0.7816
VWA1	4	0.018061	0.05807	0.999973	1081	3	0.70871
LIM2	4	0.018068	0.058087	0.999973	1082	3	0.55061
IRX2	4	0.018088	0.058143	0.999973	1083	4	0.28967
LPCAT3	4	0.018107	0.058202	0.999973	1084	3	0.79609
CDH23	4	0.018112	0.058216	0.999973	1085	2	0.348
GLA	4	0.018131	0.058276	0.999973	1086	3	1.1491
IMPA2	4	0.018131	0.058276	0.999973	1087	2	0.61499
SPOP	4	0.018147	0.058318	0.999973	1088	4	0.5483
PTPN23	4	0.018147	0.058318	0.999973	1089	4	0.54122
TAAR8	4	0.018155	0.058341	0.999973	1090	3	0.73725
IRF6	4	0.018164	0.058371	0.999973	1091	1	-1.2122
ZNF280A	4	0.018167	0.058381	0.999973	1092	4	0.56008
AGPAT4	4	0.018187	0.058438	0.999973	1093	4	0.33724
RPS4X	4	0.018194	0.058455	0.999973	1094	2	1.1495
PTHLH	4	0.018213	0.058508	0.999973	1095	4	0.48014
SEC22A	4	0.018215	0.058514	0.999973	1096	2	-0.44483
RGS14	4	0.018233	0.058564	0.999973	1097	4	0.51645
ABHD3	4	0.018289	0.058726	0.999973	1098	2	0.23065
APH1B	4	0.018305	0.058779	0.999973	1099	3	0.59457
PIP5K1C	4	0.018347	0.058898	0.999973	1100	4	0.56023
TMEM191C	4	0.018356	0.058927	0.999973	1101	3	0.7511
PBX4	4	0.018368	0.058972	0.999973	1102	1	-2.2066
PLGRKT	4	0.018379	0.059012	0.999973	1103	3	0.67453
EXOC8	4	0.018381	0.059019	0.999973	1104	2	0.78806
PYGB	3	0.018389	0.047665	0.999973	1105	1	0.0034582
ADGRF1	4	0.018396	0.059069	0.999973	1106	4	0.50583
ANO1	4	0.0184	0.059083	0.999973	1107	4	0.78356
LIPG	4	0.018401	0.059083	0.999973	1108	2	0.15465
C22orf23	4	0.018406	0.0591	0.999973	1109	3	0.74594
WDR45B	4	0.018414	0.059126	0.999973	1110	4	0.42788
DTHD1	4	0.018419	0.059144	0.999973	1111	1	-0.057771
NIPBL	4	0.018471	0.059302	0.999973	1112	1	-0.16629
GALNT8	4	0.018488	0.059351	0.999973	1113	2	0.32021
C2orf42	4	0.018504	0.059401	0.999973	1114	3	0.55464
TEX22	4	0.018512	0.059426	0.999973	1115	2	0.31666
CRH	4	0.018516	0.059434	0.999973	1116	3	0.69063
AEBP1	4	0.018522	0.059447	0.999973	1117	2	0.24321
RNPEPL1	4	0.018528	0.059465	0.999973	1118	2	0.52792
PRAMEF6	4	0.018534	0.059482	0.999973	1119	4	0.83192
FITM2	4	0.018548	0.059523	0.999973	1120	2	0.91761
TENM4	4	0.018573	0.059594	0.999973	1121	2	0.62473
UBXN6	4	0.018592	0.059648	0.999973	1122	2	0.20276
CLASP2	3	0.018601	0.048185	0.999973	1123	3	0.83317
KNSTRN	4	0.018615	0.059706	0.999973	1124	4	0.84143
SPIRE1	4	0.018624	0.059735	0.999973	1125	1	-0.16912
FEZF1	4	0.018628	0.059742	0.999973	1126	4	0.44975
STRA8	4	0.018638	0.059772	0.999973	1127	3	0.60326
SPATA31D3	4	0.018646	0.059799	0.999973	1128	4	0.3524
OR1D2	4	0.018664	0.059844	0.999973	1129	3	1.0704
BPI	4	0.018701	0.059942	0.999973	1130	4	0.60109
NELFCD	4	0.018726	0.060013	0.999973	1131	2	-1.5227
MAP2K4	4	0.018727	0.060016	0.999973	1132	4	0.51912
ERICH6	4	0.018734	0.06003	0.999973	1133	4	0.31332
HSPA12B	4	0.018744	0.060055	0.999973	1134	3	0.94496
KCNK2	4	0.018756	0.06009	0.999973	1135	3	0.54746
SAMD15	4	0.018778	0.06014	0.999973	1136	2	0.19518
FCRL2	4	0.018821	0.060263	0.999973	1137	3	0.69826
KRT3	4	0.018829	0.060287	0.999973	1138	3	0.66844
TRIM64B	4	0.018841	0.060324	0.999973	1139	2	0.46013
ACE	4	0.01888	0.060441	0.999973	1140	2	0.19943
DLC1	4	0.018889	0.060471	0.999973	1141	3	0.85333
CSH2	4	0.018893	0.060485	0.999973	1142	4	0.65527
MLH3	4	0.018902	0.060509	0.999973	1143	3	0.77487
AGAP6	4	0.018913	0.060538	0.999973	1144	3	0.56006
DDX25	4	0.018931	0.060589	0.999973	1145	2	-0.10661
C16orf91	4	0.018965	0.060686	0.999973	1146	4	0.7545
IQCB1	4	0.019022	0.060856	0.999973	1147	3	0.65251
LPPR2	4	0.019031	0.060879	0.999973	1148	4	0.64548
CDKL1	4	0.01905	0.060939	0.999973	1149	3	0.72246
EPAS1	4	0.019071	0.061001	0.999973	1150	3	0.61942
ARMC5	4	0.019079	0.061028	0.999973	1151	4	0.81363
TM4SF18	4	0.019084	0.061045	0.999973	1152	2	-0.10922
TIGD6	4	0.019087	0.061052	0.999973	1153	4	0.63174
CCDC159	4	0.019091	0.061059	0.999973	1154	2	0.20229
MS4A14	4	0.019156	0.061234	0.999973	1155	4	0.59045
C3orf14	4	0.01917	0.061283	0.999973	1156	4	0.29064
CD163L1	4	0.019179	0.061308	0.999973	1157	4	0.46962
MRPL2	4	0.019187	0.061324	0.999973	1158	3	0.9202
MAL	4	0.019238	0.06148	0.999973	1159	3	0.49505
OR13G1	4	0.019245	0.061506	0.999973	1160	3	0.8311
ZNF106	4	0.019269	0.061582	0.999973	1161	3	0.59077
NXNL2	4	0.019276	0.061601	0.999973	1162	4	0.74799
DNMT1	4	0.01928	0.061618	0.999973	1163	3	0.951
FAF2	4	0.019286	0.061638	0.999973	1164	2	0.3055
GDPD1	4	0.019289	0.061654	0.999973	1165	1	-0.57445
LUZP2	4	0.019293	0.061667	0.999973	1166	4	0.40777
VASH2	4	0.019294	0.061669	0.999973	1167	3	0.56026
LFNG	4	0.019315	0.061736	0.999973	1168	4	0.45596
NLGN1	4	0.01934	0.061806	0.999973	1169	3	0.46694
CLDN34	4	0.019356	0.061849	0.999973	1170	3	0.54548
NHS	4	0.019379	0.06192	0.999973	1171	4	0.49608
TRIM21	4	0.019391	0.061947	0.999973	1172	3	0.4624
MMP27	4	0.019493	0.062239	0.999973	1173	2	0.29715
FLVCR2	4	0.019506	0.062273	0.999973	1174	4	0.39665
IL16	4	0.019512	0.062286	0.999973	1175	4	0.3659
ATOH8	4	0.019524	0.06232	0.999973	1176	3	0.97842
CEP170	4	0.019563	0.062421	0.999973	1177	4	0.52927
LPAR6	4	0.019578	0.062462	0.999973	1178	4	0.4301
DDIAS	4	0.019589	0.062489	0.999973	1179	4	0.36103
HYAL3	4	0.019589	0.062489	0.999973	1180	4	0.47887
PRIM2	4	0.019596	0.062509	0.999973	1181	2	0.70839
PLA2G12A	4	0.019625	0.062588	0.999973	1182	3	0.54868
FAM153A	4	0.019653	0.062675	0.999973	1183	2	0.11705
GPR22	4	0.019657	0.062687	0.999973	1184	4	0.45387
TMEM145	4	0.01967	0.062728	0.999973	1185	3	0.99952
TMIGD2	4	0.019698	0.06281	0.999973	1186	2	0.085282
DNAJC10	4	0.019768	0.063019	0.999973	1187	3	0.64592
SCN3A	4	0.019793	0.063096	0.999973	1188	2	0.36256
PIK3C2G	4	0.019797	0.063108	0.999973	1189	3	0.49376
EPHX1	4	0.0198	0.063116	0.999973	1190	2	0.087456
ABCA8	4	0.019842	0.063235	0.999973	1191	2	0.29653
OR4B1	4	0.01985	0.063262	0.999973	1192	4	0.48812
CYP1A1	4	0.019858	0.063287	0.999973	1193	4	0.32856
ABCF1	4	0.019888	0.063382	0.999973	1194	2	-0.487
NPW	4	0.019902	0.063425	0.999973	1195	2	0.10859
RGS18	4	0.019905	0.063433	0.999973	1196	3	0.75198
GSTM2	4	0.019916	0.063462	0.999973	1197	3	0.65583
RBBP9	4	0.019953	0.063574	0.999973	1198	2	0.31666
SPP1	4	0.019998	0.063691	0.999973	1199	4	0.2116
P3H2	4	0.019999	0.063693	0.999973	1200	3	0.74462
CIB2	4	0.020005	0.063705	0.999973	1201	2	-0.06504
RASSF5	4	0.02003	0.063781	0.999973	1202	3	0.82718
GCNT3	4	0.020034	0.063789	0.999973	1203	3	0.73631
OR10H3	4	0.020056	0.063841	0.999973	1204	3	0.48759
TFDP1	4	0.020074	0.063891	0.999973	1205	2	-1.9168
FH	4	0.020107	0.063989	0.999973	1206	2	0.6417
AQP10	4	0.020107	0.063989	0.999973	1207	2	0.37719
NUTM2F	4	0.020123	0.064035	0.999973	1208	4	0.55463
TPSD1	4	0.02014	0.06409	0.999973	1209	2	0.40909
CAMK2N2	4	0.020158	0.064132	0.999973	1210	2	0.1552
ELP5	4	0.020173	0.064175	0.999973	1211	2	0.80522
ZNF683	4	0.020198	0.064241	0.999973	1212	3	0.73127
DNA2	4	0.020209	0.064272	0.999973	1213	1	-2.099
TSPY2	4	0.020216	0.064295	0.999973	1214	3	0.56286
PDZK1IP1	4	0.020223	0.06432	0.999973	1215	2	0.39915
GTF3C5	4	0.020237	0.064356	0.999973	1216	3	0.66454
OTOP2	4	0.02026	0.064413	0.999973	1217	2	0.20798
HTR1E	4	0.020262	0.064417	0.999973	1218	3	0.62868
FAM161B	4	0.020295	0.06453	0.999973	1219	4	0.65912
MVP	4	0.020311	0.064568	0.999973	1220	1	-0.51293
VWA7	4	0.02032	0.064593	0.999973	1221	4	0.4122
CCL13	4	0.020339	0.064652	0.999973	1222	2	0.1362
CDC25A	4	0.020341	0.064656	0.999973	1223	4	0.64032
C18orf25	4	0.020362	0.064719	0.999973	1224	3	0.3094
HIP1R	4	0.020405	0.064833	0.999973	1225	3	0.60189
CCP110	4	0.020406	0.064835	0.999973	1226	4	0.73241
CAPN10	4	0.020413	0.064857	0.999973	1227	1	-0.56949
F8A2	4	0.020418	0.064868	0.999973	1228	3	0.8538
RPL17	3	0.020424	0.052677	0.999973	1229	2	1.9086
TRIM69	4	0.020498	0.06511	0.999973	1230	3	0.68091
SASH1	4	0.020504	0.065126	0.999973	1231	4	0.41791
TRPC6	4	0.020516	0.06516	0.999973	1232	3	0.3938
NEK11	4	0.020545	0.065243	0.999973	1233	4	0.45498
COL26A1	4	0.02055	0.065257	0.999973	1234	4	0.43972
SOX18	4	0.020566	0.065301	0.999973	1235	3	0.74881
ZNF384	4	0.02059	0.065381	0.999973	1236	2	0.54462
PES1	4	0.020599	0.065409	0.999973	1237	3	0.79869
BRF1	4	0.020607	0.065432	0.999973	1238	3	0.79457
TP53TG3B	4	0.020618	0.065465	0.999973	1239	1	-0.065132
F2R	4	0.020624	0.065478	0.999973	1240	3	0.81689
TBX21	4	0.020639	0.06552	0.999973	1241	4	0.61894
SMARCC2	4	0.02065	0.065544	0.999973	1242	3	0.96586
ZFP37	4	0.02065	0.065545	0.999973	1243	4	0.28316
HMCN2	4	0.020678	0.065627	0.999973	1244	3	0.59761
TPH1	4	0.020683	0.065643	0.999973	1245	3	0.84255
CDC42	4	0.020696	0.065677	0.999973	1246	4	0.6756
YDJC	4	0.020696	0.065677	0.999973	1247	3	0.50499
RGPD8	4	0.02072	0.065746	0.999973	1248	3	0.71497
SPATA8	4	0.020721	0.065749	0.999973	1249	3	0.6387
ZNF184	4	0.020733	0.065775	0.999973	1250	3	0.57671
FKBP11	4	0.020742	0.065804	0.999973	1251	3	0.74843
CST3	4	0.020765	0.065874	0.999973	1252	4	0.23574
COX7B2	4	0.020771	0.065892	0.999973	1253	3	0.58291
GYG2	4	0.020771	0.065893	0.999973	1254	3	0.90374
SYNPR	4	0.020783	0.065926	0.999973	1255	2	0.25007
C7orf61	4	0.020822	0.066048	0.999973	1256	1	-0.74183
EMC9	4	0.020846	0.066115	0.999973	1257	4	0.29503
CTNNB1	4	0.02086	0.066157	0.999973	1258	3	0.80995
CRYBA1	4	0.020868	0.066185	0.999973	1259	3	0.77024
SP4	4	0.020873	0.066197	0.999973	1260	2	0.40407
FUT4	4	0.02089	0.066243	0.999973	1261	4	0.8018
DYRK3	4	0.020901	0.066269	0.999973	1262	2	0.50183
TAS2R10	4	0.02091	0.066294	0.999973	1263	2	0.31746
ASF1B	4	0.020924	0.066339	0.999973	1264	1	0.15852
RPL36A-HNRNPH2	4	0.020975	0.066483	0.999973	1265	2	0.44773
KRT15	4	0.020977	0.066491	0.999973	1266	3	0.9229
MTO1	4	0.020978	0.066494	0.999973	1267	3	0.65881
RPH3A	4	0.020979	0.066495	0.999973	1268	4	0.51349
DNMT3A	4	0.021026	0.066632	0.999973	1269	2	0.36992
OR5P2	4	0.021053	0.066704	0.999973	1270	2	0.50503
MX2	4	0.02107	0.066757	0.999973	1271	2	0.2718
EDNRA	4	0.021077	0.066777	0.999973	1272	2	0.39148
USP16	4	0.0211	0.06684	0.999973	1273	2	0.24052
TRAF6	4	0.021108	0.066862	0.999973	1274	4	0.29339
CT45A7	4	0.021128	0.066933	0.999973	1275	3	0.76767
PRR30	4	0.021151	0.067004	0.999973	1276	4	0.36869
STPG1	4	0.021164	0.067036	0.999973	1277	4	0.49785
COL9A2	4	0.021164	0.067036	0.999973	1278	4	0.32431
LMBR1L	4	0.021179	0.067081	0.999973	1279	2	-0.52636
PFN3	4	0.021182	0.067089	0.999973	1280	3	0.67048
TRIM74	4	0.021221	0.067187	0.999973	1281	3	0.62843
MED27	4	0.02123	0.067218	0.999973	1282	1	0.015141
TSPO2	4	0.02124	0.067241	0.999973	1283	4	0.25355
HTRA4	4	0.021266	0.067321	0.999973	1284	4	0.41218
CRYGS	4	0.021282	0.067367	0.999973	1285	2	0.41149
Non-Targeting_77082	1	0.021304	0.021241	0.999973	1286	1	0.94003
KIAA0391	4	0.021317	0.067461	0.999973	1287	4	0.82089
ZNF780B	4	0.021317	0.067461	0.999973	1288	4	0.49617
NPAT	4	0.021319	0.067462	0.999973	1289	3	0.99692
SURF2	4	0.021333	0.067492	0.999973	1290	1	-0.19289
CXCR4	4	0.021431	0.067674	0.999973	1291	3	0.59782
SLC39A2	4	0.021435	0.067681	0.999973	1292	3	0.35846
MAP3K14	4	0.021452	0.067727	0.999973	1293	3	0.81487
KCNA6	4	0.021486	0.067795	0.999973	1294	3	0.42719
BET1	4	0.021538	0.067914	0.999973	1295	3	0.83244
TMA16	4	0.021588	0.068014	0.999973	1296	2	0.25795
KRTAP9-3	4	0.021624	0.068078	0.999973	1297	2	0.065846
EXO5	4	0.021639	0.068114	0.999973	1298	1	-0.77738
TAS2R31	4	0.021658	0.068154	0.999973	1299	2	0.51873
MMP17	4	0.02169	0.068221	0.999973	1300	2	0.32428
CARD8	4	0.021693	0.06823	0.999973	1301	3	0.601
GPR148	4	0.021728	0.068295	0.999973	1302	3	0.53713
CHPF2	4	0.021741	0.068324	0.999973	1303	2	0.19647
CFHR2	4	0.021787	0.068414	0.999973	1304	2	0.55037
CALCRL	4	0.021832	0.06851	0.999973	1305	3	0.83713
RAC1	4	0.021894	0.068634	0.999973	1306	1	-5.0584
WDR12	4	0.021945	0.068745	0.999973	1307	1	-0.38066
DAZ2	4	0.022047	0.068949	0.999973	1308	2	0.24963
DCLK2	4	0.02205	0.068956	0.999973	1309	3	0.74669
FDXACB1	4	0.022098	0.069061	0.999973	1310	2	0.12977
ZSCAN30	4	0.022144	0.069161	0.999973	1311	3	0.56359
TFAP2A	4	0.0222	0.069281	0.999973	1312	3	0.37489
YOD1	4	0.022236	0.069345	0.999973	1313	2	0.41776
FAM71E1	4	0.022302	0.069478	0.999973	1314	2	-0.15017
NUF2	4	0.022338	0.069561	0.999973	1315	3	0.96765
HNRNPC	4	0.022353	0.069594	0.999973	1316	1	-0.2417
GATSL2	4	0.022397	0.069685	0.999973	1317	3	0.69134
MAP4	4	0.022423	0.069733	0.999973	1318	3	0.76199
ADAM33	4	0.022455	0.069792	0.999973	1319	2	-1.6606
PTAR1	4	0.022462	0.069806	0.999973	1320	3	0.9878
CLEC4E	4	0.022471	0.069826	0.999973	1321	3	0.78682
DLX3	4	0.022497	0.069876	0.999973	1322	3	0.97375
MLXIPL	4	0.022506	0.069893	0.999973	1323	1	-0.66467
PLEKHM1	4	0.02251	0.0699	0.999973	1324	3	0.91947
Non-Targeting_77079	1	0.022601	0.02255	0.999973	1325	1	0.96616
MID1IP1	4	0.022608	0.070097	0.999973	1326	2	0.10637
REG1A	4	0.022638	0.070155	0.999973	1327	3	0.70398
CHRM5	4	0.022659	0.070199	0.999973	1328	1	-1.2883
MRPL47	4	0.02271	0.070311	0.999973	1329	1	-0.1665
SETD4	4	0.022733	0.070363	0.999973	1330	2	0.24558
PDE4DIP	4	0.022761	0.070423	0.999973	1331	3	0.80056
SFXN2	3	0.022802	0.058421	0.999973	1332	2	0.80162
CCL24	4	0.02281	0.070516	0.999973	1333	3	0.66403
DCAF13	4	0.022852	0.070586	0.999973	1334	3	0.97933
DKC1	4	0.022863	0.070611	0.999973	1335	2	-0.81594
ZNF319	4	0.0229	0.070678	0.999973	1336	3	0.73278
AMZ1	4	0.022914	0.070705	0.999973	1337	1	-0.37773
FAM189A2	4	0.022922	0.070723	0.999973	1338	3	0.5819
PXYLP1	4	0.022944	0.070753	0.999973	1339	2	0.55096
UMOD	4	0.022944	0.070754	0.999973	1340	3	0.6973
PPFIA1	4	0.022965	0.070803	0.999973	1341	2	-2.4006
KRTAP9-4	4	0.022967	0.070806	0.999973	1342	3	0.71968
UGT2B17	4	0.02297	0.070813	0.999973	1343	2	0.39062
CEP290	4	0.022988	0.070855	0.999973	1344	2	0.2823
FGF7	4	0.023016	0.07091	0.999973	1345	1	-0.08438
CFHR5	4	0.023029	0.070942	0.999973	1346	3	0.85581
GNA15	4	0.023104	0.071091	0.999973	1347	3	0.51313
SLFN13	4	0.023118	0.071129	0.999973	1348	1	-0.095816
CCNH	4	0.023155	0.071214	0.999973	1349	3	0.70071
MGAT2	4	0.02316	0.071223	0.999973	1350	3	0.74647
RHOC	4	0.023169	0.071237	0.999973	1351	1	-0.24715
ZNF480	4	0.023191	0.071287	0.999973	1352	2	0.45981
STK35	4	0.023196	0.071299	0.999973	1353	3	0.5626
ZNF527	4	0.02322	0.071352	0.999973	1354	2	0.095521
RPIA	4	0.023235	0.071382	0.999973	1355	2	-2.1405
GRAP	4	0.023297	0.071503	0.999973	1356	2	-0.016495
OSBPL3	4	0.023297	0.071503	0.999973	1357	2	0.47152
CHKB	4	0.023338	0.071582	0.999973	1358	3	0.71846
DEC1	4	0.023368	0.071649	0.999973	1359	2	0.30838
PPP1R37	4	0.023373	0.07166	0.999973	1360	2	-0.0052098
ALG1	4	0.023394	0.0717	0.999973	1361	2	-0.032837
TIGAR	3	0.023401	0.059835	0.999973	1362	2	1.076
NLK	4	0.023403	0.071715	0.999973	1363	2	0.16844
NEK9	4	0.023457	0.071816	0.999973	1364	2	0.32452
NECAP1	4	0.023468	0.071847	0.999973	1365	3	0.82858
THOC1	4	0.023475	0.071862	0.999973	1366	2	0.30437
GPR63	4	0.023515	0.071936	0.999973	1367	3	0.69182
SLC25A43	4	0.023526	0.071956	0.999973	1368	1	-0.72503
FAM47B	4	0.023628	0.072165	0.999973	1369	1	-0.11828
OTUD1	4	0.023677	0.072275	0.999973	1370	3	0.7307
C1orf56	4	0.023679	0.072278	0.999973	1371	2	0.41758
CDK5RAP3	4	0.023697	0.072313	0.999973	1372	2	0.58296
MPPED1	4	0.0237	0.072319	0.999973	1373	3	0.58608
TECRL	4	0.023714	0.072348	0.999973	1374	3	0.57188
LILRB4	4	0.023719	0.072355	0.999973	1375	3	0.78057
DDX11	3	0.023721	0.060628	0.999973	1376	1	0.19108
OR10AD1	4	0.02373	0.07238	0.999973	1377	2	0.16043
DPY30	4	0.023795	0.072518	0.999973	1378	2	0.30407
MED30	4	0.023813	0.072548	0.999973	1379	3	0.98218
OVOL1	4	0.023822	0.072562	0.999973	1380	3	0.64645
GAR1	4	0.023832	0.072581	0.999973	1381	3	0.82199
CC2D2B	4	0.023883	0.07269	0.999973	1382	2	0.39115
ST7	4	0.023957	0.072846	0.999973	1383	2	0.49557
PCDHGA2	4	0.023957	0.072846	0.999973	1384	3	0.72282
RPS15	4	0.023984	0.072899	0.999973	1385	1	-1.5747
RBMY1D	4	0.023985	0.072899	0.999973	1386	3	0.65591
TANGO6	4	0.024015	0.072962	0.999973	1387	2	-0.38877
PLA2G15	4	0.024035	0.073005	0.999973	1388	3	0.64037
PCGF2	4	0.024035	0.073006	0.999973	1389	2	-0.4559
MFSD6L	4	0.024068	0.07308	0.999973	1390	3	0.52493
NCAPG	4	0.024072	0.073083	0.999973	1391	3	1.1581
NARFL	4	0.024086	0.073108	0.999973	1392	2	0.4567
HSD17B3	4	0.024127	0.073187	0.999973	1393	3	0.96475
STATH	4	0.024137	0.073206	0.999973	1394	2	0.25896
PIEZO2	4	0.024172	0.073279	0.999973	1395	3	0.45385
MAP4K2	4	0.024185	0.073305	0.999973	1396	3	0.58276
C19orf33	4	0.024188	0.073312	0.999973	1397	2	0.5128
OSTC	4	0.024239	0.073421	0.999973	1398	1	-0.40213
BLVRB	4	0.024244	0.073433	0.999973	1399	2	0.81354
FHIT	4	0.024254	0.073449	0.999973	1400	3	0.64429
PTGES3L-AARSD1	4	0.02429	0.073522	0.999973	1401	2	-0.16521
PDE7B	4	0.024311	0.073561	0.999973	1402	3	0.51169
ADPRHL2	4	0.024341	0.073617	0.999973	1403	2	0.062558
BMP15	4	0.024357	0.073649	0.999973	1404	3	0.61501
TEX101	4	0.024389	0.073721	0.999973	1405	2	0.58193
TSSK4	4	0.024392	0.073725	0.999973	1406	2	0.68714
SEPT10	4	0.024399	0.073736	0.999973	1407	3	0.735
ATPAF2	4	0.024406	0.073748	0.999973	1408	3	0.66853
ZNF721	4	0.02442	0.073774	0.999973	1409	3	0.49405
PIP5KL1	4	0.024494	0.073904	0.999973	1410	1	-0.040982
PBXIP1	4	0.024518	0.073953	0.999973	1411	3	0.57906
WARS2	4	0.024545	0.074012	0.999973	1412	2	0.068074
TMEM107	4	0.02457	0.074058	0.999973	1413	2	0.24067
CYTH3	4	0.024574	0.074066	0.999973	1414	3	0.76946
ZNF593	4	0.024607	0.074127	0.999973	1415	3	0.62506
MEDAG	4	0.02464	0.074197	0.999973	1416	3	0.88445
STAU2	4	0.024661	0.074237	0.999973	1417	2	0.49502
SHPK	4	0.024663	0.074242	0.999973	1418	3	0.61188
RFPL4B	4	0.024697	0.074313	0.999973	1419	2	0.55618
TP53BP2	4	0.024715	0.07435	0.999973	1420	3	0.49421
FAM98C	4	0.024724	0.074367	0.999973	1421	3	1.0832
USP25	4	0.024743	0.0744	0.999973	1422	3	0.8627
H2AFX	4	0.024743	0.0744	0.999973	1423	3	0.73152
CSTA	4	0.024748	0.074413	0.999973	1424	2	0.3112
TIMM10B	4	0.024766	0.074451	0.999973	1425	3	0.46042
PRSS53	4	0.02477	0.074454	0.999973	1426	2	0.36642
TNIP1	4	0.024798	0.074517	0.999973	1427	2	0.55663
HSPA1A	4	0.024799	0.074519	0.999973	1428	1	0.088133
KCNH6	4	0.024806	0.074534	0.999973	1429	3	0.74453
PITPNM1	4	0.02485	0.07462	0.999973	1430	3	0.96521
LHX8	4	0.024852	0.074626	0.999973	1431	2	0.48131
PLXDC1	4	0.024898	0.074728	0.999973	1432	3	1.0127
UHRF2	4	0.024901	0.074736	0.999973	1433	2	-0.074921
COX6C	4	0.024934	0.074808	0.999973	1434	3	1.1748
SPPL2B	4	0.024952	0.074845	0.999973	1435	1	-1.9789
FAM205A	4	0.024989	0.074911	0.999973	1436	2	0.37829
F8A1	4	0.025002	0.074939	0.999973	1437	3	0.74657
QARS	4	0.025003	0.07494	0.999973	1438	1	-2.8297
DPCD	4	0.025008	0.074951	0.999973	1439	2	0.32455
SMIM8	4	0.025054	0.075037	0.999973	1440	3	0.60435
PPM1L	4	0.025054	0.075037	0.999973	1441	3	0.27283
REM2	4	0.025062	0.075047	0.999973	1442	2	0.51173
LOXL3	4	0.025105	0.07515	0.999973	1443	2	0.052233
DGCR8	4	0.025156	0.075243	0.999973	1444	2	0.52761
RGPD3	4	0.025207	0.075351	0.999973	1445	2	-0.056333
POLA1	4	0.025258	0.07545	0.999973	1446	1	0.13208
SMARCA5	4	0.025273	0.075488	0.999973	1447	3	0.79172
LVRN	4	0.025308	0.07556	0.999973	1448	1	-0.25919
ARHGEF37	4	0.025359	0.075672	0.999973	1449	1	0.083015
PHKG2	4	0.02541	0.075767	0.999973	1450	1	-0.54371
IGLL5	4	0.02542	0.075783	0.999973	1451	3	0.61769
SAA1	4	0.025448	0.075837	0.999973	1452	2	0.31418
GCG	4	0.025458	0.075858	0.999973	1453	2	0.39136
COL1A1	4	0.025461	0.075867	0.999973	1454	2	0.20756
DUSP18	4	0.025476	0.075898	0.999973	1455	3	0.67396
MAD1L1	4	0.025512	0.075981	0.999973	1456	2	0.30201
ATP5D	4	0.025522	0.076004	0.999973	1457	3	1.0104
Non-Targeting_76570	1	0.025572	0.025501	0.999973	1458	1	0.76929
ACTR1A	4	0.025605	0.076162	0.999973	1459	2	0.77133
TRA2B	4	0.025651	0.076259	0.999973	1460	2	0.70904
OR10R2	4	0.025665	0.076283	0.999973	1461	2	0.5326
CTNNBL1	4	0.025716	0.076382	0.999973	1462	2	-1.927
MAP1LC3C	4	0.025724	0.076404	0.999973	1463	3	0.88068
PSMD11	4	0.025724	0.076404	0.999973	1464	3	0.96894
CSDC2	4	0.025735	0.076419	0.999973	1465	3	0.49349
TGM7	4	0.025852	0.076659	0.999973	1466	3	0.62552
A3GALT2	4	0.025868	0.076684	0.999973	1467	2	-0.047387
HDAC4	4	0.025883	0.076712	0.999973	1468	3	0.6862
IL5RA	4	0.025893	0.076733	0.999973	1469	2	0.50209
OST4	4	0.025919	0.076782	0.999973	1470	3	0.5251
ZC3H12C	4	0.025948	0.076841	0.999973	1471	3	0.8593
MTA1	4	0.02597	0.076885	0.999973	1472	2	0.17903
CLASRP	4	0.025999	0.076943	0.999973	1473	2	0.34695
OR1D5	4	0.026021	0.07698	0.999973	1474	1	0.12075
R3HDM2	4	0.026026	0.076991	0.999973	1475	3	0.79593
STRADB	4	0.026046	0.077026	0.999973	1476	3	0.81743
GANAB	4	0.026063	0.07706	0.999973	1477	3	0.90796
TPCN2	4	0.026088	0.077118	0.999973	1478	2	0.067877
FAM184A	4	0.026133	0.077215	0.999973	1479	3	0.56989
KLHDC9	4	0.026135	0.077217	0.999973	1480	2	0.40798
TRMT61B	4	0.026148	0.077245	0.999973	1481	1	-0.8097
SLC35B1	4	0.026224	0.077415	0.999973	1482	1	-0.36733
KLHL10	4	0.026265	0.077488	0.999973	1483	2	0.58595
ZNF860	4	0.026275	0.077505	0.999973	1484	1	0.086894
CLPS	4	0.026326	0.07762	0.999973	1485	2	0.26059
PEPD	4	0.026333	0.077632	0.999973	1486	3	0.96867
CLCC1	4	0.026342	0.077651	0.999973	1487	3	1.1482
OSTF1	4	0.02635	0.077663	0.999973	1488	3	0.6078
MTIF3	4	0.026352	0.077667	0.999973	1489	3	0.64319
ZFHX2	4	0.026377	0.077724	0.999973	1490	2	-0.041961
MRPL34	4	0.026396	0.077768	0.999973	1491	2	0.69107
PCP2	4	0.026415	0.07781	0.999973	1492	2	0.0022441
PPAP2C	4	0.026416	0.077811	0.999973	1493	3	0.53158
SPATA5	4	0.026421	0.077817	0.999973	1494	3	0.94352
NOS2	4	0.026425	0.077827	0.999973	1495	3	0.80553
SLC9C2	4	0.026434	0.077842	0.999973	1496	2	0.48472
PDE1A	4	0.026448	0.077865	0.999973	1497	3	0.67181
PCDHB9	4	0.026474	0.077915	0.999973	1498	3	0.5181
CDPF1	4	0.026529	0.078019	0.999973	1499	2	0.21266
LAG3	4	0.026563	0.078094	0.999973	1500	3	0.57649
KLF6	4	0.02658	0.078133	0.999973	1501	2	-0.065609
ACOT8	4	0.026631	0.078237	0.999973	1502	2	0.038589
SARAF	4	0.026659	0.078303	0.999973	1503	2	0.37844
HGC6.3	3	0.026667	0.067571	0.999973	1504	1	-0.0027781
ANLN	4	0.026682	0.078343	0.999973	1505	2	-0.1595
NOSIP	4	0.026686	0.078354	0.999973	1506	3	0.98185
TIPARP	4	0.02673	0.078451	0.999973	1507	3	0.78933
TMEM63B	4	0.026733	0.078457	0.999973	1508	2	0.016259
TRIM55	4	0.026763	0.078515	0.999973	1509	2	0.45274
CCDC77	4	0.026791	0.078571	0.999973	1510	2	0.29629
C2orf61	4	0.026834	0.078648	0.999973	1511	1	0.017128
C21orf59	4	0.026885	0.078751	0.999973	1512	1	-0.23591
CNNM1	4	0.026905	0.078793	0.999973	1513	2	0.45445
RAD17	4	0.026914	0.078816	0.999973	1514	2	0.30139
MANF	4	0.026936	0.078855	0.999973	1515	3	0.67634
NEK10	4	0.026967	0.078914	0.999973	1516	3	0.62481
HSD17B10	4	0.026971	0.078921	0.999973	1517	2	0.55319
STXBP2	4	0.026977	0.078928	0.999973	1518	3	0.46484
PAM	4	0.026987	0.078945	0.999973	1519	3	0.3921
CNTN4	4	0.02699	0.078946	0.999973	1520	2	0.3014
ATP6V1D	4	0.027009	0.078983	0.999973	1521	2	0.95129
LEF1	4	0.027017	0.078998	0.999973	1522	3	0.66405
UFL1	4	0.027018	0.079004	0.999973	1523	2	-1.5346
RSPO1	4	0.027038	0.079037	0.999973	1524	2	0.332
RS1	4	0.027081	0.079122	0.999973	1525	3	0.49422
GRB2	4	0.027089	0.079133	0.999973	1526	2	0.061396
RINL	4	0.027089	0.079134	0.999973	1527	3	0.74001
ARHGAP19	3	0.027126	0.068635	0.999973	1528	2	0.40568
NEBL	4	0.027132	0.079223	0.999973	1529	3	0.60106
APOD	4	0.02716	0.079288	0.999973	1530	3	0.67184
HAMP	4	0.02717	0.079304	0.999973	1531	2	0.39778
EWSR1	4	0.02719	0.07935	0.999973	1532	2	0.47449
UNC5A	4	0.027236	0.079443	0.999973	1533	2	0.49337
ENTPD1	4	0.027241	0.079453	0.999973	1534	3	0.61223
SGTA	3	0.027278	0.068999	0.999973	1535	2	0.55608
ARHGDIA	4	0.027317	0.079601	0.999973	1536	2	0.14669
OTP	4	0.027317	0.079601	0.999973	1537	3	0.61219
KDM6A	4	0.02733	0.079629	0.999973	1538	3	0.66645
AMHR2	4	0.027425	0.079809	0.999973	1539	3	0.67224
ITGB4	4	0.027444	0.079843	0.999973	1540	2	0.37958
CCDC169-SOHLH2	4	0.027446	0.079845	0.999973	1541	3	0.66956
PDE6A	4	0.027474	0.079908	0.999973	1542	3	0.6614
FYN	4	0.027495	0.079956	0.999973	1543	3	0.50032
WNT9B	4	0.027541	0.080049	0.999973	1544	3	0.74615
TIMM23	4	0.02757	0.080105	0.999973	1545	3	1.1039
PSMD1	4	0.027579	0.080125	0.999973	1546	3	0.82565
DEFB105A	4	0.027597	0.080158	0.999973	1547	2	0.012557
DOC2B	4	0.027611	0.080197	0.999973	1548	3	0.56234
FAM171B	4	0.027646	0.080273	0.999973	1549	2	0.47647
PCK2	4	0.027698	0.080381	0.999973	1550	3	0.48376
LRRC48	4	0.027732	0.080449	0.999973	1551	2	0.4907
ARV1	4	0.027772	0.080537	0.999973	1552	3	0.84603
CNPPD1	4	0.027782	0.080557	0.999973	1553	3	0.67998
PPCS	4	0.0278	0.080598	0.999973	1554	1	-0.079749
TBPL2	4	0.027807	0.080613	0.999973	1555	3	0.58561
CACNB1	4	0.027851	0.080693	0.999973	1556	1	-3.0497
SERPINA3	4	0.027905	0.080798	0.999973	1557	3	0.60201
MSANTD1	4	0.027939	0.080854	0.999973	1558	3	0.62659
PCDHAC2	4	0.027952	0.08088	0.999973	1559	1	-0.37261
LRIT1	4	0.027972	0.080919	0.999973	1560	2	0.63282
HAND1	4	0.027979	0.080939	0.999973	1561	3	0.6975
VAMP2	4	0.028003	0.080991	0.999973	1562	3	0.4952
SOGA1	4	0.028006	0.080996	0.999973	1563	2	-0.17621
BIVM-ERCC5	4	0.028028	0.081043	0.999973	1564	3	0.77707
SLC12A1	4	0.028054	0.081086	0.999973	1565	2	0.21252
NPFFR1	4	0.028105	0.081191	0.999973	1566	3	0.47681
C7orf33	4	0.028155	0.08128	0.999973	1567	2	0.48474
CCDC66	4	0.028206	0.081385	0.999973	1568	2	0.24613
ZNF845	4	0.028208	0.081389	0.999973	1569	3	0.60128
GDI1	4	0.028257	0.081487	0.999973	1570	2	0.30996
C9orf66	4	0.028308	0.081589	0.999973	1571	2	0.16064
GAGE10	4	0.02832	0.081619	0.999973	1572	2	0.36242
YY1AP1	4	0.028359	0.081703	0.999973	1573	1	0.10904
CREB3	4	0.028368	0.081721	0.999973	1574	3	0.75855
SLC27A6	4	0.028412	0.081811	0.999973	1575	3	0.58134
PPP1R14A	4	0.028511	0.081991	0.999973	1576	1	0.034103
ARFGAP3	4	0.028562	0.082093	0.999973	1577	2	0.52356
GC	4	0.028612	0.082206	0.999973	1578	1	-0.13195
CCDC124	4	0.028628	0.082227	0.999973	1579	3	0.65129
ZNF773	4	0.028663	0.082306	0.999973	1580	2	-0.16929
SIGLEC8	4	0.028666	0.082314	0.999973	1581	3	0.61875
TFAP2B	4	0.028714	0.08241	0.999973	1582	1	-0.69113
AK2	4	0.028751	0.082485	0.999973	1583	3	0.59373
FAXDC2	4	0.028765	0.082515	0.999973	1584	2	0.59713
ATG10	4	0.028776	0.082537	0.999973	1585	2	0.42584
EAF1	4	0.028813	0.082628	0.999973	1586	3	0.81169
BARHL1	4	0.028815	0.082634	0.999973	1587	1	-0.63641
MYADM	4	0.028821	0.082647	0.999973	1588	3	0.70474
TMED2	4	0.028834	0.082673	0.999973	1589	2	-0.068609
CANT1	4	0.028865	0.082731	0.999973	1590	3	1.2566
TTC13	4	0.028917	0.082833	0.999973	1591	3	0.67444
MYO18A	4	0.028922	0.082847	0.999973	1592	2	0.10843
TRPM6	4	0.028945	0.082891	0.999973	1593	3	0.50374
FZD9	4	0.028966	0.082936	0.999973	1594	3	0.88721
MED31	4	0.028968	0.082942	0.999973	1595	3	0.63582
PEF1	4	0.028968	0.082943	0.999973	1596	3	0.4235
USP17L3	4	0.029018	0.083045	0.999973	1597	2	0.22965
PRR5L	4	0.02902	0.083047	0.999973	1598	2	0.51547
RPL21	4	0.02912	0.083261	0.999973	1599	3	1.0304
BEST3	4	0.029137	0.083299	0.999973	1600	2	0.062083
POTEB2	4	0.029171	0.083376	0.999973	1601	2	0.26424
TMEM206	4	0.029181	0.083395	0.999973	1602	3	0.56947
ALPI	4	0.029186	0.083406	0.999973	1603	2	0.56147
SLC39A3	4	0.029207	0.083442	0.999973	1604	3	0.6774
KCND1	4	0.029221	0.083478	0.999973	1605	2	0.23694
TRNP1	4	0.029264	0.08356	0.999973	1606	2	0.16399
FEM1A	4	0.029279	0.083585	0.999973	1607	3	0.74432
TOMM22	4	0.029298	0.083619	0.999973	1608	2	-0.14283
COPA	4	0.029298	0.083619	0.999973	1609	1	-2.4795
FMO3	4	0.029323	0.083672	0.999973	1610	2	0.4068
EXD1	4	0.029429	0.08388	0.999973	1611	3	0.71358
NCKAP1	4	0.029431	0.083884	0.999973	1612	2	0.77398
CNBD2	4	0.029456	0.083946	0.999973	1613	2	0.56251
AIG1	4	0.029475	0.083988	0.999973	1614	2	-0.025655
CPO	4	0.02949	0.08402	0.999973	1615	2	0.51956
CSHL1	4	0.029515	0.084067	0.999973	1616	3	0.94481
CLDN10	4	0.029526	0.0841	0.999973	1617	3	0.27835
FAXC	4	0.029536	0.084122	0.999973	1618	3	0.71771
ZFP41	4	0.029559	0.084167	0.999973	1619	2	0.11627
ETV7	4	0.029577	0.084206	0.999973	1620	1	-0.35991
GIMAP8	4	0.029599	0.084243	0.999973	1621	2	0.26808
HIC2	4	0.029607	0.084262	0.999973	1622	3	0.71385
HECTD1	4	0.029627	0.084305	0.999973	1623	1	-0.3966
OPN1SW	4	0.029646	0.084344	0.999973	1624	3	0.51637
CLCNKA	4	0.029693	0.08442	0.999973	1625	3	0.66598
MOB1B	4	0.029729	0.084502	0.999973	1626	1	-0.27281
CKAP2	4	0.029816	0.084683	0.999973	1627	2	0.77508
SGTB	4	0.029846	0.084734	0.999973	1628	3	0.76674
CCDC69	4	0.029932	0.084912	0.999973	1629	2	0.28132
PRRC1	4	0.029965	0.084984	0.999973	1630	2	0.37752
SLC6A19	4	0.029982	0.085021	0.999973	1631	1	-0.0018451
CUBN	4	0.030084	0.085226	0.999973	1632	1	0.043756
PAGE5	4	0.030094	0.08525	0.999973	1633	3	0.52951
RNF11	4	0.0301	0.085266	0.999973	1634	3	0.57566
FBXL19	4	0.030116	0.085297	0.999973	1635	3	0.73672
FOS	4	0.030121	0.085305	0.999973	1636	3	1.0759
FUBP3	4	0.030134	0.085331	0.999973	1637	1	-0.39514
MRPS7	4	0.030143	0.085352	0.999973	1638	2	0.62637
MFSD9	4	0.030148	0.085363	0.999973	1639	3	0.56981
TVP23A	4	0.030153	0.085371	0.999973	1640	3	0.73717
C3orf80	4	0.030185	0.085437	0.999973	1641	1	0.08362
KIF17	4	0.030188	0.085441	0.999973	1642	2	0.50235
ZSWIM8	4	0.030218	0.085511	0.999973	1643	3	0.9894
LSMEM2	4	0.030291	0.085657	0.999973	1644	3	0.68041
CCDC81	4	0.030334	0.085741	0.999973	1645	3	0.7404
MAPKAP1	4	0.030363	0.08581	0.999973	1646	1	-0.50025
LTA	4	0.030363	0.08581	0.999973	1647	1	-0.033189
N4BP1	4	0.03043	0.085944	0.999973	1648	3	0.73735
MBOAT1	4	0.030432	0.08595	0.999973	1649	2	0.62954
MICU3	4	0.030439	0.085962	0.999973	1650	2	0.3182
YWHAE	4	0.030452	0.085989	0.999973	1651	2	0.36535
WNK3	4	0.030502	0.086093	0.999973	1652	2	0.26054
GPATCH4	4	0.030502	0.086093	0.999973	1653	3	0.59997
CRYL1	4	0.030512	0.086112	0.999973	1654	3	0.6971
ABHD17A	4	0.030516	0.086118	0.999973	1655	3	0.83564
RPA4	4	0.030532	0.086153	0.999973	1656	2	0.092023
AMMECR1L	4	0.03054	0.086166	0.999973	1657	3	0.46776
NCK2	4	0.030592	0.086267	0.999973	1658	2	0.51888
NFXL1	4	0.030641	0.08638	0.999973	1659	2	0.2359
LOC200726	4	0.030692	0.086486	0.999973	1660	1	-0.62135
GH1	4	0.030712	0.086524	0.999973	1661	2	0.56656
TNNI1	4	0.030743	0.086582	0.999973	1662	2	0.103
GPRIN1	3	0.030784	0.077143	0.999973	1663	2	1.1238
SPRR2E	4	0.030793	0.086682	0.999973	1664	3	0.69402
FOXD4L3	3	0.03081	0.077197	0.999973	1665	3	1.0868
Non-Targeting_76760	1	0.030825	0.030715	0.999973	1666	1	0.79914
TCHHL1	4	0.030854	0.086797	0.999973	1667	3	0.56645
RAP1GDS1	4	0.030895	0.08689	0.999973	1668	2	0.23154
TUBB8	3	0.030941	0.077502	0.999973	1669	1	-0.17058
PSMB5	4	0.030945	0.087012	0.999973	1670	3	1.0324
CGB	4	0.030986	0.087093	0.999973	1671	3	0.95211
NUDT4	4	0.031097	0.087321	0.999973	1672	1	-0.81765
OR2C3	4	0.031129	0.087379	0.999973	1673	3	0.60933
FUBP1	4	0.031148	0.087421	0.999973	1674	3	0.43088
ZNF726	4	0.031175	0.087476	0.999973	1675	2	0.37164
Non-Targeting_76714	1	0.031175	0.03107	0.999973	1676	1	0.82793
C7orf31	4	0.031191	0.087505	0.999973	1677	3	0.63286
PAWR	4	0.031195	0.087514	0.999973	1678	2	0.37792
HIST1H2BG	4	0.031249	0.087622	0.999973	1679	1	-0.73519
MMRN1	4	0.031256	0.087636	0.999973	1680	2	0.48629
ZSWIM4	4	0.031303	0.087723	0.999973	1681	3	0.46859
ABCA9	4	0.031452	0.088015	0.999973	1682	3	0.53181
FOXRED2	4	0.031458	0.088028	0.999973	1683	3	0.58965
SRSF11	4	0.031499	0.088109	0.999973	1684	2	0.69589
LINGO1	4	0.031504	0.08812	0.999973	1685	3	0.76676
CTDNEP1	4	0.031512	0.08814	0.999973	1686	3	0.77252
ZSWIM7	4	0.031548	0.088208	0.999973	1687	3	0.4685
MESDC2	4	0.031553	0.088219	0.999973	1688	3	0.59966
PACRGL	4	0.031597	0.088299	0.999973	1689	3	0.56889
RPL17-C18orf32	4	0.031655	0.0884	0.999973	1690	2	-0.71743
KRT81	4	0.031671	0.088439	0.999973	1691	3	0.56131
C17orf99	3	0.03168	0.079171	0.999973	1692	3	0.39019
PRR13	4	0.031686	0.088468	0.999973	1693	2	0.28498
MRTO4	4	0.031725	0.088541	0.999973	1694	3	0.93228
PRAMEF15	4	0.031731	0.088549	0.999973	1695	1	-0.15089
THUMPD2	4	0.031732	0.08855	0.999973	1696	2	0.49442
HOXD8	4	0.03175	0.088577	0.999973	1697	3	0.75082
RPRD1A	4	0.031807	0.088685	0.999973	1698	2	0.26941
CMSS1	4	0.031808	0.088688	0.999973	1699	2	0.52276
PRSS48	4	0.031821	0.088719	0.999973	1700	3	0.6458
SLCO2B1	4	0.031829	0.088731	0.999973	1701	3	0.81494
ASB5	4	0.031854	0.088774	0.999973	1702	3	0.56765
PRB3	4	0.031857	0.08878	0.999973	1703	3	0.66183
GON4L	4	0.0319	0.088865	0.999973	1704	2	0.67849
SHC1	4	0.031908	0.088877	0.999973	1705	2	0.3433
DUSP1	4	0.031956	0.088966	0.999973	1706	3	0.67172
PRDX1	4	0.032009	0.089076	0.999973	1707	2	0.080948
HIST1H1D	4	0.032058	0.08917	0.999973	1708	3	0.44712
DOLK	4	0.03206	0.089174	0.999973	1709	1	-2.0008
CRIP1	4	0.032089	0.08924	0.999973	1710	3	0.58564
CHAF1A	4	0.032094	0.089247	0.999973	1711	3	0.98091
SBSN	4	0.032107	0.089268	0.999973	1712	3	0.96915
CCDC108	4	0.03211	0.089273	0.999973	1713	3	0.62789
MAP2K6	4	0.032124	0.089308	0.999973	1714	3	0.76004
SP3	4	0.03213	0.089319	0.999973	1715	3	0.79985
ANTXR2	4	0.03216	0.089391	0.999973	1716	2	0.53925
RBP7	4	0.032161	0.089393	0.999973	1717	2	0.21603
CT47A5	4	0.032168	0.089408	0.999973	1718	3	0.60787
C21orf2	4	0.03221	0.089495	0.999973	1719	3	0.70372
SLC41A2	4	0.032212	0.0895	0.999973	1720	2	0.32984
HS3ST3B1	4	0.032212	0.0895	0.999973	1721	2	0.044579
ABHD5	4	0.032251	0.089589	0.999973	1722	3	0.92949
TLE6	4	0.032313	0.089732	0.999973	1723	2	0.39501
ACTG1	4	0.03232	0.089747	0.999973	1724	3	1.0699
CNPY2	4	0.032364	0.089825	0.999973	1725	2	0.4477
ATP6V0E2	4	0.032414	0.089926	0.999973	1726	2	0.10751
LSM5	4	0.03249	0.090073	0.999973	1727	3	1.0615
SFT2D2	4	0.032566	0.090227	0.999973	1728	2	0.21334
LCE3A	4	0.032617	0.090326	0.999973	1729	2	0.28205
Non-Targeting_76658	1	0.032641	0.032568	0.999973	1730	1	0.84071
ZNF506	4	0.032663	0.090419	0.999973	1731	2	0.27284
WDR90	4	0.032667	0.090426	0.999973	1732	3	0.74055
HIST1H4C	4	0.032684	0.09046	0.999973	1733	3	0.68006
MCM6	4	0.03269	0.090478	0.999973	1734	3	0.88937
MPND	4	0.032859	0.090813	0.999973	1735	2	0.46707
AGPAT6	4	0.03287	0.090838	0.999973	1736	2	0.31123
ELMSAN1	4	0.03289	0.090885	0.999973	1737	2	0.26557
TNFRSF25	4	0.032901	0.090904	0.999973	1738	3	0.54302
SLC7A10	4	0.03292	0.090942	0.999973	1739	1	0.12287
UNC5D	4	0.033072	0.091242	0.999973	1740	3	0.43847
PDE10A	4	0.033118	0.091343	0.999973	1741	3	0.61712
DPH7	4	0.033123	0.091355	0.999973	1742	2	-1.644
C10orf82	4	0.0332	0.091513	0.999973	1743	3	0.42619
BRAT1	4	0.033206	0.091519	0.999973	1744	3	0.96292
MYOM1	4	0.033224	0.091554	0.999973	1745	2	0.04839
LOXL4	4	0.033228	0.091565	0.999973	1746	3	0.48327
SAA2	4	0.033258	0.091619	0.999973	1747	2	0.41801
CXorf65	4	0.033325	0.091768	0.999973	1748	2	0.12918
VWA2	4	0.033426	0.091969	0.999973	1749	2	0.38867
C11orf65	4	0.03344	0.091998	0.999973	1750	2	0.19773
NLGN3	4	0.033443	0.092008	0.999973	1751	3	0.57084
STK24	4	0.033461	0.09205	0.999973	1752	2	0.36409
ATPAF1	4	0.033497	0.092111	0.999973	1753	2	0.35944
VSIG2	4	0.033527	0.092172	0.999973	1754	3	0.22915
MATN3	4	0.033565	0.092241	0.999973	1755	3	0.52707
C3AR1	4	0.033578	0.092264	0.999973	1756	1	-0.099359
ODAM	4	0.033628	0.092358	0.999973	1757	2	0.23449
GXYLT2	4	0.033659	0.092418	0.999973	1758	2	-0.26734
AKT2	3	0.03366	0.083673	0.999973	1759	2	1.0993
GNB1	4	0.033679	0.092465	0.999973	1760	1	-1.0845
SNRPC	4	0.033711	0.092523	0.999973	1761	2	0.8924
MYOT	4	0.03373	0.092567	0.999973	1762	1	-0.44926
SOX13	4	0.033755	0.092627	0.999973	1763	3	0.55854
ZNF808	4	0.033801	0.092712	0.999973	1764	3	0.73152
TM9SF3	4	0.033863	0.092832	0.999973	1765	3	0.5088
AP2A2	4	0.033869	0.092842	0.999973	1766	3	0.77323
CMTM2	4	0.033881	0.092866	0.999973	1767	2	0.23741
GATA1	4	0.033903	0.092913	0.999973	1768	3	0.68866
NSMCE4A	4	0.033909	0.09293	0.999973	1769	3	0.99463
CDRT15L2	4	0.033932	0.09299	0.999973	1770	2	0.55746
MTFMT	4	0.03396	0.093047	0.999973	1771	3	0.84434
RNF115	4	0.033972	0.09307	0.999973	1772	2	0.26537
CCDC84	4	0.033982	0.09309	0.999973	1773	1	-2.24
TGM4	4	0.033989	0.093104	0.999973	1774	3	0.57799
SPANXD	4	0.033997	0.093123	0.999973	1775	3	0.84807
ARHGAP4	4	0.034033	0.093199	0.999973	1776	2	0.32608
NRIP1	4	0.03408	0.093297	0.999973	1777	3	0.4429
MPI	4	0.034083	0.093303	0.999973	1778	2	0.31487
ALKBH7	4	0.034134	0.093406	0.999973	1779	2	0.21511
ANKRD18B	4	0.034185	0.093515	0.999973	1780	2	0.46126
UBLCP1	4	0.034214	0.093565	0.999973	1781	2	0.12116
MYLK2	4	0.034235	0.093619	0.999973	1782	1	-0.83065
EDNRB	4	0.034235	0.093619	0.999973	1783	3	0.65607
HYKK	4	0.034258	0.093659	0.999973	1784	3	0.552
DPP9	4	0.034286	0.093712	0.999973	1785	3	0.46313
ANKFY1	4	0.034298	0.09374	0.999973	1786	3	1.1052
BRD8	4	0.034387	0.093926	0.999973	1787	2	0.52772
LEMD3	4	0.034419	0.093986	0.999973	1788	3	0.56629
KCNB2	4	0.034436	0.094017	0.999973	1789	3	0.45007
LIN37	4	0.034437	0.094017	0.999973	1790	1	-0.24838
FN3K	4	0.034461	0.094057	0.999973	1791	2	0.3717
SPDYE5	4	0.034487	0.094113	0.999973	1792	2	0.61719
NFS1	4	0.034488	0.094113	0.999973	1793	2	0.56967
DEFA3	4	0.034508	0.094153	0.999973	1794	2	0.55604
SUGT1	4	0.03452	0.094171	0.999973	1795	3	0.97181
PLK2	4	0.034538	0.094203	0.999973	1796	1	-0.13966
KIF5A	4	0.034582	0.094284	0.999973	1797	2	0.57029
PGBD3	4	0.034589	0.094295	0.999973	1798	1	-0.37057
USP17L27	4	0.034593	0.094304	0.999973	1799	3	0.82748
TP53AIP1	4	0.03461	0.094331	0.999973	1800	3	0.56996
ZNF442	4	0.03463	0.094372	0.999973	1801	3	0.55811
C19orf84	4	0.034639	0.09439	0.999973	1802	1	-1.3554
SH3RF1	4	0.03465	0.094411	0.999973	1803	3	0.5952
GPR151	4	0.034667	0.094443	0.999973	1804	2	0.27164
PPIE	4	0.034702	0.09451	0.999973	1805	3	0.88666
C12orf74	4	0.03473	0.094571	0.999973	1806	2	0.28561
CCT3	4	0.034766	0.094636	0.999973	1807	2	0.23431
CDS2	4	0.034766	0.094636	0.999973	1808	2	-0.3312
OR6K2	4	0.034803	0.094712	0.999973	1809	3	0.72961
FASLG	4	0.034826	0.094755	0.999973	1810	2	0.52068
OR5D14	4	0.034884	0.094885	0.999973	1811	2	0.44119
PRSS46	4	0.034892	0.094899	0.999973	1812	2	0.13579
PINK1	4	0.034968	0.095037	0.999973	1813	3	0.63796
TAF5	4	0.034969	0.095039	0.999973	1814	3	0.86863
SH3BGR	4	0.034985	0.095071	0.999973	1815	2	0.58619
ZSWIM3	4	0.035004	0.095109	0.999973	1816	3	0.7946
ESR1	4	0.035094	0.095304	0.999973	1817	2	0.0049847
ZNF22	4	0.035123	0.095364	0.999973	1818	2	0.020557
MCHR1	4	0.035133	0.09539	0.999973	1819	2	0.52906
HIST1H4K	4	0.035152	0.095434	0.999973	1820	3	0.70929
RBM4	4	0.03524	0.09562	0.999973	1821	2	0.58945
TRIM44	4	0.035271	0.095684	0.999973	1822	2	0.10463
OR5A2	4	0.035272	0.095688	0.999973	1823	3	0.69758
ZNF43	4	0.035372	0.095887	0.999973	1824	3	0.39671
CYS1	4	0.035421	0.09598	0.999973	1825	2	0.42135
SIGLEC11	4	0.035465	0.096066	0.999973	1826	3	0.5162
VWA9	4	0.035469	0.096076	0.999973	1827	2	0.73247
CYSLTR1	4	0.035489	0.09611	0.999973	1828	3	0.51094
RAP2B	4	0.035495	0.096121	0.999973	1829	3	0.40013
C2orf69	4	0.035498	0.096129	0.999973	1830	3	0.7367
CBX3	4	0.035518	0.096163	0.999973	1831	3	0.68746
PPP1R11	4	0.035549	0.096223	0.999973	1832	2	0.18602
CBX2	4	0.035554	0.096234	0.999973	1833	3	0.61219
ZMIZ1	4	0.035599	0.09631	0.999973	1834	1	-0.035354
SLC22A24	4	0.035636	0.096378	0.999973	1835	3	0.46482
IFT88	4	0.035667	0.096438	0.999973	1836	2	0.4486
OR8H2	4	0.0357	0.096502	0.999973	1837	2	-0.62535
RBMY1B	4	0.035701	0.096505	0.999973	1838	3	0.61552
RGMB	4	0.035742	0.09659	0.999973	1839	2	0.32096
PDCL2	4	0.035742	0.09659	0.999973	1840	3	0.43121
ADGRE5	4	0.035751	0.096601	0.999973	1841	2	-0.34205
TRIM72	4	0.035779	0.096655	0.999973	1842	2	0.27377
FPR2	4	0.035801	0.096704	0.999973	1843	1	-0.49924
CDCP1	4	0.035817	0.096733	0.999973	1844	2	0.39477
ABHD16B	4	0.035851	0.096801	0.999973	1845	1	0.062548
GRAMD1A	4	0.035902	0.096901	0.999973	1846	2	0.23745
SIPA1L1	4	0.035922	0.096945	0.999973	1847	3	0.67698
OPRK1	4	0.035966	0.097037	0.999973	1848	3	0.52753
SIDT2	4	0.036085	0.097282	0.999973	1849	3	0.50361
ZNF439	4	0.036104	0.097315	0.999973	1850	1	-1.1041
FAM198B	4	0.036108	0.097323	0.999973	1851	3	0.50145
UBTFL1	4	0.036129	0.09736	0.999973	1852	3	0.71588
RETNLB	4	0.036154	0.097413	0.999973	1853	2	0.41827
PLCXD3	4	0.036156	0.097416	0.999973	1854	3	0.51603
TMEM170A	4	0.036171	0.097446	0.999973	1855	2	0.35398
Non-Targeting_76906	1	0.036182	0.036091	0.999973	1856	1	0.80006
N6AMT1	4	0.036225	0.097561	0.999973	1857	2	-1.4673
PLD1	4	0.03623	0.097568	0.999973	1858	3	0.79698
RIOK2	4	0.036239	0.097591	0.999973	1859	3	0.80997
IDI1	4	0.036255	0.097618	0.999973	1860	1	-0.56816
TPBGL	4	0.036296	0.097694	0.999973	1861	3	0.52184
LRRC27	4	0.036306	0.097713	0.999973	1862	2	0.32079
NSF	4	0.036344	0.097779	0.999973	1863	2	0.63488
FAM126B	4	0.036346	0.097785	0.999973	1864	3	0.62377
MAP3K10	4	0.036356	0.09781	0.999973	1865	2	0.020467
USP17L17	4	0.036376	0.097849	0.999973	1866	3	1.2282
PTPN2	4	0.036457	0.098018	0.999973	1867	2	0.025675
NUDT13	4	0.036484	0.098075	0.999973	1868	2	0.1966
RBM41	4	0.036508	0.098128	0.999973	1869	2	0.35356
Non-Targeting_77258	1	0.036532	0.036467	0.999973	1870	1	0.88191
PLXNC1	4	0.036537	0.098182	0.999973	1871	3	0.51058
NELFE	4	0.036558	0.09823	0.999973	1872	3	0.44268
TRIM5	4	0.036608	0.098332	0.999973	1873	1	-0.484
EPN1	4	0.036657	0.098415	0.999973	1874	2	0.48995
ANAPC11	4	0.036659	0.098418	0.999973	1875	1	-0.56993
ANAPC10	4	0.036679	0.09846	0.999973	1876	3	0.62144
SLC9A6	4	0.036709	0.098511	0.999973	1877	2	0.15031
DUS1L	4	0.03681	0.098713	0.999973	1878	1	-0.081796
MIOS	4	0.036861	0.098818	0.999973	1879	1	-0.72593
PDILT	4	0.036863	0.098821	0.999973	1880	3	0.65322
NPBWR1	4	0.036911	0.098914	0.999973	1881	2	0.49932
LRRIQ3	4	0.036929	0.098962	0.999973	1882	2	0.33577
BCORL1	4	0.036962	0.099018	0.999973	1883	2	0.25303
CAB39L	4	0.037017	0.099137	0.999973	1884	3	0.56405
ADAP1	4	0.037053	0.099208	0.999973	1885	3	0.72296
CEP78	4	0.037062	0.099223	0.999973	1886	1	0.12653
FAM222A	4	0.037068	0.099234	0.999973	1887	3	0.77026
GPAM	4	0.037113	0.099314	0.999973	1888	2	0.39705
NDUFAF7	4	0.037125	0.099335	0.999973	1889	2	0.42045
ZNF628	4	0.037157	0.099404	0.999973	1890	2	0.42964
B3GNT2	4	0.037179	0.099455	0.999973	1891	2	0.60041
CAPN8	4	0.037214	0.099521	0.999973	1892	2	0.51293
SLC11A2	4	0.037264	0.099627	0.999973	1893	3	0.87612
LLGL1	4	0.0373	0.099697	0.999973	1894	3	0.67238
TJP2	4	0.037331	0.099762	0.999973	1895	3	0.64557
EFCAB1	3	0.037348	0.092029	0.999973	1896	2	0.84867
Non-Targeting_76852	1	0.037349	0.037268	0.999973	1897	1	0.89853
EIF6	4	0.037365	0.099832	0.999973	1898	1	-1.6376
ZNF133	4	0.037414	0.099927	0.999973	1899	3	0.61688
RPS3	4	0.037415	0.099929	0.999973	1900	1	-2.4901
ZNF549	4	0.037466	0.10002	0.999973	1901	1	0.047491
MTRNR2L7	4	0.037507	0.10011	0.999973	1902	3	0.68403
ZNF500	4	0.03755	0.10019	0.999973	1903	2	0.34072
CLDN14	4	0.037567	0.10022	0.999973	1904	2	0.30048
MRAP	4	0.037583	0.10025	0.999973	1905	3	0.63613
PPRC1	3	0.037596	0.092605	0.999973	1906	2	1.3018
IDUA	4	0.037605	0.10029	0.999973	1907	2	0.41345
KRTAP22-1	4	0.037627	0.10033	0.999973	1908	2	0.57296
INSRR	4	0.037646	0.10036	0.999973	1909	3	0.57703
UTP14C	4	0.037658	0.10039	0.999973	1910	3	0.51109
APP	4	0.03766	0.10039	0.999973	1911	2	0.66695
MBLAC2	4	0.037668	0.1004	0.999973	1912	2	0.27135
CARS	4	0.037753	0.10056	0.999973	1913	2	0.71248
Non-Targeting_76590	1	0.03779	0.037718	0.999973	1914	1	0.6656
TP53TG3C	4	0.037819	0.1007	0.999973	1915	2	0.28733
PPP1CA	4	0.037857	0.10077	0.999973	1916	3	0.67707
RAB11FIP4	4	0.037884	0.10082	0.999973	1917	3	0.62499
SGCA	4	0.037893	0.10083	0.999973	1918	3	0.72071
ACER2	4	0.03792	0.10088	0.999973	1919	1	0.12653
PLEKHA5	4	0.037967	0.10097	0.999973	1920	2	0.24135
CCDC85B	4	0.03797	0.10098	0.999973	1921	2	0.087909
C17orf64	4	0.037982	0.101	0.999973	1922	3	0.61583
COLEC12	4	0.037994	0.10102	0.999973	1923	3	0.49838
ZFP14	4	0.038	0.10104	0.999973	1924	2	0.32897
PTCHD4	4	0.03802	0.10108	0.999973	1925	2	0.0093413
POM121L12	4	0.038071	0.10117	0.999973	1926	3	0.37161
PRPF38A	4	0.038121	0.10128	0.999973	1927	2	-0.14103
FAM120AOS	4	0.038129	0.10129	0.999973	1928	3	0.80105
LOC100130705	4	0.038143	0.10133	0.999973	1929	3	0.50825
GIN1	4	0.038147	0.10134	0.999973	1930	3	0.549
GATB	4	0.03816	0.10136	0.999973	1931	3	0.6989
TOP2B	4	0.038172	0.10139	0.999973	1932	2	-0.087053
CCDC127	4	0.038222	0.10149	0.999973	1933	1	-0.18588
ETV5	4	0.038237	0.10151	0.999973	1934	3	0.54527
RNF2	4	0.038252	0.10153	0.999973	1935	3	0.55917
OR1N1	4	0.03827	0.10156	0.999973	1936	3	0.577
FKBPL	4	0.038272	0.10157	0.999973	1937	3	0.74243
LOC100996634	4	0.038292	0.1016	0.999973	1938	3	0.73959
CHCHD7	4	0.038301	0.10163	0.999973	1939	3	0.4979
ANAPC1	4	0.03832	0.10166	0.999973	1940	2	0.39271
OR1J4	4	0.038323	0.10166	0.999973	1941	1	-0.59287
POM121	4	0.038347	0.10171	0.999973	1942	3	0.69467
CCDC13	4	0.038373	0.10177	0.999973	1943	3	0.4415
KDM5A	4	0.038397	0.10182	0.999973	1944	2	0.081877
PLRG1	4	0.038423	0.10188	0.999973	1945	2	0.085031
RPRD1B	4	0.038458	0.10197	0.999973	1946	3	0.60399
RBBP5	4	0.038497	0.10204	0.999973	1947	2	-1.1336
AP3B2	4	0.038596	0.10223	0.999973	1948	2	0.12301
TTC25	4	0.038603	0.10224	0.999973	1949	3	0.64192
TCF7L2	4	0.038612	0.10227	0.999973	1950	3	0.42209
GAGE12H	4	0.038625	0.10229	0.999973	1951	3	0.47006
FAM101A	4	0.03863	0.1023	0.999973	1952	3	0.73265
OR3A3	4	0.038675	0.10239	0.999973	1953	1	-0.65906
GP2	4	0.03872	0.10247	0.999973	1954	3	0.69925
ALKBH3	4	0.038726	0.10248	0.999973	1955	2	-0.064045
FBLN5	4	0.038785	0.1026	0.999973	1956	3	0.49987
CAT	4	0.038807	0.10265	0.999973	1957	2	0.27609
DUXA	4	0.038826	0.10268	0.999973	1958	2	0.29785
HEYL	4	0.03885	0.10273	0.999973	1959	3	0.6236
PSD2	4	0.038866	0.10276	0.999973	1960	3	0.83946
CINP	4	0.038902	0.10283	0.999973	1961	1	-0.73445
HSPB8	4	0.038952	0.10292	0.999973	1962	2	0.27842
ATXN7L1	4	0.038978	0.10297	0.999973	1963	1	0.050011
NR4A1	4	0.039028	0.10306	0.999973	1964	1	-1.1148
ZNF333	4	0.039029	0.10306	0.999973	1965	2	0.48334
NPIPA7	4	0.039062	0.10313	0.999973	1966	3	0.59496
MRPL24	4	0.039078	0.10316	0.999973	1967	1	0.12501
TMEM138	4	0.039129	0.10326	0.999973	1968	3	0.49206
HOXC8	4	0.03913	0.10326	0.999973	1969	2	0.4257
SPTBN2	4	0.039133	0.10327	0.999973	1970	3	0.70358
LENEP	4	0.039179	0.10335	0.999973	1971	2	0.34023
CDC14B	4	0.039189	0.10336	0.999973	1972	3	0.68859
PHYHIP	4	0.039197	0.10337	0.999973	1973	2	0.42443
DISP2	4	0.039229	0.10344	0.999973	1974	1	0.078371
PAGE4	4	0.03923	0.10344	0.999973	1975	3	0.43173
C16orf86	4	0.039252	0.10349	0.999973	1976	3	0.59389
ABTB1	4	0.039269	0.10353	0.999973	1977	3	0.78609
TMC3	4	0.039305	0.1036	0.999973	1978	3	0.46979
ERCC3	4	0.039305	0.1036	0.999973	1979	1	-1.4704
SLC31A2	3	0.039374	0.096642	0.999973	1980	3	0.34584
PTPRN2	4	0.03938	0.10376	0.999973	1981	3	0.43531
FAM105A	4	0.039386	0.10377	0.999973	1982	2	0.57541
SNRNP25	4	0.039467	0.10394	0.999973	1983	3	0.79462
ZNF169	4	0.039481	0.10397	0.999973	1984	2	0.22107
SGPP2	4	0.039515	0.10403	0.999973	1985	2	0.42506
TAF9B	4	0.039554	0.10411	0.999973	1986	2	0.17012
ABCC3	4	0.039561	0.10413	0.999973	1987	3	0.70991
RPS6	4	0.039582	0.10418	0.999973	1988	2	0.16364
FRS2	3	0.039641	0.09726	0.999973	1989	2	0.53405
ZNF513	4	0.039693	0.10439	0.999973	1990	3	0.51786
TMEM127	4	0.039722	0.10445	0.999973	1991	2	0.24967
C17orf50	4	0.039733	0.10447	0.999973	1992	2	0.41476
DENND1B	4	0.039756	0.10452	0.999973	1993	2	0.17026
KCNA1	4	0.039778	0.10457	0.999973	1994	2	-1.5863
HNRNPLL	4	0.039833	0.10469	0.999973	1995	2	0.12084
ATP2B1	4	0.039834	0.10469	0.999973	1996	2	0.26822
BMPR1B	4	0.039844	0.10471	0.999973	1997	3	0.51047
FAM20C	3	0.039851	0.097756	0.999973	1998	3	0.29824
RBP4	4	0.039869	0.10476	0.999973	1999	3	0.61685
[truncated: 18,113 more rows]

## Sheet: HeLa, PEDV_gene
id	num	pos|score	pos|p-value	pos|fdr	pos|rank	pos|goodsgrna
ST3GAL4	4	7.6545e-13	2.59e-07	0.000707	1	4
STT3A	4	5.4296e-11	2.59e-07	0.000707	2	4
LY6E	4	2.9389e-10	2.59e-07	0.000707	3	4
TSC2	4	6.4146e-09	2.59e-07	0.000707	4	3
CBFB	4	5.6141e-08	2.59e-07	0.000707	5	3
EIF2AK3	4	7.2039e-08	2.59e-07	0.000707	6	4
F8A1	4	7.4173e-08	2.59e-07	0.000707	7	4
FAM3C	4	5.551e-07	2.849e-06	0.006807	8	4
MOSPD2	4	9.2253e-07	3.885e-06	0.008251	9	3
KEAP1	4	1.1052e-06	4.403e-06	0.008416	10	4
PDIA6	4	2.4834e-06	9.5829e-06	0.015264	11	4
TTC14	4	2.513e-06	9.5829e-06	0.015264	12	4
OST4	4	2.6164e-06	1.0619e-05	0.015613	13	4
GCNT1	4	2.9363e-06	1.2691e-05	0.017327	14	4
DOLPP1	4	6.4808e-06	2.4087e-05	0.030693	15	4
DNAJB11	4	1.1819e-05	4.3771e-05	0.05229	16	4
PRKCSH	4	1.297e-05	4.7915e-05	0.053873	17	4
ALG5	4	1.8828e-05	7.1743e-05	0.076183	18	4
OSTC	4	2.5725e-05	9.6088e-05	0.089345	19	4
DIABLO	4	2.6164e-05	9.6606e-05	0.089345	20	2
MED12	4	2.6707e-05	9.816e-05	0.089345	21	3
ARVCF	4	3.0406e-05	0.00011111	0.09492	22	3
ZNF79	4	3.1041e-05	0.00011422	0.09492	23	4
TSC1	4	3.5982e-05	0.00013002	0.100724	24	3
PIGA	4	3.7454e-05	0.0001339	0.100724	25	4
ETS2	4	3.8443e-05	0.00013701	0.100724	26	4
TAF6L	4	4.3264e-05	0.00015255	0.107994	27	4
PTEN	4	4.6328e-05	0.00016861	0.115099	28	4
GPAA1	4	6.209e-05	0.00021885	0.142079	29	4
HSFX1	4	6.3135e-05	0.000223	0.142079	30	2
PF4V1	4	7.849e-05	0.00027687	0.170712	31	3
PPP4R2	4	8.6715e-05	0.0003064	0.183014	32	4
AKAP14	4	0.00010222	0.00036078	0.200141	33	3
GNAT2	4	0.00010301	0.00036337	0.200141	34	4
IRX2	4	0.00010422	0.00036648	0.200141	35	4
PIGO	4	0.00011813	0.00042243	0.215607	36	4
DPM1	4	0.00011909	0.00042709	0.215607	37	3
HS6ST1	4	0.00011943	0.00042864	0.215607	38	4
MIB1	4	0.00012284	0.00044418	0.217695	39	3
ACSL1	4	0.00013081	0.00047578	0.227351	40	2
CCS	4	0.0001342	0.00049236	0.229534	41	4
P4HB	4	0.00014316	0.00052862	0.24057	42	4
TAS2R1	4	0.00016831	0.00063532	0.282408	43	3
PIGV	4	0.00018308	0.00069127	0.293839	44	3
CCDC121	4	0.00018314	0.00069178	0.293839	45	1
INPP5E	4	0.00020563	0.00077622	0.31778	46	3
USP20	4	0.00020734	0.0007814	0.31778	47	3
INSL3	4	0.00021923	0.00082854	0.32993	48	4
CSNK2A1	4	0.00023025	0.00087464	0.34118	49	3
LUZP2	4	0.00023545	0.00089484	0.341584	50	2
PIGH	4	0.00023999	0.00091142	0.341584	51	4
MED15	4	0.00027252	0.001044	0.371372	52	3
STARD4	4	0.00028414	0.0010896	0.371372	53	4
LPPR4	4	0.00028489	0.0010922	0.371372	54	3
MTG1	4	0.00028777	0.001102	0.371372	55	2
UBA6	4	0.00028962	0.0011103	0.371372	56	4
BIRC6	4	0.00029055	0.0011145	0.371372	57	4
DDIT4	4	0.00029447	0.0011269	0.371372	58	4
PMM2	4	0.00031917	0.0012093	0.39176	59	3
HPGD	4	0.00033625	0.0012668	0.397397	60	4
SLC25A35	4	0.00034009	0.0012792	0.397397	61	3
NOSIP	4	0.0003425	0.001289	0.397397	62	4
GANAB	4	0.00035614	0.0013377	0.405862	63	4
ABCA2	4	0.00038112	0.001431	0.422468	64	3
PPP1R1A	4	0.00038235	0.0014367	0.422468	65	3
PSG1	4	0.0003924	0.0014703	0.425818	66	2
FAM20C	4	0.00042518	0.0015936	0.453253	67	4
MS4A10	4	0.00043279	0.001619	0.453253	68	3
ZNF202	4	0.00044422	0.0016584	0.453253	69	4
TTC23L	4	0.00044471	0.0016599	0.453253	70	1
TCEB3	4	0.00046483	0.0017444	0.464178	71	3
RNASEL	4	0.00046606	0.0017485	0.464178	72	4
RAD51C	4	0.00047993	0.0018034	0.464511	73	3
FLT4	4	0.00048203	0.0018132	0.464511	74	4
CLEC9A	4	0.0004851	0.0018272	0.464511	75	2
TAS2R8	4	0.0004925	0.0018573	0.464511	76	3
CAND1	4	0.00049702	0.0018713	0.464511	77	4
SAV1	4	0.00051771	0.0019474	0.467822	78	4
KCNT1	4	0.00051914	0.0019536	0.467822	79	3
RELB	4	0.00052399	0.0019676	0.467822	80	3
HHLA1	4	0.0005315	0.0019982	0.467822	81	4
CRISPLD2	4	0.00053431	0.002007	0.467822	82	3
HEMK1	4	0.00054933	0.0020609	0.474591	83	2
LAMTOR1	4	0.00056329	0.0021013	0.478135	84	2
RHOXF2B	4	0.00057902	0.0021619	0.485205	85	3
SLC17A4	4	0.00058756	0.0021924	0.485205	86	2
SVOP	4	0.00059345	0.0022085	0.485205	87	4
ABCD3	4	0.00060164	0.0022375	0.485992	88	2
LMAN1	4	0.00062616	0.0023338	0.501224	89	4
ROCK2	4	0.00065171	0.0024312	0.508986	90	4
KIAA0895L	4	0.00065394	0.002438	0.508986	91	3
MRS2	4	0.00065691	0.0024499	0.508986	92	3
PLCB3	4	0.00067321	0.0025125	0.516395	93	2
OR4Q3	4	0.00068691	0.0025618	0.51864	94	3
NKX2-1	4	0.00069815	0.0026037	0.51864	95	4
TBC1D7	4	0.00070568	0.0026327	0.51864	96	3
MMP19	4	0.00070624	0.0026348	0.51864	97	2
NDUFA2	4	0.00071396	0.0026591	0.51864	98	2
TRNP1	4	0.00075854	0.0028239	0.545205	99	4
EPHA2	4	0.00077096	0.002871	0.548762	100	4
NXPE1	4	0.00079057	0.0029363	0.551457	101	4
RHBDL2	4	0.0007981	0.0029611	0.551457	102	2
EYA4	4	0.00080564	0.0029839	0.551457	103	3
C9orf72	4	0.00081084	0.0030005	0.551457	104	1
SCN2B	4	0.00083661	0.0030963	0.560387	105	3
RNFT2	4	0.00083895	0.0031077	0.560387	106	4
EPB41	4	0.00086901	0.0032274	0.56218	107	4
ZNF546	4	0.00086911	0.0032274	0.56218	108	2
TIPRL	4	0.00087656	0.0032564	0.56218	109	3
SLC9A9	4	0.00089391	0.0033056	0.56218	110	4
NLRP5	4	0.00090219	0.003332	0.56218	111	4
SLC26A7	4	0.00090668	0.0033517	0.56218	112	4
HTT	4	0.00091361	0.0033714	0.56218	113	4
FAM218A	4	0.00091542	0.0033812	0.56218	114	1
ZFP42	4	0.00092071	0.0033978	0.56218	115	4
TTC28	4	0.00092487	0.0034118	0.56218	116	4
ST3GAL6	4	0.00093981	0.0034584	0.564991	117	4
RRAGA	4	0.00096059	0.0035382	0.567004	118	3
ELN	4	0.00096772	0.0035744	0.567004	119	2
NEK7	4	0.00098021	0.0036226	0.567004	120	2
SEC63	4	0.00098105	0.0036262	0.567004	121	3
TBC1D5	4	0.00099388	0.0036723	0.567004	122	4
OR5L2	4	0.001006	0.0037096	0.567004	123	3
FIZ1	4	0.0010105	0.0037257	0.567004	124	4
CLCNKA	4	0.00102	0.0037552	0.567004	125	1
EPYC	4	0.0010259	0.003779	0.567004	126	4
IL31RA	4	0.0010407	0.0038246	0.567004	127	4
MOGS	4	0.0010414	0.0038267	0.567004	128	4
CCDC166	4	0.0010419	0.0038267	0.567004	129	4
CALCRL	4	0.0010723	0.0039484	0.57782	130	2
F8A3	4	0.00108	0.0039805	0.57782	131	4
LZTR1	4	0.0010819	0.0039904	0.57782	132	4
UNK	4	0.0010937	0.0040386	0.580399	133	2
CHMP1B	4	0.0011094	0.004093	0.583826	134	4
R3HDM4	4	0.0011217	0.0041334	0.585222	135	3
DLAT	4	0.0011422	0.0042012	0.588097	136	3
C11orf87	4	0.0011463	0.0042152	0.588097	137	2
ADA	4	0.001169	0.0043017	0.595306	138	4
RGPD2	4	0.0011769	0.0043292	0.595306	139	1
GPR34	4	0.0011892	0.0043742	0.597207	140	3
TMTC4	4	0.0012023	0.0044281	0.600274	141	4
TMEM229A	4	0.0012246	0.0045239	0.606557	142	4
HGC6.3	4	0.0012291	0.0045379	0.606557	143	2
KMT2C	4	0.0012671	0.0046736	0.609907	144	3
ZC3H18	4	0.0012791	0.0047166	0.609907	145	3
IFNA2	4	0.0012885	0.0047498	0.609907	146	4
VPS26B	4	0.0012913	0.0047638	0.609907	147	4
FRMD4B	4	0.0013004	0.0048016	0.609907	148	3
COL1A1	4	0.0013024	0.0048099	0.609907	149	2
SUMF1	4	0.0013173	0.0048617	0.609907	150	4
HECTD1	4	0.0013221	0.0048777	0.609907	151	4
PRKACA	4	0.0013257	0.0048899	0.609907	152	4
NQO1	4	0.0013263	0.0048912	0.609907	153	3
SSH2	4	0.0013337	0.004914	0.609907	154	2
SLC44A3	4	0.0013509	0.0049772	0.61091	155	4
CYB5R4	4	0.001353	0.004986	0.61091	156	4
PPM1N	4	0.0013633	0.0050233	0.61156	157	4
DDOST	4	0.0013852	0.0050989	0.611974	158	3
MINOS1	4	0.001386	0.0050999	0.611974	159	3
KDELC2	4	0.0013931	0.0051227	0.611974	160	4
RAB17	4	0.0014279	0.005231	0.617536	161	4
HES4	4	0.0014306	0.0052408	0.617536	162	4
ZKSCAN4	4	0.0014382	0.0052662	0.617536	163	2
RFWD3	4	0.001466	0.0053652	0.625302	164	4
PPP1R21	4	0.0014924	0.0054553	0.630814	165	2
HAAO	4	0.0015276	0.0055651	0.630814	166	3
TESC	4	0.0015388	0.0056071	0.630814	167	2
HTN1	4	0.0015444	0.0056241	0.630814	168	3
OR1J1	4	0.001546	0.0056273	0.630814	169	3
NUCB1	4	0.001556	0.0056589	0.630814	170	3
ZNF416	4	0.001558	0.0056671	0.630814	171	3
AUNIP	4	0.0015611	0.0056765	0.630814	172	4
CREBBP	4	0.0015759	0.0057283	0.632891	173	2
FRMD6	4	0.0016159	0.0058904	0.646293	174	4
WNT8A	4	0.001626	0.0059251	0.646293	175	3
XKRY2	4	0.0016336	0.005951	0.646293	176	2
GABRG3	4	0.0016473	0.0060002	0.647955	177	2
C16orf91	4	0.0016693	0.0060756	0.652408	178	3
PDZD4	4	0.0016842	0.0061313	0.65471	179	4
UGT1A6	4	0.0017061	0.0062074	0.65508	180	4
C11orf84	4	0.0017297	0.0062856	0.65508	181	3
CTNNBIP1	4	0.0017482	0.0063364	0.65508	182	2
MALT1	4	0.0017482	0.0063364	0.65508	183	3
CAV2	4	0.0017518	0.0063468	0.65508	184	1
SCMH1	4	0.0017645	0.0063903	0.65508	185	3
SPAG6	4	0.0017653	0.0063939	0.65508	186	3
TCEAL7	4	0.0017679	0.0064089	0.65508	187	4
E2F7	4	0.0017864	0.006469	0.657705	188	3
SERPINE2	4	0.0018041	0.0065177	0.657764	189	2
UBQLN2	4	0.0018098	0.0065384	0.657764	190	3
HIST1H4D	4	0.0018264	0.0065923	0.657874	191	4
OR5M3	4	0.0018306	0.0066083	0.657874	192	4
OOSP2	4	0.001869	0.0067342	0.660939	193	3
SLC24A2	4	0.0018811	0.0067808	0.660939	194	4
STARD3	4	0.0018882	0.0068005	0.660939	195	4
FRYL	4	0.0018932	0.0068207	0.660939	196	4
PRCD	4	0.0018959	0.0068332	0.660939	197	4
ALX3	4	0.0019086	0.0068798	0.660939	198	2
MATN4	4	0.0019211	0.0069197	0.660939	199	2
CXCL6	4	0.0019403	0.006973	0.660939	200	3
ELK3	4	0.0019569	0.0070258	0.660939	201	2
FITM1	4	0.0019609	0.0070393	0.660939	202	3
TMEM35	4	0.0019764	0.0071051	0.660939	203	4
PDCL2	4	0.0019782	0.0071129	0.660939	205	4
MTRNR2L3	4	0.0019782	0.0071129	0.660939	204	4
HS6ST3	4	0.0019808	0.0071232	0.660939	206	3
OCLN	4	0.0019974	0.0071823	0.661296	207	3
MAMLD1	4	0.0020021	0.0071963	0.661296	208	3
PNPLA5	4	0.0020131	0.0072413	0.662253	209	3
IFFO2	4	0.0020362	0.0073361	0.667727	210	4
CHMP1A	4	0.0020654	0.0074273	0.668074	211	4
C6orf58	4	0.0020804	0.0074775	0.668074	212	3
TFDP3	4	0.0021033	0.0075537	0.668074	213	3
PIGP	4	0.0021123	0.0075853	0.668074	214	4
FEZ1	4	0.0021133	0.0075884	0.668074	215	4
ERICH3	4	0.0021141	0.0075915	0.668074	216	3
NFYB	4	0.0021205	0.0076158	0.668074	217	3
PPP4C	4	0.002132	0.0076583	0.668074	218	2
KANK3	4	0.0021476	0.0077112	0.668074	219	3
SP3	4	0.0021537	0.0077396	0.668074	220	2
BPY2C	4	0.0021576	0.0077536	0.668074	221	4
PPM1A	4	0.0021698	0.0077987	0.668074	222	2
SZRD1	4	0.0021706	0.0078023	0.668074	223	3
TRIM28	4	0.0021784	0.0078293	0.668074	224	4
TMTC2	4	0.0021888	0.0078764	0.668556	225	4
HIST1H1D	4	0.0021973	0.0079049	0.668556	226	4
SASH3	4	0.0022149	0.0079727	0.668556	227	4
TMEM50A	4	0.0022153	0.0079748	0.668556	228	3
MIOX	4	0.0022666	0.0081458	0.676289	229	4
PHF11	4	0.0022707	0.0081577	0.676289	230	4
DNASE1L1	4	0.0022743	0.0081732	0.676289	231	4
GRM1	4	0.0023266	0.0083462	0.684804	232	3
SLC6A11	4	0.0023275	0.0083478	0.684804	233	4
KDM4E	4	0.0023648	0.0085037	0.694614	234	3
F2R	4	0.0023956	0.0086031	0.699747	235	3
IL25	4	0.0024234	0.0086907	0.701577	236	4
SUPT7L	4	0.002431	0.0087218	0.701577	237	1
OR5AU1	4	0.0024361	0.0087358	0.701577	238	4
CHSY3	4	0.0025015	0.0089569	0.702794	239	4
CDKN2A	4	0.0025037	0.0089637	0.702794	240	3
FABP7	4	0.0025094	0.0089834	0.702794	241	2
USP6	4	0.0025094	0.0089834	0.702794	242	1
SOX12	4	0.0025135	0.0089942	0.702794	243	3
VAMP7	4	0.0025261	0.0090336	0.702794	244	3
TSNAX	4	0.0025304	0.0090502	0.702794	245	4
SETMAR	4	0.0025423	0.0090968	0.702794	246	4
HMMR	4	0.0025606	0.00916	0.702794	247	3
MTSS1	4	0.0025679	0.0091926	0.702794	248	4
ZNF630	4	0.0025877	0.0092574	0.702794	249	2
POMGNT2	4	0.0025936	0.0092724	0.702794	250	3
MMAA	4	0.0025972	0.0092859	0.702794	251	4
TAOK3	4	0.0026005	0.0092988	0.702794	252	4
PSMD6	4	0.0026018	0.0093024	0.702794	253	2
LAMC2	4	0.0026335	0.0094117	0.708252	254	4
TRMT1	4	0.0026638	0.0095164	0.713318	255	3
MEPCE	4	0.0026922	0.0096164	0.714578	256	1
ODC1	4	0.0026979	0.0096366	0.714578	257	3
PPP2R4	4	0.0027012	0.0096474	0.714578	258	3
GRINA	4	0.0027407	0.0097821	0.714578	259	4
LRP8	4	0.0027433	0.0097904	0.714578	260	3
GDAP1	4	0.0027444	0.009794	0.714578	261	1
TFF1	4	0.0027491	0.009809	0.714578	262	4
RNASE1	4	0.0027655	0.009865	0.714578	263	4
ADGRF3	4	0.0027662	0.0098697	0.714578	264	2
CMTM6	4	0.0027801	0.009922	0.715655	265	3
TTC16	4	0.0028043	0.010002	0.716991	266	3
PROK1	4	0.0028102	0.010023	0.716991	267	4
ERP29	4	0.0028186	0.010053	0.716991	268	4
ZNF559-ZNF177	4	0.0028324	0.010102	0.717822	269	4
F3	4	0.0028756	0.010249	0.725484	270	4
CXorf40A	4	0.002892	0.010306	0.725484	271	3
DEK	4	0.0028985	0.010324	0.725484	272	4
COL8A2	4	0.002925	0.010429	0.725828	273	4
ZNF398	4	0.0029255	0.010432	0.725828	274	2
KCNH8	4	0.0029385	0.010479	0.725828	275	4
CALCOCO1	4	0.0029461	0.010498	0.725828	276	4
ZFAND2B	4	0.0029508	0.010519	0.725828	277	3
AFAP1	4	0.0030035	0.010709	0.732938	278	3
CNTN6	4	0.0030055	0.010714	0.732938	279	2
CALML4	4	0.0030238	0.01077	0.732938	280	2
DGKI	4	0.0030253	0.010775	0.732938	281	4
LRRC3C	4	0.0030577	0.010888	0.735865	282	2
PHPT1	4	0.0030824	0.010967	0.735865	283	4
PARP1	4	0.0030891	0.010991	0.735865	284	4
ZNF740	4	0.003096	0.011014	0.735865	285	3
TYW3	4	0.0031006	0.011028	0.735865	286	4
MCAT	4	0.0031099	0.011061	0.735865	287	2
OR5AN1	4	0.0031248	0.011119	0.735865	288	4
FLCN	4	0.0031272	0.011128	0.735865	289	2
NEIL2	4	0.0031379	0.011165	0.735865	290	4
RAB33A	4	0.0031565	0.011229	0.736081	291	4
C12orf57	4	0.0031621	0.011245	0.736081	292	2
DNTT	4	0.0031846	0.011323	0.737047	293	3
CCL11	4	0.0032143	0.011429	0.737047	294	3
TBK1	4	0.0032181	0.011438	0.737047	295	3
ZNF451	4	0.0032379	0.011504	0.737047	296	4
PIGN	4	0.003244	0.011524	0.737047	297	3
ZNF682	4	0.0032443	0.011525	0.737047	298	4
ZAK	4	0.0032665	0.011605	0.737047	299	1
IRF2BPL	4	0.0032818	0.011649	0.737047	300	2
PRSS16	4	0.0032822	0.011651	0.737047	301	4
TAAR6	4	0.003296	0.011707	0.737047	302	2
C9orf78	4	0.0033014	0.01172	0.737047	303	2
MAGED4B	4	0.0033066	0.01174	0.737047	304	3
ATMIN	4	0.0033237	0.011791	0.737047	305	3
PCDHA2	4	0.0033356	0.011836	0.737047	306	4
OR8H1	4	0.0033429	0.011859	0.737047	307	4
TBC1D10C	4	0.0033555	0.011902	0.737047	308	3
EP300	4	0.0033593	0.011915	0.737047	309	4
HYOU1	4	0.0033754	0.011969	0.737439	310	3
ASTN2	4	0.0033919	0.012018	0.737439	311	4
TIMP4	4	0.0034063	0.012068	0.737439	312	4
TRIM45	4	0.0034248	0.012123	0.737439	313	4
RNF11	4	0.003453	0.012226	0.737439	314	4
C8orf82	4	0.0034681	0.012275	0.737439	315	3
TMF1	4	0.0034698	0.012281	0.737439	316	4
TMLHE	4	0.0034705	0.012282	0.737439	317	4
FAM195B	4	0.0034753	0.012299	0.737439	318	2
FICD	4	0.0034848	0.012331	0.737439	319	4
KCTD6	4	0.0034976	0.012374	0.737439	320	4
PDILT	4	0.0034991	0.012385	0.737439	321	4
ZNF765	4	0.0035363	0.01252	0.740682	322	3
PLGLB1	4	0.0035617	0.012604	0.740682	323	3
PSIP1	4	0.0035708	0.012633	0.740682	324	4
HDHD1	4	0.0035734	0.012642	0.740682	325	4
ALLC	4	0.0035796	0.012663	0.740682	326	1
ABCA13	4	0.0035819	0.012671	0.740682	327	4
SAPCD2	4	0.0036317	0.012855	0.744783	328	3
C1orf195	4	0.0036318	0.012855	0.744783	329	1
CTCFL	4	0.0036354	0.012867	0.744783	330	3
RECQL4	4	0.0036716	0.012978	0.744783	331	4
CSNK1E	4	0.0036804	0.013005	0.744783	332	2
GPIHBP1	4	0.0036833	0.013011	0.744783	333	4
ARHGAP28	4	0.003684	0.013014	0.744783	334	2
CELA2B	4	0.0037417	0.013207	0.752577	335	4
TMCO2	4	0.0037595	0.013258	0.752577	336	3
SEMA6A	4	0.0037635	0.013271	0.752577	337	3
THEM6	4	0.0037863	0.013335	0.752577	338	3
RUSC2	4	0.00379	0.013347	0.752577	339	4
TPMT	4	0.0038393	0.013514	0.759586	340	4
TMEM86B	4	0.0038632	0.013595	0.759586	341	4
IFT81	4	0.0038927	0.013688	0.759586	342	2
MTMR14	4	0.0038976	0.013702	0.759586	343	4
ADGRB2	4	0.0038989	0.013706	0.759586	344	3
PIGF	4	0.0039018	0.013714	0.759586	345	3
C2orf57	4	0.0039114	0.01375	0.759586	346	4
SBNO2	4	0.0039282	0.013815	0.760257	347	3
TRIM26	4	0.0039363	0.013842	0.760257	348	3
RASA2	4	0.0039665	0.013952	0.762503	349	3
SLC35F1	4	0.0039798	0.013989	0.762503	350	4
CCDC129	4	0.0039969	0.014037	0.762503	351	3
KLHL4	4	0.0039986	0.014042	0.762503	352	2
ASAP3	4	0.0040448	0.014194	0.768387	353	4
RBM12	4	0.0040575	0.014238	0.768387	354	3
PSMD3	4	0.0040693	0.014271	0.768387	355	2
LARS	4	0.0041009	0.014373	0.769629	356	4
C7orf49	4	0.0041014	0.014375	0.769629	357	3
ALDH1L2	4	0.0041176	0.014428	0.7703	358	3
MED10	4	0.0041472	0.014522	0.771988	359	3
RALGAPA1	4	0.0041525	0.01454	0.771988	360	3
OR4S2	4	0.0041953	0.014691	0.773448	361	3
TOP3B	4	0.0042057	0.014717	0.773448	362	1
TCTEX1D1	4	0.0042198	0.014763	0.773448	363	3
PAXIP1	4	0.0042326	0.014803	0.773448	364	2
HIST1H2BO	4	0.0042476	0.014851	0.773448	365	3
DEF6	4	0.0042538	0.014874	0.773448	366	3
MBNL3	4	0.0042579	0.014891	0.773448	367	4
GRIK2	4	0.0042579	0.014891	0.773448	368	2
RSPH14	4	0.004285	0.014993	0.773918	369	3
IFIH1	4	0.0042855	0.014996	0.773918	370	3
IGSF1	4	0.004291	0.015022	0.773918	371	4
COX7A1	4	0.0043151	0.015097	0.775724	372	4
HIST1H4K	4	0.0043377	0.015178	0.777057	373	3
DLG2	4	0.0043537	0.015232	0.777057	374	4
LTC4S	4	0.0043622	0.015252	0.777057	375	2
TXNDC5	4	0.0043702	0.015286	0.777057	376	4
MFAP2	4	0.0044014	0.015394	0.77876	377	4
CPA6	4	0.0044031	0.015401	0.77876	378	3
PHYHIP	4	0.0044238	0.015478	0.780598	379	4
BUD31	4	0.0044665	0.015619	0.785631	380	1
OPRK1	4	0.0044797	0.015664	0.785855	381	4
HM13	4	0.0045428	0.015871	0.791709	382	3
FAM212A	4	0.0045705	0.015975	0.791709	383	4
RUFY1	4	0.0045708	0.015977	0.791709	384	2
HOXA5	4	0.004585	0.01603	0.791709	385	3
TBRG4	4	0.0045882	0.01604	0.791709	386	3
OSR1	4	0.004595	0.016066	0.791709	387	4
HP	4	0.0045963	0.016071	0.791709	388	3
GPR82	4	0.0046248	0.016158	0.792585	389	3
HNRNPCL4	4	0.0047408	0.016531	0.792585	390	2
SLC26A10	4	0.0047711	0.016618	0.792585	391	4
C19orf43	4	0.0047791	0.016639	0.792585	392	4
OPN1LW	4	0.0047794	0.016641	0.792585	393	3
C4orf17	4	0.004781	0.016644	0.792585	394	4
TRNAU1AP	4	0.0047873	0.016661	0.792585	395	3
EFNA2	4	0.0048132	0.016745	0.792585	396	2
CRACR2A	4	0.0048135	0.016747	0.792585	397	4
PKNOX1	4	0.0048149	0.016751	0.792585	398	4
SPATA12	4	0.0048316	0.016819	0.792585	399	1
ZNF141	4	0.0048345	0.016828	0.792585	400	4
C18orf65	4	0.0048475	0.016865	0.792585	401	3
AUH	4	0.0048594	0.016898	0.792585	402	3
C6orf25	4	0.0048856	0.016985	0.792585	403	3
TMEM154	4	0.0048949	0.017018	0.792585	404	3
SOCS3	4	0.0049203	0.017113	0.792585	405	3
GABBR2	4	0.0049207	0.017114	0.792585	406	2
FXN	4	0.0049358	0.017167	0.792585	407	2
ATP6AP1L	4	0.004951	0.017221	0.792585	408	3
CADPS2	4	0.0049517	0.017223	0.792585	409	4
POF1B	4	0.0049595	0.017254	0.792585	410	3
GLIS3	4	0.0049596	0.017254	0.792585	411	4
UBOX5	4	0.0049683	0.017279	0.792585	412	3
AGTR2	4	0.0049879	0.017345	0.792585	413	4
PTPDC1	4	0.004988	0.017345	0.792585	414	2
PPID	4	0.0049968	0.017372	0.792585	415	4
TSNARE1	4	0.0050075	0.017409	0.792585	416	3
FAM46B	4	0.0050075	0.017409	0.792585	417	3
CRISP3	4	0.0050165	0.017441	0.792585	418	4
MISP	4	0.0050184	0.017448	0.792585	419	3
GUCY1A3	4	0.0050401	0.017532	0.792585	420	1
PEG10	4	0.0050516	0.017571	0.792585	421	4
OR10P1	4	0.0050533	0.017576	0.792585	422	2
C19orf45	4	0.005117	0.017792	0.792585	423	2
SPHKAP	4	0.0051248	0.017826	0.792585	424	4
TBCK	4	0.0051443	0.017883	0.792585	425	3
DRD5	4	0.0051484	0.017895	0.792585	426	4
IL22	4	0.0051671	0.017958	0.792585	427	4
FUZ	4	0.0051706	0.017969	0.792585	428	3
CSRNP1	4	0.0051794	0.017998	0.792585	429	3
ANKRD32	4	0.0051832	0.01801	0.792585	430	2
CD164L2	4	0.0052014	0.018067	0.792585	431	4
RASA3	4	0.0052263	0.018146	0.792585	432	4
UNC93A	4	0.0052401	0.018189	0.792585	433	4
CCDC172	4	0.0052503	0.018222	0.792585	434	4
ZNF253	4	0.0052615	0.018261	0.792585	435	4
STX3	4	0.0052739	0.018306	0.792585	436	3
KLK8	4	0.0053007	0.018394	0.792585	437	1
JAK2	4	0.0053035	0.018405	0.792585	438	4
ALG6	4	0.0053112	0.018434	0.792585	439	4
MEN1	4	0.0053407	0.018531	0.792585	440	4
KLHL36	4	0.0053528	0.018567	0.792585	441	1
RAB39A	4	0.0053707	0.018616	0.792585	442	4
PAPOLA	4	0.0053733	0.018623	0.792585	443	4
RFX7	4	0.0053754	0.018634	0.792585	444	3
HIST1H2AC	4	0.0054233	0.018785	0.792585	445	4
GPR33	4	0.0054273	0.0188	0.792585	446	3
PAIP2	4	0.0054289	0.018806	0.792585	447	3
KCNQ1	4	0.0054291	0.018806	0.792585	448	4
KIF26A	4	0.0054322	0.018814	0.792585	449	4
RNF144B	4	0.0054416	0.018847	0.792585	450	4
CCDC148	4	0.0054571	0.018893	0.792585	451	3
PJA1	4	0.0054605	0.018898	0.792585	452	4
EXO5	4	0.0054698	0.018928	0.792585	453	3
ERGIC1	4	0.0054825	0.018971	0.792585	454	4
IL23A	4	0.0054858	0.018979	0.792585	455	4
CBX5	4	0.0054943	0.019008	0.792585	456	3
RAD54L	4	0.0054971	0.019016	0.792585	457	4
SLC5A4	4	0.0055035	0.01904	0.792585	458	3
WIF1	4	0.0055092	0.01906	0.792585	459	2
OR5J2	4	0.0055133	0.019074	0.792585	460	4
PCNXL2	4	0.0055377	0.019159	0.794388	461	4
TYMS	4	0.0055613	0.019245	0.796205	462	3
OR2A1	4	0.0056134	0.019418	0.800903	463	3
ST7L	4	0.0056194	0.019442	0.800903	464	4
GMPPA	4	0.0056655	0.019599	0.805632	465	2
PSTPIP2	4	0.0057053	0.019727	0.805736	467	4
ZNF732	4	0.0057053	0.019727	0.805736	466	4
FAM134B	4	0.0057176	0.019768	0.805736	468	2
NUDT8	4	0.0057225	0.019783	0.805736	469	3
FHL2	4	0.0057557	0.019888	0.805736	470	3
HMX3	4	0.0057697	0.019926	0.805736	471	3
C8orf46	4	0.0057965	0.020015	0.805736	472	4
KCNE5	4	0.0058003	0.020025	0.805736	473	4
C16orf78	4	0.0058164	0.020085	0.805736	474	2
TAAR2	4	0.0058218	0.020103	0.805736	475	3
ADAMTS15	4	0.0058289	0.020127	0.805736	476	3
TMEM170B	4	0.0058516	0.020201	0.805736	477	2
KRTAP15-1	4	0.0058574	0.020217	0.805736	478	3
AP3S1	4	0.0058831	0.0203	0.805736	479	3
TCN1	4	0.0058911	0.020326	0.805736	480	4
ZNF460	4	0.0058936	0.020336	0.805736	481	3
LMLN	4	0.0059161	0.020412	0.805736	482	4
MAGEB4	4	0.005926	0.020445	0.805736	483	3
TXLNG	4	0.005928	0.020448	0.805736	484	3
ZNF322	4	0.0059567	0.020543	0.805736	485	3
ZNF93	4	0.005976	0.020596	0.805736	486	3
OR10Z1	4	0.0059772	0.0206	0.805736	487	4
CUL1	4	0.0059781	0.020605	0.805736	488	2
TK1	4	0.0059813	0.020613	0.805736	489	2
SNX32	4	0.0060262	0.020759	0.805949	490	3
CD247	4	0.0060302	0.020773	0.805949	491	3
ZNF354B	4	0.0060646	0.020877	0.805949	492	2
MFSD3	4	0.0060823	0.020929	0.805949	493	1
BCL9L	4	0.0061202	0.02105	0.805949	494	4
RGS20	4	0.0061344	0.0211	0.805949	495	1
CEP57L1	4	0.0061479	0.021154	0.805949	496	3
UBXN6	4	0.0061592	0.021194	0.805949	497	4
JAM3	4	0.0061811	0.021265	0.805949	498	4
S1PR4	4	0.0061852	0.021275	0.805949	499	3
ATF4	4	0.0061865	0.021278	0.805949	500	2
ANKUB1	4	0.0062197	0.021391	0.805949	501	4
OR4D6	4	0.0062199	0.021392	0.805949	502	4
CYP21A2	4	0.0062353	0.021442	0.805949	503	2
CXorf49B	4	0.0062385	0.021456	0.805949	504	3
LCN1	4	0.0062533	0.021505	0.805949	505	3
USP10	4	0.0062573	0.021514	0.805949	506	3
RIMBP3C	4	0.0062772	0.02159	0.805949	507	3
TSPYL5	4	0.0062871	0.021611	0.805949	508	3
PLIN5	4	0.0062951	0.021641	0.805949	509	3
CLEC17A	4	0.006327	0.021747	0.805949	510	3
SHCBP1L	4	0.0063948	0.021972	0.805949	511	1
JMY	4	0.0064031	0.022002	0.805949	512	4
PTCRA	4	0.0064044	0.022007	0.805949	513	4
GRAP2	4	0.0064155	0.022045	0.805949	514	3
TCF3	4	0.0064174	0.02205	0.805949	515	4
C14orf2	4	0.0064216	0.022064	0.805949	516	4
TUBB2B	4	0.0064313	0.022094	0.805949	517	3
SIPA1L1	4	0.006437	0.022113	0.805949	518	4
PITX3	4	0.0064469	0.022149	0.805949	519	2
FOLH1B	4	0.0064941	0.022302	0.805949	520	3
FANCG	4	0.0064967	0.022309	0.805949	521	2
KRTAP10-2	4	0.0064981	0.022312	0.805949	522	3
PIGX	4	0.0064989	0.02232	0.805949	523	2
TAF1L	4	0.0065226	0.022411	0.805949	524	3
NT5DC3	4	0.0065288	0.022434	0.805949	525	3
RAD17	4	0.0065441	0.022483	0.805949	526	4
MLF1	4	0.0065635	0.022542	0.805949	527	2
MAP1B	4	0.0065683	0.02256	0.805949	528	4
SIGLEC11	4	0.0065784	0.02259	0.805949	529	2
NF2	4	0.0065818	0.022601	0.805949	530	3
HRASLS2	4	0.0065864	0.022618	0.805949	531	4
ALKBH2	4	0.0065985	0.022661	0.805949	532	4
LAMB2	4	0.0066031	0.02268	0.805949	533	2
NABP2	4	0.0066124	0.022707	0.805949	534	4
POU4F2	4	0.00663	0.022759	0.805949	535	4
SDCBP	4	0.0066331	0.02277	0.805949	536	3
KIAA1841	4	0.0066381	0.022792	0.805949	537	2
KAT2B	4	0.0066551	0.022844	0.805949	538	3
MCIDAS	4	0.0066868	0.022945	0.805949	539	3
EPB41L3	4	0.0066917	0.022958	0.805949	540	4
ADCK5	4	0.0067168	0.023032	0.805949	541	4
CHFR	4	0.0067186	0.023037	0.805949	542	4
KCNE1	4	0.0067573	0.023153	0.805949	543	3
OR1S1	4	0.0067582	0.023155	0.805949	544	2
SLC39A4	4	0.0067593	0.02316	0.805949	545	2
SI	4	0.0067759	0.023213	0.805949	546	4
TRIM62	4	0.0067784	0.023219	0.805949	547	4
MAGI3	4	0.0067833	0.023234	0.805949	548	4
LYPD2	4	0.0067945	0.023271	0.805949	549	4
SUPT20H	4	0.0068086	0.023316	0.805949	550	3
WDHD1	4	0.0068187	0.023354	0.805949	551	3
STXBP3	4	0.0068441	0.023439	0.805949	552	4
C5orf46	4	0.006849	0.023457	0.805949	553	2
ADCY1	4	0.0068635	0.023502	0.805949	554	4
OR4D5	4	0.0068767	0.02354	0.805949	555	3
RGS9	4	0.0068803	0.023549	0.805949	556	4
ELL2	4	0.0069154	0.023658	0.805949	557	3
OR2W1	4	0.0069232	0.023691	0.805949	558	3
CYP8B1	4	0.006933	0.023722	0.805949	559	4
ANO7	4	0.0069481	0.023757	0.805949	560	4
FBXO7	4	0.0069914	0.02389	0.805949	561	3
UBE2F	4	0.007017	0.023979	0.805949	562	3
TPBGL	4	0.0070196	0.023986	0.805949	563	1
C19orf35	4	0.0070252	0.024002	0.805949	564	4
ZFR2	4	0.0070627	0.024121	0.805949	565	3
CRIP2	4	0.0070685	0.024137	0.805949	566	4
DDX59	4	0.0070716	0.02415	0.805949	567	1
NCMAP	4	0.00708	0.02418	0.805949	568	4
SLC35A4	4	0.0071237	0.024336	0.805949	569	3
EYA3	4	0.0071455	0.024405	0.805949	570	3
SORBS1	4	0.007146	0.024408	0.805949	571	4
CYP27B1	4	0.0071485	0.024414	0.805949	572	4
RIMBP2	4	0.0071584	0.024447	0.805949	573	3
CYB561D1	4	0.0071757	0.024496	0.805949	574	2
CASP1	4	0.0071859	0.024532	0.805949	575	4
CLEC18B	4	0.0071952	0.024562	0.805949	576	3
PIK3R1	4	0.0072137	0.024615	0.805949	577	4
ARSE	4	0.0072148	0.024619	0.805949	578	3
SLC35F3	4	0.0072157	0.024621	0.805949	579	4
HIST1H1B	4	0.0072277	0.02466	0.805949	580	3
RAMP1	4	0.0072289	0.024665	0.805949	581	3
C7orf73	4	0.0072703	0.024807	0.805949	582	3
SLC7A3	4	0.0072931	0.024868	0.805949	583	4
STK40	4	0.0073064	0.02491	0.805949	584	2
COL4A6	4	0.0073094	0.024917	0.805949	585	4
SOCS1	4	0.0073116	0.024926	0.805949	586	3
PXT1	4	0.0073173	0.024939	0.805949	587	3
ARHGEF1	4	0.0073318	0.024992	0.805949	588	1
GP6	4	0.0073459	0.025041	0.805949	589	3
PARVG	4	0.0073481	0.02505	0.805949	590	3
MPI	4	0.0073839	0.025151	0.805949	591	3
ZNF737	4	0.0074009	0.025206	0.805949	592	3
MOSPD1	4	0.0074219	0.02527	0.805949	593	4
MYO1G	4	0.0074341	0.025314	0.805949	594	3
TJP3	4	0.0074359	0.025322	0.805949	595	2
ZNF550	4	0.0074418	0.025344	0.805949	596	4
RNF225	4	0.0074479	0.025363	0.805949	597	2
ESD	4	0.0074496	0.025373	0.805949	598	3
SMG7	4	0.007475	0.025457	0.805949	599	4
OR4C12	4	0.007483	0.025488	0.805949	600	4
SF3B4	4	0.0074879	0.025507	0.805949	601	1
SYPL1	4	0.0074953	0.025531	0.805949	602	3
TMEM249	4	0.007503	0.025555	0.805949	603	3
PARG	4	0.0075324	0.025643	0.805949	604	3
BACH1	4	0.00754	0.025666	0.805949	605	3
DYNLL1	4	0.0075471	0.025692	0.805949	606	4
TIMP3	4	0.0075641	0.025757	0.805949	607	2
BLZF1	4	0.0075857	0.025831	0.805949	608	3
CT45A1	2	0.0075862	0.025833	0.805949	609	1
C4orf19	4	0.0075981	0.025874	0.805949	610	4
IL6	4	0.0075995	0.025881	0.805949	611	4
PDCD6IP	4	0.0076096	0.025909	0.805949	612	4
BDKRB2	4	0.0076116	0.025916	0.805949	613	4
FAM122C	4	0.0076217	0.02595	0.805949	614	4
AHR	4	0.0076332	0.025986	0.805949	615	4
RBM8A	4	0.007644	0.026029	0.805949	616	2
PRPS1L1	4	0.007663	0.026083	0.805949	617	4
GALNTL6	4	0.0076691	0.026102	0.805949	618	4
EIF3K	4	0.0076759	0.026126	0.805949	619	3
GMNC	4	0.0076803	0.026143	0.805949	620	4
GALR1	4	0.0077153	0.026252	0.808015	621	4
FCRLB	4	0.0077481	0.026345	0.809581	622	2
MDH1B	4	0.0077685	0.026404	0.810093	623	4
ADGRE3	4	0.0078001	0.026497	0.811635	624	3
BTF3L4	4	0.0078423	0.026639	0.81423	625	2
C6orf132	4	0.0078521	0.026667	0.81423	626	2
HAPLN4	4	0.0079041	0.026821	0.816291	627	2
FAM58A	4	0.0079316	0.02691	0.816291	628	3
AMMECR1L	4	0.0079454	0.026958	0.816291	629	3
SLC6A14	4	0.0079524	0.026976	0.816291	630	3
NFIB	4	0.007956	0.02699	0.816291	631	3
MAGEB5	4	0.0079562	0.02699	0.816291	632	2
FOCAD	4	0.0080082	0.027151	0.817393	633	2
IRF3	4	0.0080088	0.027154	0.817393	634	4
TSTD3	4	0.0080102	0.027155	0.817393	635	4
PDLIM3	4	0.0080602	0.027315	0.820918	636	2
ZNF716	4	0.0080924	0.027429	0.823033	637	2
NEURL3	4	0.0081122	0.027484	0.823388	638	3
OR10V1	4	0.0081642	0.027649	0.827043	639	2
OR10G2	4	0.0082162	0.027807	0.830484	640	3
ORC1	4	0.0082482	0.027914	0.830817	641	4
TAOK1	4	0.0082726	0.027993	0.830817	642	4
SETD7	4	0.0082962	0.028066	0.830817	643	3
TMPRSS11D	4	0.0083202	0.028147	0.830817	644	2
BACE1	4	0.008335	0.028194	0.830817	645	3
PLIN2	4	0.0083446	0.028223	0.830817	646	4
TRIM25	4	0.0083526	0.028241	0.830817	647	4
MET	4	0.0083722	0.028302	0.830817	648	4
IGF2BP2	4	0.0083731	0.028306	0.830817	649	3
VASH2	4	0.0083953	0.028375	0.830817	650	4
CDC25B	4	0.0084025	0.028398	0.830817	651	4
DNALI1	4	0.0084114	0.028434	0.830817	652	3
FAM193A	4	0.008433	0.028489	0.830817	653	3
SAMD4A	4	0.0084353	0.028496	0.830817	654	3
METTL1	4	0.0084402	0.028512	0.830817	655	3
CTSW	4	0.0084462	0.02853	0.830817	656	4
LIX1	4	0.0084534	0.028557	0.830817	657	3
FOXRED1	4	0.0084762	0.02864	0.830851	658	3
MATN3	4	0.0084908	0.028687	0.830851	659	3
ZNF101	4	0.0084912	0.028689	0.830851	660	2
PPM1D	4	0.0085091	0.028754	0.831466	661	4
BHLHE40	4	0.0085294	0.028812	0.8319	662	3
GINS1	4	0.0085802	0.028962	0.834961	663	1
TAF5L	4	0.0086143	0.029072	0.836738	664	3
PCDHGA8	4	0.0086255	0.029111	0.836738	665	4
RGS11	4	0.0086544	0.029193	0.83783	666	4
LRRC39	4	0.0086714	0.029258	0.838306	667	3
PIK3R3	4	0.0086948	0.029325	0.838306	668	3
ZNF146	4	0.0086997	0.029341	0.838306	669	3
LTN1	4	0.0087622	0.029545	0.839579	670	3
SP1	4	0.0087655	0.029554	0.839579	671	4
UMPS	4	0.0087685	0.029562	0.839579	672	3
SORBS3	4	0.008788	0.029621	0.839579	673	4
HMOX1	4	0.0087881	0.029621	0.839579	674	3
C1orf127	4	0.0088128	0.029693	0.839579	675	3
WIBG	4	0.0088326	0.029763	0.839579	676	3
WDR60	4	0.0088351	0.029772	0.839579	677	3
PAGR1	4	0.0088401	0.029789	0.839579	678	1
CCDC185	4	0.0088528	0.029825	0.839579	679	4
GLIS1	4	0.0088991	0.029972	0.84248	680	2
PFKM	4	0.0089278	0.03007	0.842605	681	2
RYR2	4	0.0089441	0.030122	0.842605	682	1
OSTM1	4	0.0089491	0.030132	0.842605	683	4
OR10J3	4	0.0089543	0.030153	0.842605	684	3
CCDC174	4	0.0089961	0.030284	0.845031	685	1
POMT2	4	0.0090105	0.030333	0.845171	686	3
LPAR6	4	0.009048	0.030456	0.845222	687	2
TMEM179	4	0.0090494	0.03046	0.845222	688	3
PLEKHG7	4	0.0090594	0.030485	0.845222	689	3
GNL2	4	0.009066	0.030512	0.845222	690	2
HEATR5A	4	0.0091	0.030605	0.845786	691	3
GABRG1	4	0.0091355	0.03072	0.845786	692	4
KDM6A	4	0.009152	0.030778	0.845786	693	3
CDH19	4	0.0091642	0.030821	0.845786	694	4
DSE	4	0.0091696	0.030835	0.845786	695	4
CNTN5	4	0.009179	0.030862	0.845786	696	2
LOC102724279	4	0.0091806	0.030868	0.845786	697	3
ARHGAP8	4	0.0092039	0.030948	0.845786	698	2
SH3BGRL3	4	0.0092263	0.031013	0.845786	699	3
ZNF669	4	0.0092288	0.031018	0.845786	700	3
UBE2R2	4	0.0092294	0.031019	0.845786	701	4
ARAP2	4	0.0092542	0.031093	0.846248	702	3
SLC25A19	4	0.0092634	0.031127	0.846248	703	2
FAM169A	4	0.0093079	0.031265	0.846248	704	2
ERBB3	4	0.0093102	0.03127	0.846248	705	3
DNMT3L	4	0.009316	0.031286	0.846248	706	3
FGFR3	4	0.0093217	0.031306	0.846248	707	4
CLSPN	4	0.0093343	0.031346	0.846248	708	4
SMARCD1	4	0.009376	0.031491	0.847326	709	4
ENTPD3	4	0.0093799	0.031504	0.847326	710	4
PDE4B	4	0.0093918	0.031538	0.847326	711	4
LYAR	4	0.0094002	0.031567	0.847326	712	3
MYCL	4	0.0094118	0.031607	0.847326	713	1
NPAS3	4	0.0094285	0.031658	0.847485	714	3
C19orf80	4	0.009462	0.031774	0.847823	715	3
PSMG2	4	0.0094637	0.031781	0.847823	716	2
TKTL1	4	0.0095036	0.03191	0.847823	717	4
HSDL2	4	0.0095157	0.031953	0.847823	718	1
ZNF446	4	0.0095278	0.031993	0.847823	719	3
GAL3ST4	4	0.0095426	0.032051	0.847823	720	4
TMEM245	4	0.0095463	0.03206	0.847823	721	3
ADAMTS20	4	0.0095677	0.032124	0.847823	722	1
TEX29	4	0.0095693	0.032132	0.847823	723	2
HECW1	4	0.009581	0.032165	0.847823	724	4
PPARGC1A	4	0.0095939	0.032202	0.847823	725	4
RELA	4	0.0095944	0.032203	0.847823	726	3
TRUB2	4	0.0096716	0.032447	0.853072	727	3
PXMP4	4	0.0097235	0.032603	0.854928	728	2
C16orf45	4	0.0097245	0.032607	0.854928	729	4
PPM1F	4	0.0097658	0.032746	0.85525	730	2
LILRB4	4	0.0097732	0.032773	0.85525	731	4
AMN	4	0.0097885	0.032815	0.85525	732	3
TMEM30B	4	0.0097902	0.032823	0.85525	733	4
GPX5	4	0.009807	0.03287	0.85525	734	3
ZNF117	4	0.0098131	0.032887	0.85525	735	4
ANKRD31	4	0.0098274	0.032937	0.855366	736	2
CD99L2	4	0.0098858	0.033113	0.857655	737	2
ZNF583	4	0.0098924	0.03313	0.857655	738	4
ZNF316	4	0.0099025	0.033159	0.857655	739	3
DAPK3	4	0.00995	0.033306	0.860296	740	4
SYDE2	4	0.0099832	0.033417	0.86098	741	2
DIP2A	4	0.0099863	0.033428	0.86098	742	4
ZMPSTE24	4	0.0099985	0.033468	0.86098	743	3
BEGAIN	4	0.010061	0.033669	0.86345	744	4
USP39	4	0.010067	0.033693	0.86345	745	2
ALPK3	4	0.010069	0.0337	0.86345	746	4
ADGRE2	4	0.010087	0.033755	0.863712	747	2
ARMC12	4	0.010111	0.033822	0.864103	748	3
RWDD1	4	0.010122	0.033861	0.864103	749	3
LMO7	4	0.010139	0.033917	0.864295	750	3
NDUFA7	4	0.010177	0.034042	0.864295	751	3
VWC2	4	0.010186	0.034063	0.864295	752	3
MT1E	4	0.010191	0.034079	0.864295	753	2
KIAA2013	4	0.010195	0.034094	0.864295	754	3
NOX1	4	0.010282	0.034346	0.864608	755	3
FAM83E	4	0.010295	0.03438	0.864608	756	1
MYF5	4	0.010323	0.034464	0.864608	757	3
RNF144A	4	0.010339	0.034521	0.864608	758	3
SCAMP4	4	0.010348	0.034553	0.864608	759	3
IFI27	4	0.010358	0.034582	0.864608	760	4
C8orf22	4	0.010373	0.034632	0.864608	762	2
DGCR6L	4	0.010373	0.034632	0.864608	761	1
TAF9	4	0.01038	0.034655	0.864608	763	4
OR5C1	4	0.010383	0.034669	0.864608	764	3
PELI2	4	0.010388	0.034683	0.864608	765	2
CD9	4	0.010401	0.034722	0.864608	766	3
ANKRD13C	4	0.010435	0.034832	0.864608	767	4
FGF8	4	0.010482	0.034974	0.864608	769	4
RNF223	4	0.010482	0.034974	0.864608	768	3
SLC1A7	4	0.010502	0.035034	0.864608	770	2
FAF1	4	0.010546	0.035181	0.864608	771	3
LRG1	4	0.010565	0.035231	0.864608	772	3
TGIF2LX	4	0.010569	0.035245	0.864608	773	4
PTTG1IP	4	0.010584	0.03529	0.864608	774	4
GALNT8	4	0.010598	0.035337	0.864608	775	4
GCNT3	4	0.010606	0.035376	0.864608	776	2
LMOD3	4	0.01061	0.035391	0.864608	777	4
LAMC3	4	0.01062	0.035428	0.864608	778	3
GPC6	4	0.010654	0.035531	0.864608	779	4
ZC3H12C	4	0.010658	0.035545	0.864608	780	2
CCHCR1	4	0.010667	0.035573	0.864608	781	2
RTL1	4	0.010706	0.035709	0.864608	782	4
SFTPA1	4	0.01071	0.035728	0.864608	783	2
SPERT	4	0.010718	0.035757	0.864608	784	4
PRPSAP1	4	0.010746	0.035839	0.864608	785	3
MUC13	4	0.010753	0.035862	0.864608	786	4
ZDHHC9	4	0.010762	0.035893	0.864608	787	3
GOLPH3	4	0.01079	0.03597	0.864608	788	4
NUDT2	4	0.010816	0.036046	0.864608	789	3
POR	4	0.010819	0.036054	0.864608	790	3
RNASE6	4	0.010835	0.036099	0.864608	791	4
OR6M1	4	0.010842	0.036122	0.864608	792	4
CEP170B	4	0.010844	0.036131	0.864608	793	4
KLB	4	0.010866	0.036206	0.864608	794	3
ZNF530	4	0.010883	0.036264	0.864608	795	3
IFNA16	4	0.010885	0.03627	0.864608	796	4
COX7A2	4	0.010918	0.036363	0.864608	797	2
FAM19A1	4	0.010935	0.036415	0.864608	798	3
C9orf66	4	0.010938	0.036423	0.864608	799	3
RCOR3	4	0.010941	0.036435	0.864608	800	3
NSA2	4	0.01097	0.036519	0.864608	801	1
GAGE12I	4	0.011022	0.036684	0.864608	802	2
C1orf162	4	0.01106	0.036818	0.864608	803	2
IGFBP3	4	0.011069	0.036852	0.864608	804	3
DTD2	4	0.011081	0.036891	0.864608	805	3
C11orf98	4	0.011125	0.037047	0.864608	806	3
PNLIPRP3	4	0.011127	0.037054	0.864608	807	3
ASIC5	4	0.011143	0.037093	0.864608	808	2
C2orf15	4	0.011163	0.037159	0.864608	809	4
BSND	4	0.011169	0.037174	0.864608	810	3
ZBTB43	4	0.011177	0.0372	0.864608	811	2
TMEM155	4	0.011195	0.037257	0.864608	812	3
EMD	4	0.011217	0.037322	0.864608	813	4
CEACAM19	4	0.011229	0.037354	0.864608	814	3
GIMAP7	4	0.011254	0.037423	0.864608	815	4
SRSF9	4	0.011281	0.037517	0.864608	816	3
IRAK1	4	0.011289	0.037538	0.864608	817	4
UBE3C	4	0.011296	0.037559	0.864608	818	3
PSMF1	4	0.011304	0.037588	0.864608	819	4
CISD1	4	0.01132	0.03764	0.864608	820	4
ESPN	4	0.01132	0.03764	0.864608	821	4
ERN2	4	0.011322	0.037646	0.864608	822	2
SIVA1	4	0.011329	0.037667	0.864608	823	4
DNAJB1	4	0.011333	0.037679	0.864608	824	1
MPC2	4	0.011367	0.037795	0.864608	825	3
CD3D	4	0.011385	0.037849	0.864608	826	2
OR13H1	4	0.011393	0.037865	0.864608	827	3
NKG7	4	0.011415	0.037925	0.864608	828	3
CBY1	4	0.011431	0.037974	0.864608	829	3
SYT12	4	0.011437	0.037996	0.864608	830	2
CEP290	4	0.011438	0.037998	0.864608	831	3
PTK6	4	0.011444	0.038019	0.864608	832	3
C15orf65	4	0.011469	0.03811	0.864608	833	3
PAFAH1B3	4	0.011488	0.03816	0.864608	834	4
PIK3IP1	4	0.011488	0.038163	0.864608	835	2
MGAM	4	0.011513	0.038235	0.864608	836	4
PCSK1N	4	0.011567	0.038406	0.864608	837	4
FGFBP2	4	0.011592	0.038484	0.864608	838	3
UBE2J1	4	0.011599	0.038506	0.864608	839	4
CTAGE8	4	0.011615	0.038553	0.864608	840	3
IGLL1	4	0.011687	0.03877	0.864608	841	3
RNF212	4	0.011696	0.038797	0.864608	842	3
PCBP2	4	0.011703	0.038817	0.864608	843	4
GFRAL	4	0.01171	0.038839	0.864608	844	2
PAPLN	4	0.011711	0.038842	0.864608	845	4
TOP1MT	4	0.011748	0.038943	0.864608	846	2
SLC24A5	4	0.011768	0.039007	0.864608	847	2
CCDC67	4	0.011773	0.03902	0.864608	848	3
OTOA	4	0.011787	0.039067	0.864608	849	4
CITED2	4	0.011809	0.039133	0.864608	850	4
NHLRC1	4	0.011822	0.039177	0.864608	851	4
FAM185A	4	0.011827	0.039196	0.864608	852	2
NIT2	4	0.011852	0.039275	0.864608	853	1
NUDT6	4	0.011854	0.039283	0.864608	854	4
MORC4	4	0.011875	0.039342	0.864608	855	3
ARMC1	4	0.011903	0.039419	0.864608	856	3
MARK3	4	0.011907	0.039436	0.864608	857	3
EFNA4	4	0.011919	0.039474	0.864608	858	3
NRSN1	4	0.011925	0.039493	0.864608	859	4
ANGPTL3	4	0.011933	0.039513	0.864608	860	3
GJB5	4	0.011942	0.039543	0.864608	861	2
FASLG	4	0.011942	0.039543	0.864608	862	2
FMO4	4	0.011953	0.039571	0.864608	863	4
ANKRD60	4	0.011955	0.03958	0.864608	864	2
PLEK2	4	0.011958	0.03959	0.864608	865	3
SLC35A1	4	0.011968	0.03962	0.864608	866	4
SCO2	4	0.011972	0.039632	0.864608	867	3
SNAP91	4	0.011979	0.039657	0.864608	868	4
HS3ST4	4	0.011981	0.039661	0.864608	869	3
PPP2R5B	4	0.012	0.039728	0.864608	870	4
TSPY8	4	0.012002	0.039731	0.864608	871	3
ORC6	4	0.012007	0.039745	0.864608	872	1
CHST7	4	0.01202	0.03978	0.864608	873	3
ANKRD65	4	0.012064	0.039916	0.864608	874	4
NLGN3	4	0.012111	0.040047	0.864608	875	1
PEX19	4	0.012112	0.040053	0.864608	876	4
EFR3B	4	0.012114	0.040057	0.864608	877	2
ANKLE1	4	0.012115	0.040066	0.864608	878	3
SRRM4	4	0.012115	0.040066	0.864608	879	4
SPATA7	4	0.012127	0.0401	0.864608	880	3
SLIT3	4	0.012138	0.040134	0.864608	881	4
PANK4	4	0.012145	0.040156	0.864608	882	4
CCM2	4	0.012163	0.040206	0.864608	883	2
FMR1NB	4	0.0122	0.040316	0.864608	884	4
TIMP2	4	0.012216	0.040365	0.864608	885	3
PLSCR3	4	0.012223	0.040388	0.864608	886	2
CSF1R	4	0.01224	0.040436	0.864608	887	2
RNF182	4	0.01224	0.040436	0.864608	888	1
CYP11B1	4	0.012259	0.040488	0.864608	889	4
TTK	4	0.012261	0.040493	0.864608	890	3
OR5T3	4	0.012265	0.040509	0.864608	891	4
HSPBP1	4	0.012294	0.040596	0.864608	892	4
KRTAP5-8	4	0.012306	0.040638	0.864608	893	4
DUSP1	4	0.01231	0.04065	0.864608	894	2
PRR25	4	0.012318	0.040671	0.864608	895	3
TUSC3	4	0.012327	0.040697	0.864608	896	4
ZYG11B	4	0.01233	0.040705	0.864608	897	2
BRCA2	4	0.012336	0.040733	0.864608	898	2
SAXO1	4	0.012338	0.040741	0.864608	899	4
CYP2W1	4	0.012348	0.040775	0.864608	900	4
TP53TG5	4	0.012355	0.040798	0.864608	901	3
TSPAN33	4	0.012356	0.040801	0.864608	902	2
ING5	4	0.0124	0.040923	0.8654	903	2
KBTBD11	4	0.012402	0.040929	0.8654	904	4
ALDH3B1	4	0.012422	0.040988	0.865433	905	1
TSPY2	4	0.012453	0.041091	0.865433	906	4
SPPL2B	4	0.012463	0.041115	0.865433	907	4
PCDHA8	4	0.012474	0.041153	0.865433	908	3
MAS1L	4	0.012475	0.041157	0.865433	909	3
KLF17	4	0.01249	0.041205	0.865493	910	4
SP110	4	0.012531	0.041329	0.866543	911	2
GSDMC	4	0.012552	0.041391	0.866543	913	1
TAS2R30	4	0.012552	0.041391	0.866543	912	1
C2CD4A	4	0.012584	0.041492	0.867707	914	3
OR11L1	4	0.012629	0.041633	0.869691	915	2
RNF14	4	0.012665	0.041735	0.870561	916	2
CARHSP1	4	0.012681	0.041779	0.870561	917	2
RFXANK	4	0.012701	0.041828	0.870561	918	4
ZNF691	4	0.012712	0.041859	0.870561	919	4
DFFA	4	0.012733	0.041928	0.870561	920	2
PTGES3	4	0.01274	0.041948	0.870561	921	3
SLC30A6	4	0.012785	0.042085	0.871485	922	4
CWC27	4	0.012788	0.042089	0.871485	923	4
MPEG1	4	0.012799	0.042129	0.871485	924	4
FRAT2	4	0.012825	0.042228	0.871624	925	2
NRBP2	4	0.012837	0.04227	0.871624	926	2
C2CD5	4	0.012837	0.042272	0.871624	927	3
PATE3	4	0.012869	0.042368	0.872647	928	3
HIST1H2AK	4	0.012914	0.04252	0.873403	929	4
FEM1C	4	0.012917	0.042528	0.873403	930	2
GPATCH2	4	0.012931	0.042576	0.873403	931	4
APOA4	4	0.012949	0.042629	0.873403	932	3
DOK4	4	0.012992	0.042758	0.873403	933	1
C9orf92	4	0.013005	0.0428	0.873403	934	2
OR52M1	4	0.013019	0.042843	0.873403	935	3
FAM157B	4	0.013025	0.042866	0.873403	936	3
ARSI	4	0.013044	0.04293	0.873403	937	2
ROCK1	4	0.013047	0.042942	0.873403	939	3
PTH	4	0.013047	0.04294	0.873403	938	4
SPSB4	4	0.013053	0.042955	0.873403	940	4
MED25	4	0.013093	0.04307	0.873403	941	4
HELLS	4	0.013096	0.043078	0.873403	942	1
BTN3A3	4	0.013099	0.04309	0.873403	943	3
MARK2	4	0.013129	0.04318	0.874313	944	3
OCIAD1	4	0.013199	0.043393	0.877683	945	3
KCNJ15	4	0.013313	0.043765	0.881644	946	3
AHRR	4	0.013315	0.043774	0.881644	947	4
DENND1B	4	0.013331	0.043816	0.881644	948	3
TBC1D31	4	0.013355	0.043898	0.881644	949	1
PPAP2C	4	0.013377	0.043963	0.881644	950	3
NCDN	4	0.013391	0.044002	0.881644	951	3
CT47A2	4	0.013401	0.044032	0.881644	952	2
WDR45	4	0.013406	0.044041	0.881644	953	4
DCLK2	4	0.013435	0.044137	0.881644	954	3
GDPGP1	4	0.01344	0.044144	0.881644	955	2
SCAF1	4	0.013458	0.044194	0.881644	956	2
ZBTB3	4	0.013474	0.044248	0.881644	957	3
CYLC1	4	0.01348	0.044262	0.881644	958	4
MYL7	4	0.01351	0.04436	0.881644	959	2
RSPO4	4	0.013524	0.044416	0.881644	960	3
GABPA	4	0.013525	0.044416	0.881644	961	4
AVPR2	4	0.013536	0.044444	0.881644	962	4
DEFB129	4	0.013544	0.044461	0.881644	963	3
CD163	4	0.013557	0.044501	0.881644	964	3
NCLN	4	0.013562	0.044513	0.881644	965	2
WDFY1	4	0.013578	0.044557	0.881644	966	4
SPAG8	4	0.013614	0.044651	0.882575	967	3
ZNF439	4	0.013661	0.044781	0.882749	968	4
CCR5	4	0.013665	0.044795	0.882749	969	2
CDK11A	4	0.013677	0.044834	0.882749	970	3
KIF26B	4	0.013683	0.044852	0.882749	971	4
SIT1	4	0.013708	0.044922	0.882749	972	4
RTFDC1	4	0.013717	0.044952	0.882749	973	2
ZNF346	4	0.013745	0.045021	0.882749	974	4
RBM4B	4	0.013766	0.045089	0.882749	975	4
ZNF567	4	0.01377	0.045108	0.882749	976	4
DAAM1	4	0.013795	0.04519	0.882749	977	4
HLA-DOA	4	0.013797	0.045194	0.882749	978	3
ANKRD20A3	4	0.013807	0.045223	0.882749	979	4
RSU1	4	0.013821	0.04526	0.882749	980	1
LSM6	4	0.013851	0.045344	0.882847	981	4
PDIA2	4	0.013903	0.045499	0.882847	982	4
FAM161A	4	0.013915	0.045537	0.882847	983	4
SLC26A3	4	0.013924	0.045568	0.882847	984	2
DHRS4L1	4	0.013937	0.045603	0.882847	985	3
OR10X1	4	0.01394	0.04561	0.882847	986	3
EREG	4	0.013947	0.045633	0.882847	987	4
CHPF	4	0.013948	0.045634	0.882847	988	4
SLC44A4	4	0.013976	0.04572	0.883425	989	3
44082	4	0.014016	0.045835	0.883425	990	4
WBP5	4	0.014028	0.04587	0.883425	991	3
MLLT3	4	0.014033	0.045878	0.883425	992	3
44076	4	0.014044	0.045909	0.883425	993	3
ACTL6B	4	0.01408	0.046015	0.883425	994	2
COPG1	4	0.014107	0.046086	0.883425	995	2
TBC1D20	4	0.014132	0.046154	0.883425	996	2
STK26	4	0.014143	0.046187	0.883425	997	3
PRY2	4	0.014146	0.046195	0.883425	998	3
CNFN	4	0.014164	0.046248	0.883425	999	2
GIMAP4	4	0.014184	0.046312	0.883425	1000	3
HNRNPA0	4	0.014241	0.046481	0.883425	1001	4
CDC34	4	0.014246	0.046497	0.883425	1002	3
UBR7	4	0.014267	0.046554	0.883425	1003	4
SERPINA12	4	0.014274	0.046574	0.883425	1004	4
EXD2	4	0.014282	0.046605	0.883425	1005	4
ABCC10	4	0.014287	0.046613	0.883425	1006	1
ST14	4	0.014288	0.04662	0.883425	1007	4
NCKAP1L	4	0.01429	0.046627	0.883425	1008	3
DPYSL3	4	0.014307	0.046674	0.883425	1009	2
ZNF443	4	0.01434	0.046777	0.883425	1010	4
PIWIL2	4	0.014353	0.046811	0.883425	1011	4
SOS2	4	0.014355	0.046818	0.883425	1012	3
PLXNB3	4	0.014373	0.046877	0.883425	1013	4
AKAP5	4	0.014381	0.046898	0.883425	1014	3
C7orf69	4	0.01439	0.046928	0.883425	1015	1
LOX	4	0.0144	0.046958	0.883425	1016	2
LRRN4CL	4	0.014442	0.047085	0.883593	1017	2
MXRA8	4	0.014479	0.047191	0.883593	1018	3
C15orf59	4	0.014494	0.047239	0.883593	1019	2
ZNF701	4	0.014546	0.047399	0.883593	1021	4
DHRS1	4	0.014546	0.047397	0.883593	1020	2
CTDSP2	4	0.014551	0.04742	0.883593	1022	2
RAB23	4	0.014574	0.047491	0.883593	1023	4
ANP32D	4	0.014587	0.047536	0.883593	1024	4
BIN2	4	0.014589	0.047541	0.883593	1025	3
PRAMEF10	4	0.014597	0.047565	0.883593	1026	1
NIN	4	0.014601	0.047574	0.883593	1027	3
TRPC4	4	0.014628	0.047667	0.883593	1028	4
POT1	4	0.014649	0.047729	0.883593	1029	1
STK31	4	0.014659	0.047766	0.883593	1030	2
RHCE	4	0.014686	0.047851	0.883593	1031	4
SIK3	4	0.014691	0.047864	0.883593	1032	4
C3orf84	4	0.014696	0.047875	0.883593	1033	3
PCYT1B	4	0.014701	0.04789	0.883593	1034	2
UGT1A4	4	0.014725	0.047952	0.883593	1035	4
ZAR1	4	0.014739	0.047996	0.883593	1036	4
RNF130	4	0.014751	0.048034	0.883593	1037	3
PPP1R13L	4	0.014753	0.048036	0.883593	1038	3
PLXNA3	4	0.01478	0.048103	0.883593	1039	3
ZNF319	4	0.014782	0.04811	0.883593	1040	2
ATXN10	4	0.014804	0.048191	0.883593	1041	2
ALKBH7	4	0.014817	0.048217	0.883593	1042	4
E2F2	4	0.014826	0.048244	0.883593	1043	2
S100PBP	4	0.014856	0.04834	0.883593	1044	2
RNASE4	4	0.014869	0.048379	0.883593	1045	4
HELB	4	0.014873	0.048393	0.883593	1046	3
MYOT	4	0.014908	0.048499	0.883593	1047	2
C8orf48	4	0.014916	0.048518	0.883593	1048	4
STMN1	4	0.014928	0.048548	0.883593	1049	3
TMSB4Y	4	0.014964	0.048665	0.883593	1050	2
PCLO	4	0.014975	0.048696	0.883593	1051	4
NDUFS4	4	0.015011	0.048788	0.883593	1052	1
GLIPR1	4	0.015063	0.048942	0.883593	1053	1
GK2	4	0.015065	0.048949	0.883593	1054	3
F8	4	0.015068	0.048959	0.883593	1055	3
ZNF780B	4	0.015111	0.049087	0.883593	1056	3
DEFB113	4	0.015112	0.049095	0.883593	1057	4
MLEC	4	0.015147	0.049213	0.883593	1058	4
EIF4E2	4	0.01515	0.049222	0.883593	1059	3
FOXJ3	4	0.015156	0.049246	0.883593	1060	4
DHDDS	4	0.015166	0.049269	0.883593	1061	3
SPRED1	4	0.015167	0.049272	0.883593	1062	1
YPEL2	4	0.0152	0.049379	0.883593	1063	4
PGM5	4	0.015203	0.049383	0.883593	1064	4
PYCR1	4	0.015204	0.049386	0.883593	1065	3
SPDYA	4	0.015231	0.049468	0.883593	1066	4
CNGA1	4	0.01527	0.049585	0.883593	1067	1
MT4	4	0.015271	0.049587	0.883593	1068	4
PTDSS2	4	0.015299	0.049677	0.883593	1069	4
HHIPL2	4	0.015319	0.049727	0.883593	1070	3
GNGT2	4	0.015322	0.049733	0.883593	1071	1
RAB3GAP1	4	0.015328	0.049746	0.883593	1072	3
PLLP	4	0.015333	0.049761	0.883593	1073	3
TCEA1	4	0.015373	0.049883	0.883593	1074	1
LRRC8A	4	0.015398	0.049958	0.883593	1075	3
KIR2DS4	4	0.015405	0.049983	0.883593	1076	3
COX6B1	4	0.015427	0.050047	0.883593	1077	3
TRPM2	4	0.015435	0.050076	0.883593	1078	3
DLGAP2	4	0.015451	0.050121	0.883593	1079	4
LCK	4	0.015474	0.050193	0.883593	1080	3
COL23A1	4	0.015477	0.050201	0.883593	1081	2
AARD	4	0.015487	0.050232	0.883593	1082	3
DOCK11	4	0.015493	0.050252	0.883593	1083	4
IER5L	4	0.015495	0.050262	0.883593	1084	4
RBMS2	4	0.015517	0.050317	0.883593	1085	3
PIGB	4	0.01552	0.050329	0.883593	1086	4
SIX1	4	0.015529	0.050357	0.883593	1087	3
DGAT2L6	4	0.015535	0.050376	0.883593	1089	4
UNCX	4	0.015535	0.050376	0.883593	1088	4
HJURP	4	0.015559	0.050461	0.883593	1090	3
OR2G6	4	0.015561	0.050467	0.883593	1091	3
MSX1	4	0.015573	0.050501	0.883593	1092	3
FCGR3B	4	0.01558	0.050527	0.883593	1093	2
CLCA2	4	0.015632	0.050676	0.88409	1094	1
KRTAP24-1	4	0.015641	0.050709	0.88409	1095	4
CD101	4	0.015679	0.050818	0.88409	1096	4
OSBPL3	4	0.015684	0.050832	0.88409	1097	1
MEGF6	4	0.0157	0.050879	0.88409	1098	4
GPAM	4	0.01571	0.050906	0.88409	1099	2
TUBG1	4	0.015719	0.050933	0.88409	1100	4
SENP6	4	0.015735	0.050975	0.88409	1101	1
ZNF441	4	0.015738	0.050979	0.88409	1102	4
ASPH	4	0.015762	0.051046	0.88409	1103	3
CYB5B	4	0.015787	0.051099	0.88409	1104	1
ZNF564	4	0.015815	0.051162	0.88409	1105	3
TENM2	4	0.01583	0.051184	0.88409	1106	2
PRAMEF8	4	0.015839	0.051203	0.88409	1107	2
RAB40AL	4	0.015878	0.051294	0.88452	1108	3
SDC3	4	0.015901	0.051343	0.88452	1109	3
FAT1	4	0.015912	0.051366	0.88452	1110	3
AKT3	4	0.015935	0.051414	0.884534	1111	2
FOXE1	4	0.015994	0.051538	0.884774	1112	3
ZCCHC7	4	0.016022	0.051603	0.884774	1113	3
LRRC43	4	0.016055	0.051672	0.884774	1114	2
SNRNP40	4	0.016056	0.051674	0.884774	1115	3
LDLRAP1	4	0.016089	0.051736	0.884774	1116	3
C2orf50	4	0.0161	0.051765	0.884774	1117	3
SLC24A4	4	0.016103	0.051774	0.884774	1118	3
FAM107B	4	0.016146	0.051877	0.884774	1119	3
RRAGC	4	0.016176	0.051934	0.884774	1120	3
COX6C	4	0.016201	0.051985	0.884774	1121	1
SHROOM2	4	0.016205	0.051996	0.884774	1122	3
LBX2	4	0.016216	0.052014	0.884774	1123	3
CYP3A5	4	0.01624	0.052052	0.884774	1124	2
DMPK	4	0.016252	0.052076	0.884774	1125	2
NPHP4	4	0.016303	0.052181	0.885032	1126	3
ALDH4A1	4	0.016304	0.052183	0.885032	1127	2
ONECUT3	4	0.016332	0.052243	0.885209	1128	3
ADNP2	4	0.016356	0.052286	0.885209	1129	2
SPTLC3	4	0.016409	0.052409	0.886493	1130	3
L1TD1	4	0.016468	0.052538	0.887271	1131	3
MKRN2	4	0.016472	0.052547	0.887271	1132	2
NDEL1	4	0.016511	0.052636	0.887982	1133	1
OR6B3	4	0.016562	0.052739	0.888162	1134	3
SNAP23	4	0.016563	0.05274	0.888162	1135	2
APEX2	4	0.016614	0.052847	0.888398	1136	2
DAZ3	4	0.016659	0.052949	0.888398	1137	3
CASC1	4	0.016713	0.053048	0.888398	1138	3
TAF1D	4	0.016718	0.053059	0.888398	1139	2
ZNF285	4	0.016737	0.053105	0.888398	1140	3
LCLAT1	4	0.016752	0.053139	0.888398	1141	3
SGCZ	4	0.016769	0.053175	0.888398	1142	2
ZNF649	4	0.016825	0.053311	0.888398	1143	2
FMN2	4	0.016871	0.053408	0.888398	1144	2
TFAP2E	4	0.016882	0.053429	0.888398	1145	3
NR2F1	4	0.016883	0.053429	0.888398	1146	2
BCL3	4	0.016895	0.053458	0.888398	1147	3
GHRH	4	0.016924	0.053519	0.888398	1148	1
KRTAP19-8	4	0.016933	0.053541	0.888398	1149	3
UFD1L	4	0.017002	0.053684	0.888398	1151	2
MAGEA12	4	0.017002	0.053684	0.888398	1150	2
DUSP28	4	0.017011	0.053702	0.888398	1152	3
SEMA3F	4	0.017049	0.053781	0.888398	1153	3
VTCN1	4	0.017069	0.053825	0.888398	1154	3
BTN2A2	4	0.017079	0.053849	0.888398	1155	2
SEC61G	4	0.017131	0.053949	0.888398	1156	2
SON	4	0.017166	0.05403	0.888398	1157	2
IP6K3	4	0.017183	0.054068	0.888398	1158	2
POLA2	4	0.017186	0.054076	0.888398	1159	3
CLDN5	4	0.017192	0.054093	0.888398	1160	3
NRN1	4	0.017234	0.054179	0.888398	1161	2
RDM1	4	0.017244	0.054203	0.888398	1162	3
ALOX5	4	0.017277	0.054272	0.888398	1163	3
FDXACB1	4	0.017286	0.054295	0.888398	1164	2
ZNF362	4	0.017322	0.05437	0.888398	1165	2
OR2T27	4	0.017337	0.054399	0.888398	1166	2
TGFB1	4	0.017353	0.05444	0.888398	1167	2
PSG7	4	0.017361	0.054452	0.888398	1168	2
PLP2	4	0.017394	0.054527	0.888398	1169	3
OR5M1	4	0.017408	0.054555	0.888398	1170	3
ALDH9A1	4	0.017432	0.054592	0.888398	1171	3
DNAL4	4	0.017441	0.054613	0.888398	1172	2
GFY	4	0.017461	0.05466	0.888398	1173	3
DTNB	4	0.017494	0.054733	0.888398	1174	3
GDF15	4	0.017544	0.054846	0.888398	1175	2
CDK18	4	0.017558	0.054868	0.888398	1176	3
C21orf62	4	0.017572	0.054893	0.888398	1177	2
ZNF415	4	0.017596	0.054952	0.888398	1178	2
TTC37	4	0.017647	0.055061	0.888398	1179	2
SRXN1	4	0.017691	0.055161	0.888398	1180	3
HMBOX1	4	0.017696	0.055176	0.888398	1181	3
PPP1R3A	4	0.017699	0.055178	0.888398	1182	2
TCAF1	4	0.017702	0.055185	0.888398	1184	2
LRIG3	4	0.017702	0.055185	0.888398	1183	2
CCDC82	4	0.017723	0.055227	0.888398	1185	3
PRKCG	4	0.017751	0.055288	0.888398	1186	3
BAZ2A	4	0.017767	0.05532	0.888398	1187	3
HOOK2	4	0.017773	0.055334	0.888398	1188	3
SPRYD4	4	0.017788	0.055363	0.888398	1189	3
RBM23	4	0.017833	0.055446	0.888398	1191	2
PRMT9	4	0.017833	0.055446	0.888398	1190	2
CYB5R1	4	0.017846	0.055471	0.888398	1192	3
SERTAD1	4	0.017854	0.055486	0.888398	1193	2
PCDHGB7	4	0.01786	0.055496	0.888398	1194	3
OR10G8	4	0.017905	0.055579	0.88898	1195	3
GGT6	4	0.01796	0.055692	0.890042	1196	2
ZNF654	4	0.018009	0.055809	0.890697	1197	2
TRAF3IP1	4	0.018021	0.055835	0.890697	1198	3
LEO1	4	0.01806	0.055917	0.890697	1199	2
XDH	4	0.018061	0.055919	0.890697	1200	3
NLRP4	4	0.018112	0.056024	0.89148	1201	2
GDA	4	0.018128	0.056061	0.89148	1202	3
MAGEC1	4	0.018215	0.056241	0.893595	1203	3
LSS	4	0.018313	0.056457	0.895412	1204	3
MELK	4	0.018314	0.056459	0.895412	1205	2
RNF38	4	0.018329	0.056496	0.895412	1206	3
HSPA1B	4	0.01837	0.05656	0.895687	1207	2
RNASEH2C	4	0.0184	0.056636	0.896089	1208	3
GPC1	4	0.018422	0.056679	0.896089	1209	2
CYP51A1	4	0.018473	0.056795	0.897086	1210	1
BAP1	4	0.018491	0.056836	0.897086	1211	3
DEFB114	4	0.018527	0.056926	0.897333	1212	3
DTD1	4	0.018543	0.056955	0.897333	1213	2
ORM1	4	0.018576	0.057017	0.897333	1214	2
IFNL1	4	0.018601	0.057067	0.897333	1215	3
ATP10D	4	0.018628	0.057123	0.897333	1216	3
GTSF1	4	0.018683	0.057239	0.897333	1217	3
STXBP6	4	0.018717	0.057319	0.897333	1218	3
TMEM259	4	0.018729	0.057351	0.897333	1219	3
MNX1	4	0.018731	0.057355	0.897333	1220	1
TGIF1	4	0.01875	0.057398	0.897333	1221	3
VIPR2	4	0.018762	0.057424	0.897333	1222	2
PALMD	4	0.018778	0.057466	0.897333	1223	2
MED27	4	0.018783	0.057476	0.897333	1224	2
CD2BP2	4	0.0188	0.057509	0.897333	1225	3
CACNA1A	4	0.018886	0.057698	0.898866	1226	2
PRKAR1B	4	0.0189	0.057731	0.898866	1227	2
KLHL33	4	0.018906	0.057749	0.898866	1228	3
EFTUD2	4	0.018938	0.057822	0.899278	1229	1
PMM1	4	0.018989	0.057939	0.899766	1230	3
C14orf28	4	0.019041	0.058033	0.899766	1231	2
LACTB2	4	0.019118	0.058197	0.899766	1233	2
SNX33	4	0.019118	0.058197	0.899766	1232	2
TRIM65	4	0.019141	0.058251	0.899766	1234	3
ZNF653	4	0.019195	0.058376	0.899766	1235	1
HDGF	4	0.019212	0.058417	0.899766	1236	3
TBC1D17	4	0.019247	0.058499	0.899766	1237	3
SYCE3	4	0.019299	0.058601	0.899766	1238	2
HEMGN	4	0.019304	0.058614	0.899766	1239	2
GJB3	4	0.019323	0.058651	0.899766	1240	3
PDZK1IP1	4	0.01935	0.058713	0.899766	1241	3
TRABD	4	0.019374	0.058772	0.899766	1242	3
FRMD4A	4	0.01939	0.058805	0.899766	1243	2
GNMT	4	0.019402	0.058829	0.899766	1244	2
DEFB105B	4	0.019484	0.058979	0.899766	1245	3
MRAP	4	0.019489	0.058991	0.899766	1246	2
FLVCR1	4	0.019505	0.059022	0.899766	1247	1
HCST	4	0.019527	0.059063	0.899766	1248	3
COG4	4	0.019556	0.059128	0.899766	1249	2
ANKRD37	4	0.019563	0.059142	0.899766	1250	2
PTPN9	4	0.01958	0.059184	0.899766	1251	2
USP14	4	0.019588	0.059196	0.899766	1252	3
GABRA6	4	0.019592	0.059205	0.899766	1253	3
PTPRN2	4	0.019609	0.059237	0.899766	1254	3
CMTM5	4	0.019633	0.05928	0.899766	1255	2
THBD	4	0.019652	0.059316	0.899766	1256	3
BTBD10	4	0.01966	0.059331	0.899766	1257	1
FANCD2	4	0.019668	0.059341	0.899766	1258	3
MFGE8	4	0.019701	0.059409	0.899766	1259	3
OR9G4	4	0.019711	0.05943	0.899766	1260	3
KLHDC7A	4	0.019763	0.059531	0.899766	1261	1
TMEM178B	4	0.019781	0.059573	0.899766	1262	3
ZNF655	4	0.019814	0.059642	0.899766	1263	2
LYZL4	4	0.019837	0.059689	0.899766	1264	3
NCBP1	4	0.019853	0.059719	0.899766	1265	2
POMT1	4	0.019861	0.059742	0.899766	1266	3
TRAM1	4	0.019905	0.059845	0.899766	1267	3
PLEKHA8	4	0.019907	0.059848	0.899766	1268	3
SLC35B4	4	0.019917	0.059864	0.899766	1269	2
DOT1L	4	0.019936	0.059899	0.899766	1270	2
FOXA1	4	0.019959	0.059949	0.899766	1271	3
THOC7	4	0.019969	0.059971	0.899766	1272	3
ZNF585B	4	0.019996	0.06003	0.899766	1273	3
CDC42EP3	4	0.020005	0.060052	0.899766	1274	3
POU2F3	4	0.02002	0.060089	0.899766	1275	2
INSM2	4	0.020021	0.060091	0.899766	1276	3
POU5F2	4	0.020054	0.060166	0.899766	1277	3
ESPNL	4	0.02007	0.060197	0.899766	1278	3
RASD2	4	0.020078	0.060213	0.899766	1279	2
SORL1	4	0.02015	0.060372	0.899766	1280	3
NDUFS5	4	0.020175	0.060423	0.899766	1281	3
VARS	4	0.020181	0.060433	0.899766	1282	3
SLC1A4	4	0.020226	0.060526	0.899766	1283	1
FOXJ1	4	0.020278	0.06063	0.899766	1284	2
PODNL1	4	0.020279	0.060634	0.899766	1285	2
CCND3	4	0.020288	0.060651	0.899766	1286	3
CCDC70	4	0.020296	0.06066	0.899766	1287	3
HMX2	4	0.020313	0.060693	0.899766	1288	2
ZFX	4	0.020321	0.060707	0.899766	1289	2
NOL10	4	0.02033	0.060725	0.899766	1290	2
HSD11B2	4	0.020433	0.060937	0.900911	1291	2
SAA4	4	0.020515	0.061092	0.900911	1292	3
MAGEA2B	4	0.020574	0.061211	0.900911	1293	3
NHSL2	4	0.020574	0.061211	0.900911	1294	3
ARHGEF37	4	0.020587	0.061239	0.900911	1295	1
FAM122B	4	0.020599	0.061262	0.900911	1296	3
CSNK1G3	4	0.020639	0.061355	0.900911	1297	1
DPF2	4	0.020648	0.061369	0.900911	1298	3
PLA2G4A	4	0.020675	0.061429	0.900911	1299	3
LPAR5	4	0.020686	0.061453	0.900911	1300	3
SLC37A4	4	0.020713	0.061508	0.900911	1301	3
SPATA16	4	0.020777	0.061649	0.900911	1302	3
MANF	4	0.020793	0.061685	0.900911	1303	3
DACT3	4	0.020802	0.061709	0.900911	1304	2
ZDHHC1	4	0.020811	0.061727	0.900911	1305	2
TGFB2	4	0.020815	0.061739	0.900911	1306	3
MYO18A	4	0.020819	0.061744	0.900911	1307	2
TMC2	4	0.020828	0.061768	0.900911	1308	3
UNC93B1	4	0.020845	0.061808	0.900911	1309	2
H2AFB1	4	0.020849	0.061813	0.900911	1310	3
STX12	4	0.020862	0.061834	0.900911	1311	3
GINS4	4	0.020896	0.061913	0.900911	1313	2
ANKHD1-EIF4EBP3	4	0.020896	0.061913	0.900911	1312	3
MAP4K3	4	0.020922	0.061966	0.900911	1314	3
GC	4	0.020943	0.062018	0.900911	1315	2
SATL1	4	0.020948	0.062028	0.900911	1316	1
NOTUM	4	0.020999	0.06213	0.90158	1317	1
UPF2	4	0.021051	0.062243	0.90158	1318	1
MPRIP	4	0.0211	0.06234	0.90158	1319	2
HMHA1	4	0.021102	0.062342	0.90158	1320	3
GPR171	4	0.021123	0.062388	0.90158	1321	3
USP12	4	0.021139	0.062424	0.90158	1322	3
ZDHHC13	4	0.021205	0.062562	0.90158	1323	1
ZCCHC3	4	0.021291	0.062747	0.90158	1324	3
C6orf223	4	0.021308	0.062778	0.90158	1325	2
OR4K1	4	0.02136	0.062902	0.90158	1326	2
RHPN1	4	0.0214	0.062978	0.90158	1327	3
H2AFB2	4	0.021411	0.063	0.90158	1328	3
LMBRD1	4	0.021455	0.063094	0.90158	1329	3
MED19	4	0.021514	0.063224	0.90158	1330	2
CNIH2	4	0.021516	0.06323	0.90158	1331	3
SLC4A8	4	0.02156	0.063318	0.90158	1332	2
GJA4	4	0.021566	0.063336	0.90158	1333	3
GAREM	4	0.021607	0.063413	0.90158	1334	2
TUBA8	4	0.021617	0.063434	0.90158	1335	2
TERF2IP	4	0.021625	0.063446	0.90158	1336	3
TVP23C	4	0.02165	0.063507	0.90158	1337	3
CBLN4	4	0.021653	0.06351	0.90158	1338	3
IL19	4	0.021659	0.063527	0.90158	1339	2
TREML4	4	0.021664	0.063535	0.90158	1340	3
TMEM160	4	0.021669	0.063547	0.90158	1341	2
ESAM	4	0.021676	0.063555	0.90158	1342	3
RWDD2B	4	0.021694	0.063591	0.90158	1343	3
SMEK2	4	0.02172	0.063641	0.90158	1345	1
NUDT22	4	0.02172	0.063639	0.90158	1344	2
HRH2	4	0.021733	0.063664	0.90158	1346	3
PARP3	4	0.021812	0.063831	0.90158	1347	3
BMP2K	4	0.021838	0.063887	0.90158	1348	3
AMIGO2	4	0.021874	0.06397	0.90158	1349	3
CNTNAP3B	4	0.02188	0.063981	0.90158	1350	3
MSX2	4	0.021895	0.064011	0.90158	1351	3
SLC10A5	4	0.021926	0.064083	0.90158	1352	2
OR4A16	4	0.021948	0.064128	0.90158	1353	3
LOC401052	4	0.021974	0.064192	0.90158	1354	3
EPDR1	4	0.021977	0.064198	0.90158	1355	2
ALK	4	0.022029	0.064301	0.90158	1356	2
NCK1	4	0.022078	0.064404	0.90158	1357	3
BMPER	4	0.02208	0.064407	0.90158	1358	2
NANS	4	0.022093	0.064444	0.90158	1359	3
CAMKK2	4	0.022132	0.064521	0.90158	1360	3
ZNF254	4	0.022172	0.0646	0.90158	1361	2
LPAR3	4	0.022177	0.064616	0.90158	1362	3
C1orf122	4	0.022183	0.064625	0.90158	1363	2
TTYH2	4	0.022233	0.064726	0.90158	1364	3
NPDC1	4	0.022242	0.064748	0.90158	1365	2
NDN	4	0.022286	0.064839	0.90158	1366	3
BOD1L2	4	0.022338	0.064955	0.90158	1367	3
BAIAP3	4	0.022389	0.065067	0.90158	1368	2
FGFBP1	4	0.022417	0.065134	0.90158	1369	2
MICB	4	0.022426	0.065148	0.90158	1370	2
TAS2R3	4	0.02244	0.065178	0.90158	1371	3
TPH1	4	0.02247	0.065242	0.90158	1372	2
SLC39A1	4	0.022492	0.065291	0.90158	1373	3
FAM135B	4	0.02254	0.065394	0.90158	1374	3
FAM134A	4	0.022543	0.0654	0.90158	1375	2
VTI1B	4	0.022551	0.065411	0.90158	1376	3
GDI1	4	0.022558	0.06543	0.90158	1377	3
CD19	4	0.022558	0.065431	0.90158	1378	2
RIMBP3B	4	0.022576	0.06547	0.90158	1379	2
CHRAC1	4	0.022589	0.065502	0.90158	1380	3
KBTBD3	4	0.022593	0.065512	0.90158	1381	2
FKBP1A	4	0.022595	0.065516	0.90158	1382	3
HIST1H2BH	4	0.022646	0.065633	0.90158	1383	3
CMKLR1	4	0.02269	0.06572	0.90158	1384	3
ROBO2	4	0.022698	0.065738	0.90158	1385	1
SOCS4	4	0.022699	0.06574	0.90158	1386	3
CMTM7	4	0.022734	0.065819	0.90158	1387	2
TYRO3	4	0.022749	0.065852	0.90158	1388	1
RAB4A	4	0.022764	0.065881	0.90158	1389	3
PHGDH	4	0.022782	0.065909	0.90158	1390	3
ZNF529	4	0.022801	0.065946	0.90158	1391	1
TMEM110	4	0.022858	0.066056	0.90158	1392	3
DUSP7	4	0.022872	0.06609	0.90158	1393	2
TBC1D25	4	0.022903	0.066159	0.90158	1394	2
SH2D6	4	0.022947	0.066235	0.90158	1395	3
OXCT2	4	0.022955	0.066251	0.90158	1396	2
RAET1G	4	0.022969	0.066282	0.90158	1397	3
C16orf92	4	0.022969	0.066282	0.90158	1398	2
SPTBN1	4	0.022992	0.066329	0.90158	1399	3
SFTA3	4	0.023006	0.066352	0.90158	1400	1
ZFAND5	4	0.023014	0.06637	0.90158	1401	3
TRIM32	4	0.023037	0.066419	0.90158	1402	3
BLOC1S4	4	0.023046	0.066445	0.90158	1403	3
BCAN	4	0.023058	0.066463	0.90158	1404	1
GCLC	4	0.023101	0.066564	0.90158	1405	3
SCARF2	4	0.023105	0.06658	0.90158	1406	3
FBXL5	4	0.023116	0.066601	0.90158	1407	2
GNG7	4	0.023155	0.066682	0.90158	1408	3
TMEM260	4	0.023161	0.066694	0.90158	1409	3
THEG5	4	0.023182	0.066734	0.90158	1410	3
CTNNA3	4	0.023212	0.066802	0.90158	1411	2
SNX29	4	0.023219	0.066819	0.90158	1412	3
KRT72	4	0.023259	0.066893	0.90158	1413	2
CHST2	4	0.023263	0.066901	0.90158	1414	2
CDK13	4	0.023312	0.067016	0.90158	1415	3
MAF1	4	0.023315	0.067022	0.90158	1416	2
HNRNPU	4	0.023339	0.067075	0.90158	1417	2
ARL14EP	4	0.023348	0.067096	0.90158	1418	2
COA7	4	0.02336	0.067118	0.90158	1419	3
ZNF480	4	0.023361	0.067122	0.90158	1420	2
DPP9	4	0.023366	0.067129	0.90158	1421	2
ZBTB39	4	0.023406	0.06722	0.90158	1422	3
CXorf57	4	0.023418	0.067238	0.90158	1423	2
NUDT16L1	4	0.023426	0.067259	0.90158	1424	3
BLCAP	4	0.023426	0.067259	0.90158	1425	3
PRPS1	4	0.023438	0.067282	0.90158	1426	3
SLX4IP	4	0.023461	0.067332	0.90158	1427	3
FIGF	4	0.02352	0.067453	0.90158	1428	1
APCDD1L	4	0.023536	0.067483	0.90158	1429	2
CLEC3A	4	0.023545	0.067497	0.90158	1430	2
ZNF619	4	0.023566	0.067543	0.90158	1431	3
IGFBP1	4	0.023613	0.067631	0.90158	1432	2
ZBTB8A	4	0.023623	0.067651	0.90158	1433	2
KATNAL2	4	0.023675	0.067754	0.90158	1434	2
ZFYVE1	4	0.023726	0.067881	0.90158	1435	3
LARGE	4	0.023751	0.067929	0.90158	1436	3
STK3	4	0.023777	0.067972	0.90158	1437	2
HRCT1	4	0.023781	0.067984	0.90158	1438	3
NFYC	4	0.023793	0.06801	0.90158	1439	3
LDHD	4	0.023813	0.068057	0.90158	1440	3
RASAL3	4	0.023829	0.06808	0.90158	1441	2
MYO3B	4	0.023843	0.068111	0.90158	1442	3
SRPX2	4	0.023862	0.068153	0.90158	1443	3
TDGF1	4	0.023924	0.068287	0.90158	1444	3
SYNE1	4	0.023987	0.068423	0.90158	1445	3
CFAP97	4	0.024034	0.068532	0.90158	1446	3
ANO6	4	0.024055	0.068577	0.90158	1447	2
FKBP9	4	0.024059	0.068588	0.90158	1448	3
UGT1A1	4	0.024066	0.068599	0.90158	1449	3
SULT1A1	4	0.024086	0.068639	0.90158	1450	2
SH3GL3	4	0.0241	0.06867	0.90158	1451	2
MROH6	4	0.024115	0.068699	0.90158	1452	3
ZNF572	4	0.024123	0.068713	0.90158	1453	2
B4GALT1	4	0.024126	0.068725	0.90158	1454	3
C3orf56	4	0.024137	0.068747	0.90158	1455	1
OR2T4	4	0.024177	0.068828	0.90158	1456	2
CCDC138	4	0.02422	0.068919	0.90158	1457	3
CKAP4	4	0.024259	0.069008	0.90158	1458	3
PRKD1	4	0.02426	0.069008	0.90158	1459	3
TXNDC11	4	0.024291	0.069084	0.90158	1460	2
SDF2L1	4	0.024325	0.069158	0.90158	1461	3
CATSPER4	4	0.024394	0.069301	0.90158	1462	3
DCBLD1	4	0.024414	0.069339	0.90158	1463	2
TYMP	4	0.02444	0.069392	0.90158	1464	3
FBXO43	4	0.024445	0.069407	0.90158	1465	2
GPR83	4	0.024471	0.069462	0.90158	1466	3
GAA	4	0.024497	0.06952	0.90158	1467	1
C1orf94	4	0.024501	0.06953	0.90158	1468	3
FAM46C	4	0.024506	0.069539	0.90158	1469	3
APOD	4	0.024523	0.06957	0.90158	1471	3
GPR27	4	0.024523	0.06957	0.90158	1470	3
C9orf139	4	0.024548	0.069627	0.90158	1472	3
DEFB136	4	0.024574	0.06968	0.90158	1473	3
DEFB118	4	0.024599	0.069727	0.90158	1474	3
P2RY10	4	0.024625	0.069775	0.90158	1475	2
NTS	4	0.024643	0.069803	0.90158	1476	3
C8orf44	4	0.024693	0.069915	0.90158	1477	3
THEGL	4	0.024702	0.069933	0.90158	1480	3
HIST1H4A	4	0.024702	0.069932	0.90158	1478	3
HIST1H2AB	4	0.024702	0.069932	0.90158	1479	3
KRTAP12-2	4	0.024728	0.069986	0.90158	1481	3
OR8G5	4	0.024753	0.070043	0.90158	1483	1
PCDHB2	4	0.024753	0.070042	0.90158	1482	3
MAGEA5	4	0.02478	0.070102	0.90158	1484	3
OR1E1	4	0.024803	0.070144	0.90158	1485	2
FGFRL1	4	0.024805	0.070149	0.90158	1486	1
ALPK1	4	0.024835	0.070205	0.90158	1487	3
ZDHHC2	4	0.024856	0.070255	0.90158	1488	3
ADAMTS5	4	0.024937	0.070424	0.90158	1489	3
USP17L25	4	0.024959	0.070465	0.90158	1490	1
CBWD5	4	0.024968	0.070483	0.90158	1491	3
CCDC125	4	0.024983	0.070511	0.90158	1492	2
KLHDC2	4	0.024994	0.070534	0.90158	1493	3
PFN3	4	0.025018	0.070583	0.90158	1494	3
KLHL20	4	0.025038	0.070632	0.90158	1495	3
HIST3H2BB	4	0.025057	0.070663	0.90158	1496	3
GPX6	4	0.025062	0.070675	0.90158	1497	3
TMEM123	4	0.025085	0.070722	0.90158	1498	3
DUSP27	4	0.025104	0.070757	0.90158	1499	3
OR8H2	4	0.025113	0.070779	0.90158	1500	2
KRCC1	4	0.02514	0.07083	0.90158	1501	3
TAS2R14	4	0.025156	0.070862	0.90158	1502	3
NBPF6	4	0.025171	0.070894	0.90158	1503	3
SPHK2	4	0.025216	0.070985	0.902132	1504	1
FOXP1	4	0.025251	0.071044	0.902276	1505	2
LHFPL4	4	0.025297	0.071144	0.902953	1506	2
C16orf58	4	0.025343	0.071245	0.903549	1507	3
TRIM4	4	0.02537	0.071298	0.903549	1508	1
FKBP11	4	0.025396	0.071351	0.903549	1509	3
COL16A1	4	0.025421	0.071398	0.903549	1510	2
MLIP	4	0.025432	0.071427	0.903549	1511	2
MYO9A	4	0.025472	0.071507	0.90396	1512	3
NUDT5	4	0.025524	0.071616	0.904162	1513	3
OGG1	4	0.025525	0.071618	0.904162	1514	2
ERO1L	4	0.025558	0.071682	0.904372	1515	3
MGAT4B	4	0.025626	0.071824	0.905572	1516	3
RNF5	4	0.025677	0.071934	0.905761	1518	1
OR4C16	4	0.025677	0.071933	0.905761	1517	3
ANO10	4	0.025729	0.072039	0.906482	1519	3
NAA50	4	0.02578	0.07214	0.906565	1520	1
RMDN3	4	0.0258	0.072183	0.906565	1521	3
FZD4	4	0.025824	0.072228	0.906565	1522	2
KRTAP19-7	4	0.025831	0.072245	0.906565	1523	2
VGLL3	4	0.025883	0.072339	0.906565	1524	3
ZNF627	4	0.025903	0.072385	0.906565	1525	3
PALM2	4	0.025922	0.072428	0.906565	1526	2
ZC3H7A	4	0.025934	0.072448	0.906565	1527	2
DYRK4	4	0.025949	0.072481	0.906565	1528	3
REEP2	4	0.025985	0.072564	0.906565	1529	2
RIPK3	4	0.025988	0.072567	0.906565	1530	2
TBC1D19	4	0.026098	0.072796	0.906568	1531	3
HAUS2	4	0.026162	0.07295	0.906568	1532	3
ELL3	4	0.026191	0.073004	0.906568	1533	1
CPSF7	4	0.026194	0.07301	0.906568	1534	3
C1orf146	4	0.026242	0.073114	0.906568	1535	3
FKBP3	4	0.026267	0.073167	0.906568	1536	3
AHNAK2	4	0.02628	0.073196	0.906568	1537	3
CALR	4	0.026293	0.073214	0.906568	1538	2
KRT36	4	0.026313	0.073266	0.906568	1539	3
TADA2B	4	0.026344	0.073332	0.906568	1540	1
ZNF718	4	0.026351	0.073343	0.906568	1541	3
PAX9	4	0.026396	0.073427	0.906568	1542	3
RRP36	4	0.026412	0.073463	0.906568	1543	2
SLURP1	4	0.026421	0.073486	0.906568	1544	3
LCE2D	4	0.026447	0.073536	0.906568	1545	3
DHFR	4	0.026457	0.073559	0.906568	1546	3
ASGR2	4	0.026487	0.07362	0.906568	1547	2
PRUNE	4	0.026498	0.073645	0.906568	1548	2
UBE2A	4	0.02655	0.073758	0.906568	1549	3
INSIG1	4	0.026563	0.073783	0.906568	1550	3
PPM1L	4	0.026582	0.073821	0.906568	1552	2
HSPBAP1	4	0.026582	0.073821	0.906568	1551	2
TMEM164	4	0.026601	0.073859	0.906568	1554	3
CCDC28B	4	0.026601	0.073858	0.906568	1553	2
PRRT3	4	0.026611	0.073884	0.906568	1555	2
NES	4	0.026625	0.073913	0.906568	1556	3
PSG11	4	0.026638	0.073938	0.906568	1557	3
SEC24B	4	0.026658	0.073987	0.906568	1558	2
ERI3	4	0.026703	0.074084	0.906568	1559	3
MYNN	4	0.026706	0.074088	0.906568	1560	2
ITGB3BP	4	0.026744	0.074163	0.906568	1562	3
AMT	4	0.026744	0.074161	0.906568	1561	3
FBXO48	4	0.026755	0.074177	0.906568	1563	1
NDST4	4	0.02682	0.074314	0.906568	1564	2
RBMXL2	4	0.026857	0.074385	0.906568	1565	2
IL21	4	0.026886	0.074457	0.906568	1566	3
ACADS	4	0.026921	0.074522	0.906568	1567	3
REXO4	4	0.026956	0.074596	0.906568	1568	3
HIST1H3H	4	0.026982	0.074648	0.906568	1569	2
ASXL3	4	0.026984	0.074653	0.906568	1570	3
PRMT8	4	0.02701	0.074703	0.906568	1571	3
TMED8	4	0.027011	0.074704	0.906568	1572	2
RPUSD2	4	0.027087	0.074869	0.906568	1573	2
ALS2CL	4	0.027114	0.074927	0.906568	1574	1
OR10AG1	4	0.027135	0.074965	0.906568	1575	2
GPR88	4	0.027216	0.075148	0.906568	1576	3
CPT1C	4	0.027227	0.075168	0.906568	1577	3
FAM221B	4	0.027267	0.075247	0.906568	1578	1
C1orf100	4	0.027272	0.075259	0.906568	1579	3
PSMD2	4	0.027278	0.075271	0.906568	1580	3
ABCF2	4	0.02729	0.0753	0.906568	1581	3
FCRL4	4	0.027319	0.075364	0.906568	1582	1
MEP1B	4	0.02737	0.075462	0.906568	1583	1
TNFAIP2	4	0.027374	0.075469	0.906568	1584	3
C3orf38	4	0.027384	0.075492	0.906568	1585	3
INTS6	4	0.027398	0.075514	0.906568	1586	3
IFIT2	4	0.027461	0.07564	0.906568	1587	3
ACSBG2	4	0.027469	0.075657	0.906568	1588	3
RP9	4	0.027472	0.075671	0.906568	1589	3
CBLN3	4	0.027476	0.075673	0.906568	1590	3
PARP2	4	0.02748	0.075683	0.906568	1591	3
OXA1L	4	0.02749	0.0757	0.906568	1592	2
FOXF2	4	0.027524	0.075762	0.906568	1593	3
PIFO	4	0.027534	0.075787	0.906568	1594	3
KCNS2	4	0.027575	0.075877	0.906568	1595	3
ABCF3	4	0.027628	0.076	0.906568	1596	3
SS18	4	0.027644	0.076027	0.906568	1597	2
GPC3	4	0.027679	0.076091	0.906568	1598	3
PHYKPL	4	0.027687	0.076108	0.906568	1599	3
FREM3	4	0.027729	0.076196	0.906568	1600	2
CXCL14	4	0.02775	0.076241	0.906568	1601	2
TXNDC2	4	0.027783	0.076306	0.906568	1602	3
ZCCHC18	4	0.027793	0.076325	0.906568	1603	3
OTUD6B	4	0.027798	0.076336	0.906568	1604	3
FEM1A	4	0.027831	0.076394	0.906568	1605	2
ADGRF1	4	0.027847	0.07643	0.906568	1607	3
SPATA31A5	4	0.027847	0.07643	0.906568	1606	3
GRIK3	4	0.027856	0.076454	0.906568	1608	2
ASB18	4	0.027882	0.076508	0.906568	1609	2
PTPN2	4	0.027968	0.076677	0.906568	1610	2
IFT20	4	0.027985	0.07671	0.906568	1611	2
ACOT11	4	0.028007	0.076755	0.906568	1612	2
SEC14L4	4	0.028028	0.076801	0.906568	1613	3
TMPRSS13	4	0.028043	0.076834	0.906568	1614	3
SSBP4	4	0.028054	0.07685	0.906568	1615	3
FAM163A	4	0.028079	0.076904	0.906568	1616	3
AKNA	4	0.028087	0.076926	0.906568	1617	1
MPPE1	4	0.028089	0.07693	0.906568	1618	3
KHDRBS3	4	0.028138	0.077024	0.906568	1619	3
GPX7	4	0.02819	0.07713	0.906568	1620	2
OR8K5	4	0.028218	0.077173	0.906568	1621	3
PTPN22	4	0.028259	0.077252	0.906568	1622	3
MRGPRG	4	0.028279	0.077293	0.906568	1623	2
SLC35F6	4	0.028292	0.077312	0.906568	1624	2
SPANXA2	4	0.028294	0.077313	0.906568	1625	3
OR5L1	4	0.028318	0.077367	0.906568	1626	2
MSH3	4	0.028321	0.077377	0.906568	1627	3
C1RL	4	0.028343	0.077422	0.906568	1628	1
ADORA1	4	0.028349	0.077436	0.906568	1629	3
CCDC57	4	0.028362	0.077456	0.906568	1630	3
GAGE12H	4	0.028372	0.07747	0.906568	1632	3
BASP1	4	0.028372	0.07747	0.906568	1631	2
LSM3	4	0.028394	0.07752	0.906568	1633	2
IL17RE	4	0.028421	0.077577	0.906568	1634	3
SLC23A2	4	0.028434	0.0776	0.906568	1635	3
NUF2	4	0.028442	0.07761	0.906568	1636	3
NPY1R	4	0.028545	0.077829	0.906568	1637	3
TOMM20	4	0.028548	0.077838	0.906568	1638	1
FGD5	4	0.028557	0.077859	0.906568	1639	2
OR2L5	4	0.028561	0.077867	0.906568	1640	3
ARPP21	4	0.028576	0.077898	0.906568	1641	3
STARD8	4	0.028599	0.077952	0.906568	1642	2
OR5K3	4	0.02865	0.078064	0.906568	1643	1
CHID1	4	0.028655	0.078077	0.906568	1644	2
SOX17	4	0.028685	0.078143	0.906568	1645	3
HIST1H2BN	4	0.028724	0.07822	0.906568	1646	2
CHRD	4	0.028753	0.078289	0.906568	1647	1
GNG2	4	0.028787	0.078363	0.906568	1648	3
PLEKHH3	4	0.028804	0.078399	0.906568	1649	1
KIR2DL3	4	0.028855	0.078493	0.906568	1650	2
AVPR1A	4	0.028901	0.078577	0.906568	1651	2
RAB9A	4	0.028906	0.078585	0.906568	1652	1
FGF2	4	0.028916	0.078598	0.906568	1653	2
CRTAM	4	0.02893	0.078633	0.906568	1654	3
ASPHD1	4	0.028932	0.078637	0.906568	1655	3
HIVEP2	4	0.028989	0.078748	0.906568	1656	3
SMIM24	4	0.028989	0.078748	0.906568	1657	2
XIAP	4	0.029009	0.07879	0.906568	1658	1
TSPO2	4	0.029027	0.078822	0.906568	1659	3
OR51D1	4	0.029049	0.078866	0.906568	1660	2
TNNT3	4	0.029053	0.078879	0.906568	1661	3
C9orf173	4	0.029059	0.078893	0.906568	1662	3
SLC25A38	4	0.02906	0.078896	0.906568	1663	1
APEH	4	0.029074	0.078923	0.906568	1664	3
CNTNAP2	4	0.029123	0.079036	0.90732	1665	3
MPC1L	4	0.02921	0.07921	0.908269	1666	3
SORT1	4	0.029214	0.079213	0.908269	1667	1
PAIP2B	4	0.029265	0.079323	0.90873	1668	1
KCNIP2	4	0.029316	0.079418	0.90873	1669	2
LMBR1L	4	0.029345	0.079477	0.90873	1670	2
TMEM105	4	0.029367	0.079519	0.90873	1671	1
ZCCHC12	4	0.02938	0.079552	0.90873	1673	2
BLOC1S3	4	0.02938	0.079552	0.90873	1672	3
AKR1A1	4	0.029418	0.079636	0.90873	1674	2
CAMSAP1	4	0.029444	0.079686	0.90873	1675	3
CYP2C18	4	0.029457	0.07971	0.90873	1676	3
CCDC36	4	0.029478	0.079759	0.90873	1677	3
LOC100506422	4	0.029505	0.07981	0.90873	1678	3
DCP1B	4	0.029554	0.079909	0.90873	1679	2
LARS2	4	0.029572	0.079944	0.90873	1680	1
CNOT8	4	0.029587	0.079971	0.90873	1681	3
CDK20	4	0.0296	0.079997	0.90873	1682	3
PRR32	4	0.029623	0.080039	0.90873	1683	2
STEAP1	4	0.029632	0.080062	0.90873	1684	3
ALG13	4	0.029703	0.080211	0.909741	1685	3
TRIP12	4	0.029743	0.080305	0.909741	1686	3
KIAA1324L	4	0.02977	0.080357	0.909741	1687	3
PCBD1	4	0.029776	0.080371	0.909741	1688	1
GDPD4	4	0.029802	0.080434	0.909741	1689	3
AAR2	4	0.029828	0.080477	0.909741	1690	1
MAN2B1	4	0.029832	0.080484	0.909741	1691	3
FOXE3	4	0.029879	0.080583	0.909998	1692	3
TAS2R20	4	0.02993	0.080693	0.909998	1693	2
IL20	4	0.029937	0.08071	0.909998	1694	3
ADCY10	4	0.029981	0.080802	0.909998	1695	2
TLR4	4	0.029992	0.080822	0.909998	1696	2
PET100	4	0.03002	0.080884	0.909998	1697	3
DMRT2	4	0.030032	0.080909	0.909998	1698	1
FXYD6	4	0.030036	0.080914	0.909998	1699	3
PIP4K2C	4	0.030052	0.080948	0.909998	1700	3
APBB2	4	0.030072	0.080983	0.909998	1701	2
SH3PXD2B	4	0.030128	0.081109	0.91018	1702	2
ARL13A	4	0.030175	0.081204	0.91018	1703	3
TNNI2	4	0.030186	0.081226	0.91018	1704	1
BCL11A	4	0.030186	0.081226	0.91018	1705	3
ZNF419	4	0.030191	0.081237	0.91018	1706	3
UBE2D3	4	0.030237	0.081336	0.910755	1707	3
TCIRG1	4	0.030288	0.081449	0.911488	1708	2
CCDC134	4	0.030339	0.081556	0.912088	1709	3
HOXA2	4	0.03039	0.081679	0.912088	1710	3
KRTAP10-10	4	0.030428	0.081753	0.912088	1711	3
GLT1D1	4	0.030441	0.081775	0.912088	1712	1
FAM109A	4	0.030484	0.081866	0.912088	1713	3
WDR64	4	0.030492	0.081878	0.912088	1714	3
APOC1	4	0.0305	0.081896	0.912088	1715	3
PARP10	4	0.030543	0.081993	0.912088	1716	1
PSAP	4	0.030545	0.081995	0.912088	1717	2
MED13	4	0.03056	0.082023	0.912088	1718	2
CENPU	4	0.030584	0.082082	0.912088	1719	3
NTMT1	4	0.030595	0.082113	0.912088	1720	2
ERCC6L2	4	0.030646	0.082217	0.912088	1721	2
ERICH4	4	0.030697	0.082326	0.912088	1722	1
ARHGAP12	4	0.030719	0.082368	0.912088	1723	3
RNASE13	4	0.030727	0.082385	0.912088	1724	3
KRTAP27-1	4	0.030748	0.082429	0.912088	1725	2
DEFB131	4	0.030765	0.082469	0.912088	1726	3
RFPL2	4	0.030792	0.082528	0.912088	1727	3
RASL10B	4	0.030799	0.08254	0.912088	1728	1
ADORA3	4	0.030838	0.082622	0.912088	1729	3
TTR	4	0.030887	0.082722	0.912088	1730	3
HELT	4	0.030893	0.082735	0.912088	1731	3
JAKMIP1	4	0.031003	0.082952	0.912088	1732	1
ITPK1	4	0.03102	0.082996	0.912088	1733	2
CUL5	4	0.031041	0.083043	0.912088	1734	2
PRDM5	4	0.031048	0.083055	0.912088	1735	3
MCM7	4	0.031055	0.083068	0.912088	1736	1
OR8B8	4	0.031102	0.08317	0.912088	1737	2
KRTAP10-5	4	0.031106	0.083177	0.912088	1738	1
PCNX	4	0.03113	0.083215	0.912088	1739	3
INTS12	4	0.031157	0.083275	0.912088	1740	2
FAM50A	4	0.031193	0.083354	0.912088	1741	3
ZNF81	4	0.031203	0.083379	0.912088	1742	3
VAV2	4	0.031208	0.083384	0.912088	1743	1
PHF6	4	0.031217	0.083406	0.912088	1744	3
ZNF790	4	0.031228	0.083423	0.912088	1745	3
ZNF433	4	0.031242	0.083449	0.912088	1746	3
MAP3K15	4	0.031253	0.083472	0.912088	1747	3
PIGC	4	0.031258	0.083489	0.912088	1748	3
CCSER1	4	0.031259	0.083493	0.912088	1749	1
GLB1L3	4	0.031266	0.083507	0.912088	1750	3
CREB5	4	0.03131	0.083586	0.912432	1751	1
LRRC61	4	0.031361	0.083688	0.913019	1752	1
TCL1B	4	0.031456	0.083876	0.913833	1753	3
SDE2	4	0.031463	0.083895	0.913833	1754	1
NOTO	4	0.031469	0.083906	0.913833	1755	3
NIPA2	4	0.031514	0.083992	0.914172	1756	2
U2AF1L4	4	0.031555	0.08408	0.914172	1758	2
C6orf15	4	0.031555	0.08408	0.914172	1757	3
C8orf37	4	0.031615	0.084201	0.914228	1759	3
TOR1B	4	0.031617	0.084203	0.914228	1760	1
SP140	4	0.031629	0.084229	0.914228	1761	3
ZNF608	4	0.031723	0.084419	0.915567	1762	3
HIST1H2AA	4	0.031821	0.084618	0.915567	1763	2
LRP2BP	4	0.031831	0.084637	0.915567	1764	3
DEPDC7	4	0.031832	0.084639	0.915567	1765	3
TPRG1L	4	0.03187	0.08472	0.915567	1766	3
HECTD4	4	0.031872	0.084724	0.915567	1767	2
TCEB3B	4	0.03192	0.084808	0.915567	1768	2
TTLL1	4	0.031928	0.084823	0.915567	1769	3
RPL41	4	0.03193	0.084824	0.915567	1770	3
KRTAP10-3	4	0.03194	0.084845	0.915567	1771	2
GSKIP	4	0.031974	0.08491	0.915567	1772	1
ONECUT2	4	0.032	0.084976	0.915567	1773	3
HMX1	4	0.032025	0.085021	0.915567	1774	1
GUCY1A2	4	0.032076	0.085127	0.915567	1775	2
MAG	4	0.032127	0.085221	0.915567	1776	3
APLP1	4	0.032175	0.085325	0.915567	1777	3
PDLIM1	4	0.032182	0.085343	0.915567	1778	2
UPP1	4	0.032259	0.085491	0.915567	1779	3
ASAP1	4	0.032281	0.085536	0.915567	1780	3
ADAP1	4	0.032323	0.085619	0.915567	1781	3
DDX3X	4	0.032332	0.085635	0.915567	1782	2
C9orf91	4	0.032359	0.085691	0.915567	1783	3
MAGEA10-MAGEA5	4	0.032371	0.085707	0.915567	1784	3
ZFYVE28	4	0.032373	0.085715	0.915567	1785	3
C6orf10	4	0.032384	0.085737	0.915567	1786	2
MAGEA3	4	0.032432	0.085836	0.915567	1787	3
EIF2B1	4	0.032434	0.08584	0.915567	1788	1
PDHA1	4	0.03246	0.085899	0.915567	1789	3
NPVF	4	0.032498	0.085977	0.915567	1790	3
OR1G1	4	0.03251	0.085996	0.915567	1792	1
ATAD2	4	0.03251	0.085996	0.915567	1791	2
CATSPERB	4	0.032534	0.086041	0.915567	1793	3
WFDC1	4	0.032534	0.086041	0.915567	1794	3
RESP18	4	0.03256	0.086103	0.915567	1795	2
CPT2	4	0.03257	0.086122	0.915567	1796	3
USP17L20	4	0.032587	0.086147	0.915567	1797	2
TAS2R16	4	0.032591	0.086156	0.915567	1798	2
TNFRSF4	4	0.032626	0.086237	0.915567	1799	3
DUSP16	4	0.032638	0.086264	0.915567	1800	1
C11orf63	4	0.032662	0.086303	0.915567	1801	3
GCNT4	4	0.032689	0.086362	0.915567	1802	2
HYLS1	4	0.03269	0.086364	0.915567	1803	3
C3orf70	4	0.03273	0.086442	0.915831	1804	3
PATE4	4	0.032752	0.086485	0.915831	1805	2
OCRL	4	0.03283	0.086638	0.916946	1806	3
DIS3	4	0.032893	0.086769	0.917509	1807	2
ZC4H2	4	0.032916	0.086817	0.917509	1808	3
IFNB1	4	0.032941	0.086873	0.917509	1809	3
SYN1	4	0.032955	0.086908	0.917509	1810	3
PML	4	0.03297	0.086932	0.917509	1811	1
RBMY1B	4	0.033046	0.087078	0.918354	1812	3
CCDC83	4	0.03306	0.087108	0.918354	1813	3
CHAD	4	0.033177	0.087337	0.918468	1814	3
DCAF4L2	4	0.033227	0.087438	0.918468	1815	3
OTUD5	4	0.03325	0.087483	0.918468	1816	1
ARHGEF39	4	0.033258	0.087497	0.918468	1817	2
MACF1	4	0.033282	0.087558	0.918468	1818	3
B4GALT4	4	0.033319	0.087638	0.918468	1819	3
FAM20A	4	0.033321	0.087644	0.918468	1820	2
TMEM100	4	0.033352	0.087722	0.918468	1821	3
ZC3H12B	4	0.033398	0.087816	0.918468	1822	3
MED22	4	0.033403	0.087826	0.918468	1823	2
HKR1	4	0.033441	0.087911	0.918468	1824	3
MAGEL2	4	0.033468	0.087972	0.918468	1825	2
TFDP2	4	0.033489	0.088006	0.918468	1826	3
COL4A3	4	0.03349	0.088008	0.918468	1827	3
ARID5B	4	0.033541	0.088104	0.918468	1828	3
KLHL3	4	0.033556	0.088127	0.918468	1829	2
HGSNAT	4	0.033593	0.088198	0.918468	1830	3
MYCT1	4	0.033627	0.088267	0.918468	1831	3
SIX2	4	0.033709	0.088418	0.918468	1832	2
RLF	4	0.03372	0.088433	0.918468	1833	2
GDE1	4	0.03376	0.088516	0.918468	1834	1
ZNF454	4	0.033762	0.088522	0.918468	1835	2
HEATR3	4	0.033794	0.088596	0.918468	1836	2
LATS2	4	0.033811	0.088633	0.918468	1838	2
NT5DC2	4	0.033811	0.088631	0.918468	1837	3
CYTIP	4	0.033848	0.08871	0.918468	1839	3
ETV2	4	0.033859	0.088736	0.918468	1840	3
FCN1	4	0.033862	0.088742	0.918468	1841	1
C7orf60	4	0.033897	0.088804	0.918468	1842	3
TRIM34	4	0.033913	0.088844	0.918468	1843	2
SLC25A4	4	0.033964	0.088949	0.918468	1844	1
SEMA3E	4	0.033989	0.088995	0.918468	1845	3
FAF2	4	0.034005	0.08903	0.918468	1846	3
LENEP	4	0.034015	0.089054	0.918468	1847	1
OTOP1	4	0.034037	0.089097	0.918468	1848	2
MAEA	4	0.034058	0.089136	0.918468	1849	3
TBX5	4	0.034066	0.089153	0.918468	1850	3
ADAM15	4	0.034116	0.089262	0.918468	1851	3
C10orf120	4	0.034117	0.089265	0.918468	1852	2
ITGB8	4	0.034153	0.089339	0.918468	1853	2
ATAT1	4	0.03418	0.089389	0.918468	1854	2
CXorf49	4	0.034219	0.08947	0.918468	1855	2
HBB	4	0.034222	0.089476	0.918468	1856	2
TTC5	4	0.034226	0.089486	0.918468	1857	3
MARK4	4	0.034234	0.089505	0.918468	1858	3
CFAP46	4	0.034259	0.089561	0.918468	1860	2
DST	4	0.034259	0.089561	0.918468	1859	2
IFNA1	4	0.034291	0.089633	0.918468	1861	3
ICA1	4	0.034304	0.089657	0.918468	1862	3
CDK17	4	0.034321	0.089692	0.918468	1863	3
CYP2D6	4	0.034323	0.089694	0.918468	1864	2
RASSF5	4	0.034355	0.089751	0.918468	1865	3
TRMT10B	4	0.034372	0.089787	0.918468	1866	3
TAL2	4	0.034419	0.089886	0.918468	1867	2
GMEB1	4	0.034474	0.09	0.918468	1868	3
GRIA2	4	0.034493	0.090039	0.918468	1869	3
C4A	4	0.034504	0.090057	0.918468	1870	3
MED28	4	0.034525	0.0901	0.918468	1871	2
IKZF5	4	0.034525	0.0901	0.918468	1872	1
ICAM4	4	0.034557	0.090159	0.918468	1873	2
YAF2	4	0.034576	0.090197	0.918468	1874	1
TRIM27	4	0.034609	0.09025	0.918468	1875	3
IFNA5	4	0.034624	0.090288	0.918468	1876	3
LRRC46	4	0.034627	0.090291	0.918468	1877	1
CD52	4	0.034631	0.0903	0.918468	1878	3
RBM44	4	0.034638	0.090316	0.918468	1879	3
C9orf142	4	0.034658	0.090358	0.918468	1880	3
C1orf50	4	0.034701	0.090431	0.918468	1881	2
SLC44A2	4	0.034729	0.090478	0.918468	1882	2
TNFRSF9	4	0.034743	0.090512	0.918468	1883	3
COLGALT1	4	0.034759	0.090545	0.918468	1884	2
C1orf68	4	0.03478	0.090578	0.918468	1885	1
MSH5	4	0.034831	0.090691	0.918745	1886	3
TTC36	4	0.03486	0.090752	0.918745	1887	3
AMPD1	4	0.034869	0.09077	0.918745	1888	3
ZCCHC17	4	0.034882	0.090798	0.918745	1889	1
PAK1	4	0.034933	0.0909	0.919145	1890	3
HRH1	4	0.034952	0.090934	0.919145	1891	3
SPRR2A	4	0.035035	0.091098	0.919374	1892	1
ZAR1L	4	0.03508	0.091208	0.919374	1893	3
FCHSD2	4	0.035086	0.091218	0.919374	1894	1
S100B	4	0.035113	0.091264	0.919374	1895	3
GMPPB	4	0.03513	0.091301	0.919374	1896	3
TRIT1	4	0.035187	0.09142	0.919374	1897	1
ADH1B	4	0.035198	0.09144	0.919374	1898	3
KANK2	4	0.035198	0.09144	0.919374	1899	3
ITGA9	4	0.035209	0.091464	0.919374	1900	2
DYNC1I1	4	0.03522	0.091487	0.919374	1901	2
OR4C46	4	0.03523	0.091515	0.919374	1902	3
CCDC86	4	0.035238	0.091533	0.919374	1903	1
ANKRD54	4	0.035289	0.091631	0.919869	1904	2
OR5R1	4	0.03534	0.091728	0.920363	1905	2
DDT	4	0.035442	0.091958	0.92175	1906	2
MORN2	4	0.035446	0.091963	0.92175	1907	2
SCAI	4	0.035505	0.092076	0.922403	1908	3
B3GALT5	4	0.035546	0.092152	0.922489	1909	3
PTGR2	4	0.035564	0.092185	0.922489	1910	3
ZCCHC10	4	0.035586	0.09223	0.922489	1911	2
EFTUD1	4	0.035623	0.092319	0.922897	1912	3
C2orf71	4	0.035646	0.092371	0.922937	1913	1
NAA11	4	0.035721	0.092505	0.92379	1914	2
OBSCN	4	0.035817	0.092682	0.925076	1915	3
PCDHB13	4	0.035872	0.092798	0.925435	1916	2
C8orf34	4	0.035936	0.092922	0.925435	1917	3
TMEM229B	4	0.035951	0.092954	0.925435	1918	3
GSTA2	4	0.036002	0.09305	0.925435	1919	2
SETD3	4	0.036062	0.093172	0.925435	1920	2
CSMD1	4	0.036073	0.093192	0.925435	1921	3
MAST3	4	0.036091	0.093227	0.925435	1922	3
QRFP	4	0.036099	0.093242	0.925435	1923	2
TBC1D30	4	0.036099	0.093242	0.925435	1924	2
POGK	4	0.036116	0.093276	0.925435	1925	2
SMAD7	4	0.036124	0.093293	0.925435	1926	3
ZNF600	4	0.036127	0.093302	0.925435	1927	2
PRAMEF1	4	0.036155	0.09335	0.925435	1928	1
ABCG4	4	0.036175	0.093396	0.925435	1929	3
TPSAB1	4	0.03625	0.093536	0.925796	1930	3
PIGW	4	0.036306	0.093643	0.925796	1931	3
SERTAD4	4	0.036308	0.093648	0.925796	1932	3
CKLF	4	0.036325	0.093688	0.925796	1933	3
MYOM3	4	0.036359	0.093769	0.925796	1934	2
SOAT2	4	0.036373	0.093798	0.925796	1935	3
FOXD2	4	0.036453	0.093958	0.925796	1936	2
PADI2	4	0.03646	0.093967	0.925796	1937	3
CLCN3	4	0.036511	0.094078	0.925796	1938	1
EPS15	4	0.036518	0.09409	0.925796	1939	3
ANKRD20A4	4	0.036544	0.094142	0.925796	1940	3
MASP1	4	0.036562	0.094175	0.925796	1941	1
NDUFA12	4	0.036568	0.094191	0.925796	1942	3
OPN1SW	4	0.036577	0.094214	0.925796	1943	3
DLL1	4	0.036614	0.094288	0.925796	1944	3
CRAMP1L	4	0.036638	0.094325	0.925796	1945	3
SEMA3A	4	0.036662	0.09437	0.925796	1946	3
SFT2D1	4	0.036664	0.094372	0.925796	1947	2
PITPNM3	4	0.036686	0.094409	0.925796	1948	3
OR2V1	4	0.036693	0.094424	0.925796	1949	2
NKD1	4	0.036707	0.094449	0.925796	1950	3
IRGC	4	0.036766	0.09457	0.92607	1951	2
ADAM12	4	0.036768	0.094574	0.92607	1952	3
GRM8	4	0.036816	0.094669	0.926521	1953	1
CPA5	4	0.03702	0.095068	0.929673	1954	1
TNFSF15	4	0.037028	0.095088	0.929673	1955	3
FAM208B	4	0.037076	0.095197	0.929907	1956	3
ZNF614	4	0.037104	0.095258	0.929907	1957	3
ARID1A	4	0.037104	0.095258	0.929907	1958	2
EDN1	4	0.037171	0.095407	0.930893	1959	3
FAM9B	4	0.037223	0.095512	0.931433	1960	1
ARHGEF19	4	0.0373	0.095679	0.932119	1961	3
ZNF219	4	0.0373	0.095679	0.932119	1962	3
CPNE5	4	0.037376	0.095843	0.933233	1963	1
IL1A	4	0.037427	0.09594	0.93326	1964	1
PABPC1	4	0.037428	0.095943	0.93326	1965	3
OTUB2	4	0.037478	0.096052	0.933457	1966	2
PICALM	4	0.037519	0.096139	0.933457	1967	3
TMEM39A	4	0.037529	0.09616	0.933457	1968	1
SHPRH	4	0.037539	0.096182	0.933457	1969	3
CYB561A3	4	0.037572	0.096252	0.933457	1970	2
C19orf84	4	0.037579	0.096268	0.933457	1971	1
OR52L1	4	0.0376	0.096305	0.933457	1972	3
TP53	4	0.03763	0.096371	0.933621	1973	2
ARID4B	4	0.037676	0.096474	0.934146	1974	3
TMEM239	4	0.0377	0.096531	0.934225	1975	3
SMARCD3	4	0.037732	0.09661	0.934519	1976	2
C5	4	0.037783	0.096704	0.93467	1977	3
CACNA2D3	4	0.037793	0.096724	0.93467	1978	2
XPO1	4	0.037834	0.096801	0.934943	1979	2
TPGS2	4	0.037876	0.096891	0.935341	1980	2
C2orf73	4	0.037926	0.096996	0.935878	1981	2
RASGRP1	4	0.037961	0.097064	0.936061	1982	1
TAAR9	4	0.038061	0.097282	0.936239	1983	3
SYNPO2L	4	0.038088	0.097334	0.936239	1984	1
ZNF7	4	0.038139	0.097434	0.936239	1985	1
ZNF48	4	0.038189	0.097526	0.936239	1986	1
NUAK2	4	0.038237	0.097616	0.936239	1987	3
PAWR	4	0.03824	0.097623	0.936239	1988	2
FADS6	4	0.038277	0.097699	0.936239	1989	3
CCDC63	4	0.038282	0.097706	0.936239	1990	2
HINT2	4	0.03829	0.097723	0.936239	1991	3
CCDC65	4	0.038291	0.097726	0.936239	1992	2
SFN	4	0.038309	0.097761	0.936239	1994	3
PDS5B	4	0.038309	0.097761	0.936239	1993	2
TCEAL2	4	0.038314	0.09777	0.936239	1995	3
TOM1	4	0.038327	0.097794	0.936239	1996	3
PLXNA4	4	0.038342	0.097817	0.936239	1997	2
FAM49A	4	0.038415	0.09794	0.936902	1998	3
ATP1B1	4	0.038438	0.097984	0.936902	1999	2
[truncated: 17,115 more rows]

## Sheet: A549-ACE2, SARS-CoV-2_count
sgRNA	Gene	Control	SARS-CoV-2
brunello_77402	Non-Targeting_77402	2594	686
brunello_20232	CLIP2	539	267
brunello_07592	GPR31	877	238
brunello_19940	SCGB1A1	1350	375
brunello_70430	MIA3	343	147
brunello_43936	PCDHGA3	288	147
brunello_22709	CDC23	51	0
brunello_57874	AGAP1	1775	562
brunello_45784	ZNF398	1835	998
brunello_64407	DTX3	567	197
brunello_37431	SPOCK3	1923	471
brunello_41046	RHBDL2	366	61
brunello_37516	DERL2	405	0
brunello_60259	GPR151	635	25
brunello_19463	TP53BP2	2209	780
brunello_33660	PRPF40B	929	532
brunello_46333	GPR107	415	133
brunello_76076	SAA2-SAA4	1340	250
brunello_42839	ZDHHC7	1338	251
brunello_28405	RNASEH2A	456	33
brunello_45233	NIPAL3	358	30
brunello_49845	SLC25A22	216	2
brunello_01345	ATP1A4	872	428
brunello_09416	IL3RA	632	73
brunello_28719	MYL12A	502	112
brunello_15675	MAP4K2	650	153
brunello_60163	C5orf47	1258	196
brunello_15504	PTPRM	319	75
brunello_19322	TM7SF2	134	1
brunello_19207	TIMP2	241	92
brunello_10328	KRT6A	503	376
brunello_00964	APOC1	1170	261
brunello_08872	HSD3B1	653	159
brunello_50673	ATF7IP2	1694	499
brunello_27986	SPAG11B	1057	125
brunello_35537	B3GAT1	1073	315
brunello_05178	DUT	1965	738
brunello_16657	RS1	1874	638
brunello_57755	RAB39B	335	113
brunello_10925	M6PR	688	464
brunello_48954	RNF26	1836	570
brunello_75757	SAP25	489	131
brunello_73209	OR10J3	1830	559
brunello_47333	SNX16	1475	372
brunello_74499	BHLHA9	752	260
brunello_56531	MAPK1IP1L	570	133
brunello_07521	CXCR3	1194	327
brunello_14391	POLR2H	29	26
brunello_44056	TEX15	1079	431
brunello_10167	KIF5B	715	409
brunello_57477	GBP4	1831	627
brunello_49527	HECTD3	1391	458
brunello_21708	HIST1H3C	553	58
brunello_62314	DNAJB7	1301	593
brunello_00669	ALOX5AP	1945	733
brunello_45917	PREX1	924	136
brunello_74114	LYPD8	1069	135
brunello_71926	OR10K2	1143	317
brunello_53127	ZMYND12	1050	178
brunello_64700	APOBEC3F	1717	309
brunello_71333	GRXCR1	953	274
brunello_52847	HORMAD1	1738	609
brunello_55684	ADCK2	1073	412
brunello_38890	C11orf73	457	153
brunello_17516	SLC5A5	411	236
brunello_69509	OR6F1	648	161
brunello_73712	SCX	642	271
brunello_55283	CCDC120	1714	553
brunello_23469	CDK5R2	1518	582
brunello_47496	OSGEPL1	525	69
brunello_54447	TMEM87B	887	407
brunello_67534	INO80E	261	106
brunello_23508	CHRNA6	676	186
brunello_47871	SPANXD	630	199
brunello_71910	PRAMEF17	832	229
brunello_30900	COPG1	209	26
brunello_76733	Non-Targeting_76733	2664	1060
brunello_73377	IGIP	384	106
brunello_00662	ALOX12	1074	222
brunello_17702	SLC22A3	2558	623
brunello_66704	COL6A5	1127	472
brunello_11402	MFAP3	737	423
brunello_77165	Non-Targeting_77165	1991	544
brunello_64191	XAGE3	800	277
brunello_58238	CYP2R1	893	315
brunello_49295	EPS8L3	576	97
brunello_53573	C15orf48	1109	293
brunello_03245	CHRNB2	1005	266
brunello_07054	GEM	691	232
brunello_07257	GLRX	1944	637
brunello_52841	FAM186B	1433	325
brunello_00440	ADRBK2	1016	206
brunello_11278	MDH1	470	214
brunello_62531	TTC14	1225	193
brunello_17116	TRAPPC2	1107	296
brunello_22190	GAS7	850	296
brunello_73633	SERINC4	1042	304
brunello_56780	EGLN2	419	48
brunello_51905	RNF170	1343	331
brunello_25702	KIAA0226	1788	184
brunello_55291	ZNF30	618	103
brunello_25500	HS2ST1	1598	605
brunello_08018	GUCY2F	561	176
brunello_23459	BAIAP3	1551	348
brunello_02962	CDR1	1583	391
brunello_68983	C1orf110	2030	732
brunello_66566	TMCO4	577	84
brunello_11654	MNAT1	882	432
brunello_69018	C2orf70	134	2
brunello_39808	NANS	525	249
brunello_03902	CRIP2	1030	395
brunello_66067	TMEM130	1830	455
brunello_60756	GPR119	323	154
brunello_71081	ZNF470	475	240
brunello_57365	GPRASP2	1399	612
brunello_55718	CCDC149	1595	682
brunello_59071	ZNF787	1569	352
brunello_36737	SAC3D1	347	84
brunello_08040	GYPB	484	83
brunello_42373	FBXL8	324	76
brunello_65337	ZCCHC24	1376	565
brunello_63309	C11orf65	875	213
brunello_64385	OR56B4	1770	723
brunello_62748	SLC38A9	1108	407
brunello_07258	GLRX	2095	584
brunello_59234	WDR63	627	105
brunello_26888	COX17	441	106
brunello_57900	DACH2	1212	262
brunello_49539	ARHGAP10	1992	621
brunello_34411	SIPA1L1	569	245
brunello_06576	FXN	443	88
brunello_45375	ZNF304	345	22
brunello_33322	SH3BP1	617	191
brunello_06418	FOXM1	906	185
brunello_42098	TMEM39A	1536	546
brunello_75029	SEC14L6	1132	577
brunello_57354	FBXO32	1328	499
brunello_74572	ANXA8L1	375	167
brunello_14619	PPP2R1B	1414	587
brunello_63336	TMTC3	397	60
brunello_76037	EPPIN-WFDC6	804	343
brunello_42166	PGM2	586	132
brunello_67530	C16orf54	766	240
brunello_23741	PIAS2	1234	373
brunello_71229	C2orf78	1381	288
brunello_68168	DOK7	411	17
brunello_08309	CFHR2	958	206
brunello_15686	RAB27B	1374	259
brunello_71330	BEND4	2690	583
brunello_42994	PEX26	2370	586
brunello_69642	PAQR9	282	85
brunello_42988	MFN1	1427	317
brunello_27259	CNIH1	318	59
brunello_76959	Non-Targeting_76959	2816	846
brunello_72847	SLC22A20	1441	389
brunello_47110	MANBAL	503	168
brunello_77273	Non-Targeting_77273	1266	708
brunello_62674	NFXL1	1033	262
brunello_52600	TSPAN10	740	340
brunello_61743	TRIM16L	1033	344
brunello_73783	LINC00452	1506	488
brunello_09627	INPP4A	715	369
brunello_75374	C11orf91	845	376
brunello_74806	ZNF736	418	164
brunello_39392	UPB1	1536	487
brunello_52013	RAB1B	1533	669
brunello_48151	MARCH7	1402	428
brunello_36751	ST8SIA5	1772	778
brunello_65198	SAMD9L	563	121
brunello_09533	TNFRSF9	1521	477
brunello_58126	GSTO2	1040	496
brunello_69116	CLPSL1	368	150
brunello_22705	DGAT1	540	161
brunello_47532	DNAJC1	405	239
brunello_67394	CHAMP1	1667	528
brunello_21647	HIST2H2AA3	638	141
brunello_30120	HNRNPUL1	859	515
brunello_20450	ZIC3	575	244
brunello_31696	ZNF423	1267	433
brunello_09208	IFNA2	886	264
brunello_04829	DLX3	226	32
brunello_63198	FAAH2	783	176
brunello_18540	SVIL	473	50
brunello_37801	SH3GLB1	1549	530
brunello_38717	ACTL6B	793	224
brunello_00854	ANXA13	1633	530
brunello_76771	Non-Targeting_76771	1353	419
brunello_74771	SPANXA2	316	71
brunello_52270	RTP3	1509	378
brunello_48869	DSCC1	451	60
brunello_74131	ZAR1L	473	53
brunello_77148	Non-Targeting_77148	2508	809
brunello_30023	TMEM115	964	152
brunello_00197	ACTG2	1612	231
brunello_05898	EXT1	356	122
brunello_62544	PP2D1	533	74
brunello_48776	KXD1	551	173
brunello_14134	PLCG2	580	172
brunello_61116	ASB14	1240	245
brunello_69505	CCDC18	681	227
brunello_57472	FCRL3	604	76
brunello_10500	LAMC2	834	194
brunello_63613	ZNF564	1927	668
brunello_72374	C4orf3	434	62
brunello_70407	CCDC23	737	119
brunello_40776	FAM83E	700	264
brunello_26305	OSBPL2	439	97
brunello_64610	C1orf168	2375	571
brunello_67961	C1orf111	997	130
brunello_04088	CSNK2A1	1567	674
brunello_04083	CSNK1G3	1820	352
brunello_01655	BCL6	1579	490
brunello_16771	S100P	1869	711
brunello_00273	ADARB2	417	125
brunello_33749	GCA	565	53
brunello_70228	PRSS41	1256	314
brunello_46464	KRTAP5-8	343	1
brunello_06908	GATA1	391	191
brunello_22773	TNFRSF25	1187	507
brunello_36846	PKN3	1279	425
brunello_35495	GHITM	840	346
brunello_29888	LILRA1	2087	1212
brunello_64573	CADM4	784	215
brunello_45612	ODF2L	463	133
brunello_77377	Non-Targeting_77377	2332	651
brunello_25462	SH3PXD2A	2209	556
brunello_41160	PIGX	1398	790
brunello_65908	PPP1R35	56	68
brunello_26408	ARHGAP44	334	99
brunello_41487	OXR1	835	325
brunello_69051	GADL1	957	251
brunello_47203	DMRTC2	1454	411
brunello_05941	F2R	326	74
brunello_35536	B3GAT1	1826	570
brunello_38111	NIN	854	220
brunello_68517	RFESD	969	294
brunello_56074	ZNF300	1941	914
brunello_02940	CDKN2A	3025	955
brunello_54410	TBRG1	1072	572
brunello_07690	GRB7	1985	766
brunello_54292	KLHL22	365	234
brunello_07728	GRID2	1755	592
brunello_08602	HNRNPH2	808	157
brunello_51032	HSD3B7	713	365
brunello_06619	ADAM2	878	186
brunello_57328	C1QTNF1	369	127
brunello_56725	ABCC12	1738	563
brunello_44470	TM9SF3	1387	613
brunello_07923	GTF2A1	866	169
brunello_77349	Non-Targeting_77349	2155	695
brunello_53375	FAM213A	1490	474
brunello_34828	OR2L2	329	59
brunello_41677	WRAP53	241	50
brunello_43435	LRP2BP	396	340
brunello_69699	MCIDAS	858	402
brunello_76649	Non-Targeting_76649	2279	509
brunello_33213	CDC42EP4	919	462
brunello_32393	UBR2	2232	549
brunello_56042	TTC5	1008	345
brunello_50697	C7orf69	492	98
brunello_59154	CCDC105	807	79
brunello_14790	PKIA	1157	277
brunello_12594	NHLH1	1826	594
brunello_61774	CBLN2	1595	472
brunello_61102	ITLN2	548	111
brunello_68897	LRRC30	1802	435
brunello_45237	RALGAPA2	1613	330
brunello_51502	COLEC12	1311	459
brunello_34697	IFT172	357	97
brunello_18909	TCTA	644	124
brunello_13696	PEX13	428	62
brunello_17108	SEC14L1	836	454
brunello_16658	RS1	1224	534
brunello_67189	OR4C13	1279	261
brunello_46585	JAM2	827	108
brunello_31440	PLCH1	353	69
brunello_22936	NAPG	619	69
brunello_04339	CYP1A2	2193	487
brunello_55012	EPT1	503	276
brunello_42875	KRBOX4	319	308
brunello_27923	CEPT1	841	157
brunello_14576	PPP1R1A	483	79
brunello_50700	ZFP2	925	302
brunello_13782	PGA5	653	172
brunello_62353	TEKT4	460	17
brunello_36613	NCAPH2	700	223
brunello_31906	TBC1D9	1321	492
brunello_76950	Non-Targeting_76950	2448	606
brunello_41633	FANCL	644	2
brunello_22101	RANBP3	420	48
brunello_42663	HAUS7	1407	541
brunello_59866	MDH1B	688	346
brunello_09865	ITPKA	1326	534
brunello_59844	LYPD6B	370	187
brunello_26978	ARPC4	246	32
brunello_17129	SELP	768	294
brunello_49298	EPS8L3	422	3
brunello_19087	TGFB2	304	75
brunello_50938	CFAP43	1751	458
brunello_74848	CCR2	714	102
brunello_53024	GTF2IRD2	308	23
brunello_76096	NEDD8-MDP1	1281	449
brunello_08548	FOXA2	209	46
brunello_62573	BTLA	1554	227
brunello_20746	TRIM26	479	111
brunello_14153	PLEK	754	205
brunello_49499	PANK3	2647	778
brunello_34528	KLK13	484	145
brunello_49850	ZFAND1	1303	287
brunello_37246	CHST11	820	312
brunello_37947	DYNC1LI1	1543	614
brunello_41703	LRRC8D	842	198
brunello_51720	CLPB	371	107
brunello_69265	EBLN1	1050	372
brunello_71221	TMEM247	508	97
brunello_36438	UBE2T	1733	329
brunello_28007	YAP1	397	93
brunello_45090	DAZ4	567	222
brunello_14287	PMS2	1439	175
brunello_15488	PTPRG	528	256
brunello_76514	Non-Targeting_76514	3034	893
brunello_57941	HRASLS5	966	327
brunello_36002	ZNF330	1305	384
brunello_67164	FUOM	560	197
brunello_19123	TGM1	508	21
brunello_16721	S100A3	823	149
brunello_42528	DNAJA4	1294	598
brunello_77392	Non-Targeting_77392	2729	682
brunello_49528	HECTD3	515	271
brunello_65338	ZCCHC24	1884	478
brunello_55107	HPS4	748	339
brunello_76625	Non-Targeting_76625	3797	1473
brunello_17604	SLC10A1	1467	517
brunello_01599	BBS1	437	98
brunello_12477	NEUROG1	569	132
brunello_27194	AASS	860	186
brunello_75364	ANKRD63	1124	376
brunello_49151	OR5H2	1259	447
brunello_02708	CD44	523	18
brunello_59661	SGSM1	684	52
brunello_65668	UCMA	980	287
brunello_09582	INCENP	140	1
brunello_52673	GSG2	220	79
brunello_58518	OR4K14	1933	513
brunello_19961	UGT2B10	1713	417
brunello_52300	C11orf68	2499	667
brunello_55381	EFCAB12	722	127
brunello_72065	IQCA1L	618	176
brunello_24753	ARHGAP29	793	309
brunello_77049	Non-Targeting_77049	1701	582
brunello_37346	AK3	524	186
brunello_74070	CBY3	533	46
brunello_59346	TMCO2	1230	452
brunello_21398	NCOA3	824	301
brunello_04899	DNASE1	462	142
brunello_10604	LGALS3BP	550	243
brunello_37211	CD207	300	81
brunello_60536	LETM2	1647	634
brunello_09534	TNFRSF9	436	41
brunello_47934	ACBD3	525	152
brunello_76300	NPIPA8	1140	291
brunello_76524	Non-Targeting_76524	2924	552
brunello_51083	PDGFD	1399	263
brunello_65644	C10orf25	890	180
brunello_19765	TNFRSF4	3241	1041
brunello_29229	SDCCAG3	438	59
brunello_65384	TBATA	330	220
brunello_33800	CCRN4L	1203	320
brunello_75056	LOC730183	407	94
brunello_70597	CA13	1607	417
brunello_21995	FOXN1	495	103
brunello_41631	FANCL	1934	747
brunello_53868	KRBA1	1703	672
brunello_69337	OR8S1	2722	1124
brunello_23408	HERC3	1812	667
brunello_01577	ADGRB3	740	255
brunello_68186	FRYL	2070	966
brunello_27196	AASS	1045	229
brunello_71583	OR52H1	1077	328
brunello_74271	PRB2	2067	881
brunello_11125	MARK1	1945	583
brunello_02345	CASP5	1674	324
brunello_68248	OR2V2	801	253
brunello_10438	LAD1	1149	270
brunello_09987	KCNC3	906	230
brunello_40123	DDX4	951	238
brunello_62853	CNKSR3	710	175
brunello_42881	DEPDC1	1175	164
brunello_21851	SPOP	236	35
brunello_72328	FSIP2	1420	264
[truncated: 77,051 more rows]

## Sheet: A549-ACE2, HCoV-OC43_count
sgRNA	Gene	Control	HCoV-OC43
[truncated: 77,441 more rows]

[truncated: 2 more sheets: A549-ACE2, PEDV_count, HeLa, PEDV_count]
