# Supplementary material for: Glycosylphosphatidylinositol biosynthesis functions as a conserved host defense pathway against coronaviruses via regulation of LY6E
Source: PLoS Pathog. 2025 Sep 3;21(9):e1013441. doi: 10.1371/journal.ppat.1013441 (PMC12407461; doi:10.1371/journal.ppat.1013441)
Supplement: S2 Table — (XLSX) [file ppat.1013441.s008.xlsx]

## Sheet: SARS-CoV-2
id	num	pos|score	pos|p-value	pos|fdr	pos|rank	pos|goodsgrna	pos|lfc
LY6E	4	4.2248e-10	4.9821e-06	0.000481	1	4	1.3733
LYPD2	4	4.9969e-06	4.9821e-06	0.000481	2	4	0.59465
LYPD4	4	0.00011823	0.0004434	0.02524	3	4	0.34977
RGMA	4	0.00013686	0.00052312	0.02524	4	4	0.41532
SLC39A7	4	0.0019152	0.0068802	0.265577	5	4	0.25165
MMP14	4	0.0040291	0.014034	0.351603	6	4	0.35323
ENPP7	4	0.0043337	0.015011	0.351603	7	3	0.34179
VSTM2B	4	0.0044826	0.01537	0.351603	8	3	0.36153
CEACAM6	4	0.0049007	0.016396	0.351603	9	2	0.32367
CEACAM8	4	0.0058774	0.018777	0.362404	10	3	0.33997
GABRB3	4	0.0072567	0.022195	0.389423	11	2	0.26237
MSLN	4	0.018781	0.048381	0.707632	12	3	0.21767
OMG	4	0.020821	0.052984	0.707632	13	3	0.2492
ERVV-1	4	0.020894	0.053064	0.707632	14	2	0.16772
CD177	4	0.023445	0.058554	0.707632	15	3	0.26516
ALPI	4	0.02349	0.058664	0.707632	16	3	0.25013
LY6H	4	0.027162	0.066625	0.738088	17	2	0.22263
APCDD1L	4	0.028257	0.068837	0.738088	18	3	0.20053
PRSS38	4	0.031416	0.076061	0.76649	19	3	0.21145
VSTM2A	4	0.033073	0.079429	0.76649	20	3	0.20149
CES5A	4	0.038364	0.091207	0.807818	21	3	0.1753
CNTN4	4	0.039605	0.094066	0.807818	22	3	0.17527
GPC2	4	0.040697	0.096268	0.807818	23	3	0.21817
GPIHBP1	4	0.044153	0.10339	0.81628	24	2	0.2322
PRSS21	4	0.047729	0.11096	0.81628	25	2	0.23191
LY6K	4	0.048979	0.11357	0.81628	26	3	0.21512
EFEMP2	4	0.052623	0.12116	0.81628	27	3	0.18988
GPC1	4	0.053304	0.12255	0.81628	28	2	0.19206
GFRA3	4	0.05337	0.12265	0.81628	29	3	0.15357
CDH13	4	0.063211	0.13636	0.842958	30	2	0.053377
TRABD2A	4	0.065925	0.13984	0.842958	31	2	0.2331
CEACAM7	4	0.067316	0.14151	0.842958	32	2	0.19751
GABRG3	4	0.072996	0.14838	0.842958	33	2	0.049205
KIR2DS5	4	0.073039	0.1485	0.842958	34	1	-0.10294
CD300E	4	0.08279	0.16108	0.888214	35	1	0.10801
CEACAM5	4	0.087637	0.16756	0.896596	36	2	0.12955
PRSS8	4	0.091103	0.17189	0.896596	37	2	0.19388
NRN1L	4	0.10206	0.18593	0.922263	38	2	0.25707
FAM132A	4	0.10236	0.18636	0.922263	39	2	0.15872
DPEP3	4	0.1107	0.19688	0.94735	40	2	0.17896
KREMEN2	4	0.1141	0.20125	0.94735	41	2	0.17569
RTN4RL1	4	0.12629	0.21648	0.992017	42	2	0.18028
STRC	4	0.12985	0.22102	0.992017	43	2	0.11032
EFNA3	4	0.15191	0.2493	0.999995	44	2	0.11747
C2orf82	4	0.16143	0.26135	0.999995	45	2	0.012046
FAM132B	4	0.1626	0.26276	0.999995	46	1	0.083663
ENPP6	4	0.16336	0.26376	0.999995	47	2	0.088818
SIRPG	4	0.1806	0.28527	0.999995	48	1	0.098653
IER3IP1	4	0.18299	0.28854	0.999995	49	2	0.1339
HFE2	4	0.18505	0.291	0.999995	50	1	0.058959
GFRA2	4	0.187	0.29322	0.999995	51	2	0.10417
LYNX1	4	0.18901	0.29549	0.999995	52	2	0.15101
HTR3C	4	0.19103	0.29822	0.999995	53	2	0.10699
LY6L	4	0.1983	0.30728	0.999995	54	2	0.081259
DPEP2	4	0.19916	0.30827	0.999995	55	2	0.12847
PLAUR	4	0.20532	0.31557	0.999995	56	2	0.16647
GFRA4	4	0.21572	0.32848	0.999995	57	1	0.13178
NTNG2	4	0.21989	0.33353	0.999995	58	2	0.16173
EFNA4	4	0.2241	0.33875	0.999995	59	2	0.14225
IL11	4	0.22833	0.3437	0.999995	60	2	0.094843
STRCP1	4	0.23045	0.3466	0.999995	61	2	0.12163
RTN4RL2	4	0.24113	0.35963	0.999995	62	2	0.15234
CNTN3	4	0.24131	0.35989	0.999995	63	1	-0.025185
MMP17	4	0.24551	0.36492	0.999995	64	1	0.11338
SMIM9	4	0.25844	0.38091	0.999995	65	2	0.020985
GABRP	4	0.26215	0.38547	0.999995	66	1	0.072776
TMEM81	4	0.26281	0.38627	0.999995	67	2	0.06176
TNFRSF10C	4	0.27159	0.39696	0.999995	68	2	0.1518
MTF1	4	0.29858	0.41231	0.999995	69	1	-0.037144
LYPD3	4	0.31433	0.42079	0.999995	70	1	0.10219
LYPD5	4	0.32597	0.42763	0.999995	71	1	0.079403
TMPRSS12	4	0.34125	0.43624	0.999995	72	1	0.041239
FOLR1	4	0.34503	0.43842	0.999995	73	1	-0.15054
LSAMP	4	0.35254	0.44278	0.999995	74	1	-0.066214
CNTFR	4	0.40685	0.47455	0.999995	75	1	0.0020448
ULBP2	4	0.41728	0.48106	0.999995	76	1	-0.082827
KERA	4	0.42073	0.48309	0.999995	77	1	-0.10883
SPACA4	4	0.42416	0.48524	0.999995	78	1	-0.044522
DPEP1	4	0.43098	0.48961	0.999995	79	1	0.057326
LYPD8	4	0.43437	0.4916	0.999995	80	1	-0.1452
DNASE1L1	4	0.43774	0.49372	0.999995	81	1	-0.09526
ISLR	4	0.45437	0.50454	0.999995	82	1	-0.11751
SEMA7A	4	0.46092	0.50877	0.999995	83	1	0.011347
CD1A	4	0.46741	0.51274	0.999995	84	1	0.040759
LY6D	4	0.47384	0.51703	0.999995	85	1	0.040598
IGSF21	4	0.48338	0.5229	0.999995	86	1	0.046356
TCTN3	4	0.48967	0.52714	0.999995	87	1	0.072005
CNTN2	4	0.49279	0.5289	0.999995	88	1	0.077801
ART1	4	0.4959	0.53092	0.999995	89	1	-0.10207
MMP25	4	0.51122	0.54133	0.999995	90	1	0.071754
EFNA2	4	0.51725	0.54577	0.999995	91	1	-0.0025486
CA4	4	0.52024	0.54786	0.999995	92	1	0.015328
CPO	4	0.535	0.55854	0.999995	93	1	-0.043206
PRSS41	4	0.54081	0.56308	0.999995	94	1	0.0066651
CPM	4	0.55791	0.57575	0.999995	95	1	0.053499
MLEC	4	0.57179	0.5864	0.999995	96	1	0.022308
RECK	4	0.57725	0.59054	0.999995	97	1	-0.068734
CD48	4	0.58265	0.59469	0.999995	98	1	-0.10504
C16orf52	4	0.58534	0.59674	0.999995	99	1	-0.11234
TECTB	4	0.62406	0.62798	0.999995	100	1	-0.10699
GABRG2	4	0.63147	0.63428	0.999995	101	1	-0.066902
MDGA2	4	0.63635	0.63899	0.999995	102	1	-0.052958
CNTN6	4	0.65304	0.65457	0.999995	103	1	0.12225
OPCML	4	0.65537	0.6568	0.999995	104	1	-0.13727
PRNP	4	0.6577	0.65904	0.999995	105	1	-0.089757
TEX101	4	0.6646	0.66568	0.999995	106	1	-0.036369
HYAL2	4	0.66688	0.66787	0.999995	107	1	-0.1801
EFNA5	4	0.66914	0.66998	0.999995	108	1	0.030322
PRSS55	4	0.6714	0.67178	0.999995	109	1	-0.023413
EFEMP1	4	0.67587	0.67595	0.999995	110	1	0.009757
PRSS36	4	0.6825	0.68203	0.999995	111	1	0.033152
APCDD1	4	0.69545	0.69456	0.999995	112	0	-0.16128
ALPPL2	4	0.69756	0.69706	0.999995	113	0	-0.0051699
FOLR2	4	0.69967	0.69917	0.999995	114	0	-0.038943
OTOA	4	0.70385	0.70316	0.999995	115	0	-0.069982
GP2	4	0.70799	0.70776	0.999995	116	0	0.019656
THY1	4	0.71005	0.70965	0.999995	117	0	-0.016615
CHRNA1	4	0.71614	0.71536	0.999995	118	0	-0.023604
SPRN	4	0.72214	0.72142	0.999995	119	0	0.021926
CACNA2D3	4	0.72998	0.72914	0.999995	120	0	-0.19176
CD200R1L	4	0.73576	0.73464	0.999995	121	0	-0.073348
VWA7	4	0.73766	0.7367	0.999995	122	0	-0.045431
TREH	4	0.74144	0.7404	0.999995	123	0	0.076917
CNTN5	4	0.74518	0.74401	0.999995	124	0	0.044673
CD160	4	0.74703	0.74592	0.999995	125	0	-0.20485
CD24	4	0.75615	0.75535	0.999995	126	0	-0.04263
RAET1L	4	0.77022	0.76912	0.999995	127	0	-0.18528
CD55	4	0.77702	0.77586	0.999995	128	0	-0.064397
C1orf54	4	0.78855	0.78786	0.999995	129	0	0.083929
HTR3A	4	0.79494	0.79444	0.999995	130	0	-0.058374
GABRR3	4	0.79652	0.79594	0.999995	131	0	0.044092
GLIPR1L1	4	0.80119	0.80053	0.999995	132	0	-0.00011582
SMPDL3B	4	0.80879	0.8085	0.999995	133	0	-0.14897
CNTN1	4	0.81324	0.81297	0.999995	134	0	0.017557
CD109	4	0.82334	0.82364	0.999995	135	0	-0.082797
GYPE	4	0.82753	0.82788	0.999995	136	0	-0.20769
ALPP	4	0.83968	0.83987	0.999995	137	0	-0.0098553
IGLON5	4	0.84099	0.841	0.999995	138	0	-0.064844
PI16	4	0.84229	0.8422	0.999995	139	0	-0.12327
ALPL	4	0.84487	0.84477	0.999995	140	0	-0.014359
HTR3E	4	0.85486	0.85476	0.999995	141	0	-0.05664
CD180	4	0.85848	0.8587	0.999995	142	0	-0.0036293
RAET1E	4	0.86203	0.86223	0.999995	143	0	-0.16843
PRSS50	4	0.86552	0.86591	0.999995	144	0	-0.10799
SUSD1	4	0.86667	0.86699	0.999995	145	0	-0.057811
C6orf120	4	0.86781	0.86793	0.999995	146	0	-0.14195
LY6G6D	4	0.8734	0.87349	0.999995	147	0	-0.090331
LTA	4	0.87558	0.87572	0.999995	148	0	-0.078061
LYPD1	4	0.87774	0.87805	0.999995	149	0	-0.26612
GPC5	4	0.89108	0.89146	0.999995	150	0	-0.027245
CACNA2D1	4	0.89496	0.8956	0.999995	151	0	-0.2705
RGMB	4	0.89873	0.89904	0.999995	152	0	-0.14264
LYPD6	4	0.90509	0.90581	0.999995	153	0	-0.27805
RTN4R	4	0.90597	0.90684	0.999995	154	0	-0.10315
GLRB	4	0.90944	0.91052	0.999995	155	0	-0.044042
NTM	4	0.91364	0.9147	0.999995	156	0	-0.25269
GAS1	4	0.91446	0.91541	0.999995	157	0	-0.16528
GPC4	4	0.91609	0.91699	0.999995	158	0	-0.13522
MOXD1	4	0.91769	0.91858	0.999995	159	0	-0.04741
LY6G6C	4	0.92388	0.92452	0.999995	160	0	-0.052855
VNN2	4	0.92684	0.92764	0.999995	161	0	-0.16932
UMOD	4	0.92757	0.9283	0.999995	162	0	-0.072255
BST1	4	0.93112	0.93206	0.999995	163	0	-0.080811
XPNPEP2	4	0.93587	0.93661	0.999995	164	0	-0.21007
VNN1	4	0.93847	0.93929	0.999995	165	0	-0.11521
CD59	4	0.9416	0.94236	0.999995	166	0	-0.16783
GFRA1	4	0.94403	0.94482	0.999995	167	0	-0.078116
GPC3	4	0.94462	0.94537	0.999995	168	0	-0.19239
PRND	4	0.94638	0.94705	0.999995	169	0	-0.14838
CD68	4	0.9492	0.95001	0.999995	170	0	-0.11044
ULBP1	4	0.95245	0.95308	0.999995	171	0	-0.12401
TREM1	4	0.9535	0.95397	0.999995	172	0	-0.13227
GABRE	4	0.95702	0.95757	0.999995	173	0	-0.18764
EFNA1	4	0.95942	0.95951	0.999995	174	0	-0.098229
NRN1	4	0.96559	0.96561	0.999995	175	0	-0.090711
LY6G6E	4	0.966	0.96595	0.999995	176	0	-0.073538
PLET1	4	0.96722	0.9673	0.999995	177	0	-0.11655
FRRS1	4	0.97246	0.97245	0.999995	178	0	-0.2143
UPK2	4	0.97548	0.97553	0.999995	179	0	-0.087795
IZUMO1R	4	0.98181	0.98213	0.999995	180	0	-0.14048
ART3	4	0.98378	0.98408	0.999995	181	0	-0.18508
GPC6	4	0.98723	0.98759	0.999995	182	0	-0.18919
MDGA1	4	0.98874	0.98909	0.999995	183	0	-0.21689
CD52	4	0.98926	0.98948	0.999995	184	0	-0.2191
CLCA4	4	0.9901	0.99045	0.999995	185	0	-0.23037
NEGR1	4	0.99134	0.99169	0.999995	186	0	-0.14506
GABRB1	4	0.99498	0.99497	0.999995	187	0	-0.23488
NT5E	4	0.99637	0.99647	0.999995	188	0	-0.1817
TRABD2B	4	0.99688	0.99695	0.999995	189	0	-0.24762
ULBP3	4	0.99794	0.99783	0.999995	190	0	-0.25021
HLA-DQB1	4	0.99916	0.99911	0.999995	191	0	-0.29843
GABRG1	4	0.99926	0.99922	0.999995	192	0	-0.24614
NTNG1	4	0.99999	1.0	0.999995	193	0	-0.33957

## Sheet: HCoV-OC43
id	num	pos|score	pos|p-value	pos|fdr	pos|rank	pos|goodsgrna	pos|lfc
LY6E	4	4.2248e-10	4.9821e-06	0.000962	1	4	2.7987
LYPD2	4	0.00055898	0.00095157	0.091827	2	2	0.62406
IER3IP1	4	0.0029907	0.0056845	0.365705	3	2	0.56223
ENPP7	4	0.023113	0.024666	0.998879	4	1	0.41367
OMG	4	0.043319	0.04316	0.998879	5	1	0.33066
SLC39A7	4	0.048322	0.047932	0.998879	6	1	0.40962
CEACAM6	4	0.053304	0.052685	0.998879	7	1	0.057883
FOLR1	4	0.058267	0.057438	0.998879	8	1	0.17896
EFEMP2	4	0.063211	0.06255	0.998879	9	1	0.39187
CD300E	4	0.068135	0.067572	0.998879	10	1	0.13065
GABRB3	4	0.073039	0.072345	0.998879	11	1	0.16864
LY6G6E	4	0.077924	0.077386	0.998879	12	1	0.3784
GABRG3	4	0.08279	0.082169	0.998879	13	1	0.042532
RTN4RL2	4	0.092464	0.091725	0.998879	14	1	0.24782
VSTM2B	4	0.097272	0.096806	0.998879	15	0	0.096432
CEACAM5	4	0.10206	0.1016	0.998879	16	0	0.19919
CD200R1L	4	0.10683	0.10615	0.998879	17	0	0.19193
CA4	4	0.11158	0.111	0.998879	18	0	-0.0050048
MMP14	4	0.11631	0.11574	0.998879	19	0	0.32431
PRSS8	4	0.12103	0.12044	0.998879	20	0	0.26588
RTN4RL1	4	0.12572	0.1254	0.998879	21	0	0.3588
MSLN	4	0.1304	0.13008	0.998879	22	0	0.25997
ALPI	4	0.13969	0.13976	0.998879	23	0	0.031472
RGMA	4	0.14431	0.1446	0.998879	24	0	0.22134
KIR2DS5	4	0.15349	0.15365	0.998879	25	0	-0.1233
MMP17	4	0.15806	0.1584	0.998879	26	0	0.14304
GPIHBP1	4	0.1626	0.16309	0.998879	27	0	0.26456
SEMA7A	4	0.16713	0.16749	0.998879	28	0	0.12237
LY6L	4	0.17163	0.17208	0.998879	29	0	0.076598
LY6G6D	4	0.17612	0.17638	0.998879	30	0	0.18856
ERVV-1	4	0.18948	0.19017	0.998879	31	0	0.083652
TRABD2A	4	0.1983	0.1989	0.998879	32	0	0.056772
CD24	4	0.20704	0.20754	0.998879	33	0	0.21725
VSTM2A	4	0.21139	0.2119	0.998879	34	0	0.27958
PRSS38	4	0.21572	0.21624	0.998879	35	0	-0.011133
LYNX1	4	0.22003	0.22078	0.998879	36	0	0.24344
LY6H	4	0.22432	0.22499	0.998879	37	0	0.30316
GFRA3	4	0.23285	0.23339	0.998879	38	0	0.12199
HTR3A	4	0.23709	0.2377	0.998879	39	0	0.051671
EFNA2	4	0.24131	0.24198	0.998879	40	0	-0.0023127
KREMEN2	4	0.25386	0.25404	0.998879	41	0	0.32478
CNTN3	4	0.25801	0.25817	0.998879	42	0	0.055186
PRSS55	4	0.26626	0.26636	0.998879	43	0	0.11561
ULBP2	4	0.28256	0.28326	0.998879	44	0	0.037967
PRSS21	4	0.28659	0.28709	0.998879	45	0	0.35873
LY6G6C	4	0.2906	0.29092	0.998879	46	0	0.17434
RAET1L	4	0.30254	0.30205	0.998879	47	0	-0.12917
ART1	4	0.30649	0.30594	0.998879	48	0	-0.18303
GFRA2	4	0.31433	0.31402	0.998879	49	0	0.1799
LYPD4	4	0.31822	0.31805	0.998879	50	0	0.15278
DNASE1L1	4	0.33364	0.33382	0.998879	51	0	-0.057025
OTOA	4	0.34125	0.34142	0.998879	52	0	0.18413
IGSF21	4	0.34503	0.34516	0.998879	53	0	-0.19984
VWA7	4	0.3488	0.34889	0.998879	54	0	0.16455
CNTFR	4	0.35628	0.35629	0.998879	55	0	0.022113
TREM1	4	0.36369	0.3637	0.998879	56	0	0.12437
PI16	4	0.36737	0.36754	0.998879	57	0	-0.090615
DPEP1	4	0.38195	0.38198	0.998879	58	0	0.094996
CD177	4	0.41034	0.41012	0.998879	59	0	0.10519
C1orf54	4	0.41382	0.41359	0.998879	60	0	0.22427
HFE2	4	0.42073	0.42047	0.998879	61	0	0.18736
STRCP1	4	0.42416	0.42405	0.998879	62	0	0.16928
C2orf82	4	0.42758	0.42734	0.998879	63	0	-0.19061
TREH	4	0.43098	0.43076	0.998879	64	0	0.27408
DPEP3	4	0.43774	0.43762	0.998879	65	0	0.17566
C16orf52	4	0.45108	0.4511	0.998879	66	0	0.048654
ALPL	4	0.45766	0.45781	0.998879	67	0	0.024517
GPC2	4	0.47064	0.47024	0.998879	68	0	0.054299
IL11	4	0.47384	0.47345	0.998879	69	0	0.13302
CD68	4	0.47704	0.47667	0.998879	70	0	0.12323
FAM132A	4	0.48022	0.48003	0.998879	71	0	0.040302
EFNA5	4	0.48653	0.48589	0.998879	72	0	0.18033
SIRPG	4	0.48967	0.4889	0.998879	73	0	0.17051
KERA	4	0.4959	0.49473	0.998879	74	0	-0.18499
SPRN	4	0.49899	0.49808	0.998879	75	0	0.021428
CEACAM8	4	0.50207	0.50115	0.998879	76	0	0.1616
GPC1	4	0.51122	0.51015	0.998879	77	0	0.18295
CNTN5	4	0.51424	0.51296	0.998879	78	0	0.089604
GFRA4	4	0.52024	0.51941	0.998879	79	0	0.15877
TNFRSF10C	4	0.52619	0.52511	0.998879	80	0	0.18115
EFNA4	4	0.53208	0.53101	0.998879	81	0	0.12986
NTNG2	4	0.535	0.53386	0.998879	82	0	0.035031
GABRR3	4	0.55226	0.55125	0.998879	83	0	0.055803
VNN1	4	0.55791	0.55689	0.998879	84	0	-0.036042
LTA	4	0.56627	0.56573	0.998879	85	0	0.14277
STRC	4	0.56904	0.56855	0.998879	86	0	0.051193
TMPRSS12	4	0.57179	0.57112	0.998879	87	0	-0.016146
CDH13	4	0.57996	0.57892	0.998879	88	0	0.1337
PLAUR	4	0.58265	0.58177	0.998879	89	0	0.018503
NRN1L	4	0.59594	0.59453	0.998879	90	0	0.038868
LY6D	4	0.61147	0.61019	0.998879	91	0	0.19256
SPACA4	4	0.61906	0.61763	0.998879	92	0	0.11338
SMPDL3B	4	0.62157	0.62013	0.998879	93	0	0.019264
CNTN1	4	0.62406	0.62248	0.998879	94	0	-0.054802
LYPD3	4	0.63391	0.63256	0.998879	95	0	0.10101
PRSS36	4	0.64357	0.64254	0.998879	96	0	0.091089
ENPP6	4	0.65069	0.65018	0.998879	97	0	-0.010414
MDGA2	4	0.6577	0.65732	0.998879	98	0	0.063165
IGLON5	4	0.66231	0.66204	0.998879	99	0	-0.042368
PRSS50	4	0.6646	0.66448	0.998879	100	0	0.05471
LYPD5	4	0.66914	0.66915	0.998879	101	0	-0.02885
CNTN2	4	0.6825	0.68182	0.998879	102	0	0.036095
DPEP2	4	0.68469	0.68404	0.998879	103	0	0.098585
LY6K	4	0.68686	0.68628	0.998879	104	0	0.075791
CD160	4	0.69118	0.69032	0.998879	105	0	-0.081626
MMP25	4	0.69332	0.69232	0.998879	106	0	0.11057
CNTN4	4	0.70593	0.70551	0.998879	107	0	-0.030167
CES5A	4	0.71815	0.71721	0.998879	108	0	0.13117
UMOD	4	0.72214	0.72142	0.998879	109	0	-0.044551
MDGA1	4	0.73956	0.73864	0.998879	110	0	0.004592
GP2	4	0.74144	0.7404	0.998879	111	0	0.071901
APCDD1L	4	0.74331	0.7423	0.998879	112	0	-0.013742
PRSS41	4	0.75071	0.74962	0.998879	113	0	0.0040998
MTF1	4	0.75253	0.75187	0.998879	114	0	-0.039456
ULBP1	4	0.75615	0.75535	0.998879	115	0	-0.065667
CD59	4	0.75794	0.75703	0.998879	116	0	-0.13995
CNTN6	4	0.76326	0.76219	0.998879	117	0	-0.049432
CEACAM7	4	0.77702	0.77586	0.998879	118	0	0.002859
HTR3C	4	0.77869	0.77739	0.998879	119	0	0.025277
SUSD1	4	0.78036	0.77927	0.998879	120	0	-0.26328
EFEMP1	4	0.78531	0.78432	0.998879	121	0	-0.11778
CPM	4	0.79017	0.78978	0.998879	122	0	0.064449
CD1A	4	0.79336	0.79287	0.998879	123	0	-0.036338
FAM132B	4	0.79494	0.79444	0.998879	124	0	-0.072423
GAS1	4	0.80119	0.80053	0.998879	125	0	-0.032191
EFNA3	4	0.80272	0.80234	0.998879	126	0	0.070989
IZUMO1R	4	0.81028	0.80974	0.998879	127	0	-0.12454
LYPD1	4	0.82192	0.82215	0.998879	128	0	-0.082448
FOLR2	4	0.82474	0.82497	0.998879	129	0	-0.070192
CD180	4	0.82614	0.82643	0.998879	130	0	-0.053442
HYAL2	4	0.83029	0.83048	0.998879	131	0	-0.11608
RAET1E	4	0.83166	0.83168	0.998879	132	0	-0.13464
GFRA1	4	0.83704	0.83737	0.998879	133	0	-0.16244
ISLR	4	0.84099	0.841	0.998879	134	0	-0.12438
UPK2	4	0.85486	0.85476	0.998879	135	0	-0.069574
CD48	4	0.85967	0.85995	0.998879	136	0	-0.059625
GABRG2	4	0.86203	0.86223	0.998879	137	0	-0.037924
GLIPR1L1	4	0.8632	0.86365	0.998879	138	0	-0.052045
PRNP	4	0.86894	0.86895	0.998879	139	0	-0.044148
TEX101	4	0.87006	0.87009	0.998879	140	0	-0.072675
CHRNA1	4	0.87118	0.87122	0.998879	141	0	-0.093527
NT5E	4	0.87987	0.87999	0.998879	142	0	-0.09199
RGMB	4	0.88197	0.88205	0.998879	143	0	-0.030105
RECK	4	0.88301	0.88328	0.998879	144	0	-0.10386
CD109	4	0.88507	0.88538	0.998879	145	0	-0.051677
TCTN3	4	0.8891	0.88941	0.998879	146	0	-0.29502
TECTB	4	0.89966	0.90007	0.998879	147	0	-0.057395
TRABD2B	4	0.90058	0.90097	0.998879	148	0	-0.08039
EFNA1	4	0.9024	0.90303	0.998879	149	0	-0.21273
HTR3E	4	0.9042	0.90487	0.998879	150	0	-0.15207
SMIM9	4	0.90684	0.90769	0.998879	151	0	-0.087119
APCDD1	4	0.90944	0.91052	0.998879	152	0	-0.086186
GABRG1	4	0.91029	0.9114	0.998879	153	0	-0.26765
PLET1	4	0.91114	0.91231	0.998879	154	0	-0.16909
TMEM81	4	0.91364	0.9147	0.998879	155	0	-0.06344
C6orf120	4	0.92757	0.9283	0.998879	156	0	-0.077683
GPC4	4	0.92829	0.92906	0.998879	157	0	-0.11747
ALPPL2	4	0.93112	0.93206	0.998879	158	0	-0.16323
FRRS1	4	0.9325	0.93326	0.998879	159	0	-0.17582
THY1	4	0.93318	0.93387	0.998879	160	0	-0.040292
LYPD8	4	0.93453	0.93529	0.998879	161	0	-0.04846
GPC6	4	0.93587	0.93661	0.998879	162	0	-0.14148
ULBP3	4	0.9416	0.94236	0.998879	163	0	-0.21585
GABRP	4	0.94283	0.94373	0.998879	164	0	-0.067094
LSAMP	4	0.94343	0.94435	0.998879	165	0	-0.05195
PRND	4	0.94521	0.9459	0.998879	166	0	-0.018846
NTM	4	0.94638	0.94705	0.998879	167	0	-0.30308
GLRB	4	0.94865	0.9494	0.998879	168	0	-0.17087
NRN1	4	0.95085	0.95161	0.998879	169	0	-0.12431
GYPE	4	0.95298	0.95346	0.998879	170	0	-0.14551
LYPD6	4	0.9535	0.95397	0.998879	171	0	-0.13988
CD55	4	0.95503	0.95535	0.998879	172	0	-0.14111
CLCA4	4	0.95751	0.95801	0.998879	173	0	-0.19557
MLEC	4	0.96126	0.9615	0.998879	174	0	-0.12169
CACNA2D1	4	0.96433	0.96458	0.998879	175	0	-0.25374
BST1	4	0.96517	0.96524	0.998879	176	0	-0.096417
GPC3	4	0.966	0.96595	0.998879	177	0	-0.13234
VNN2	4	0.96761	0.96761	0.998879	178	0	-0.14622
GABRB1	4	0.96801	0.96797	0.998879	179	0	-0.22844
ALPP	4	0.9684	0.96827	0.998879	180	0	-0.22361
MOXD1	4	0.97383	0.97382	0.998879	181	0	-0.1021
CPO	4	0.97548	0.97553	0.998879	182	0	-0.084747
GABRE	4	0.97853	0.97851	0.998879	183	0	-0.15274
OPCML	4	0.98402	0.98431	0.998879	184	0	-0.14572
CACNA2D3	4	0.98874	0.98909	0.998879	185	0	-0.17663
RTN4R	4	0.98909	0.98934	0.998879	186	0	-0.12519
XPNPEP2	4	0.9931	0.99325	0.998879	187	0	-0.14737
ART3	4	0.99517	0.99515	0.998879	188	0	-0.31633
GPC5	4	0.99545	0.99538	0.998879	189	0	-0.13924
HLA-DQB1	4	0.99733	0.99727	0.998879	190	0	-0.26975
NEGR1	4	0.99745	0.99735	0.998879	191	0	-0.26587
CD52	4	0.99818	0.99811	0.998879	192	0	-0.31516
NTNG1	4	0.99902	0.99888	0.998879	193	0	-0.28813

## Sheet: HCoV-229E
id	num	pos|score	pos|p-value	pos|fdr	pos|rank	pos|goodsgrna	pos|lfc
LY6E	4	4.2248e-10	4.9821e-06	0.000962	1	4	2.2754
CEACAM8	4	2.869e-05	0.00011459	0.011058	2	4	0.52028
IER3IP1	4	5.8445e-05	0.00021423	0.013782	3	4	0.59038
EFEMP2	4	8.4597e-05	0.0003338	0.016106	4	4	0.66174
LYPD2	4	0.00037554	0.0014398	0.055577	5	4	0.57246
LSAMP	4	0.00084185	0.0032931	0.098489	6	4	0.2939
CD200R1L	4	0.00094509	0.0035721	0.098489	7	3	0.50899
CD177	4	0.0013051	0.0049273	0.11887	8	3	0.37741
GPIHBP1	4	0.0017768	0.0064418	0.138141	9	4	0.2786
IL11	4	0.0021637	0.007777	0.150096	10	4	0.32271
LYPD5	4	0.0028377	0.010119	0.177535	11	3	0.41509
PRSS8	4	0.0040825	0.014323	0.230369	12	3	0.40031
FOLR1	4	0.0067504	0.023092	0.330716	13	2	0.27991
RGMA	4	0.0070249	0.024009	0.330716	14	4	0.31426
KREMEN2	4	0.0081945	0.027775	0.330716	15	3	0.32383
LY6G6E	4	0.0082266	0.027865	0.330716	16	4	0.23031
SPACA4	4	0.0086595	0.029409	0.330716	17	4	0.1816
LY6D	4	0.0091623	0.030844	0.330716	18	3	0.3178
GPC2	4	0.0097359	0.032568	0.33082	19	4	0.20503
PRSS36	4	0.010655	0.035627	0.343798	20	4	0.36788
PRSS21	4	0.01219	0.04021	0.351072	21	3	0.31052
LY6K	4	0.012965	0.04293	0.351072	22	4	0.20775
OMG	4	0.013431	0.044176	0.351072	23	3	0.32492
CD24	4	0.013989	0.045989	0.351072	24	4	0.21821
RTN4RL1	4	0.014201	0.046657	0.351072	25	4	0.17648
GABRR3	4	0.014415	0.047295	0.351072	26	4	0.21194
LY6L	4	0.016121	0.05152	0.355323	27	2	0.25651
LYPD3	4	0.016144	0.051549	0.355323	28	3	0.33095
ALPI	4	0.022109	0.063726	0.41259	29	3	0.26822
VSTM2B	4	0.023445	0.066466	0.41259	30	3	0.27984
HFE2	4	0.023901	0.067303	0.41259	31	3	0.33056
LYPD4	4	0.024363	0.068409	0.41259	32	3	0.2581
ENPP7	4	0.030875	0.081801	0.478409	33	3	0.28023
LY6H	4	0.039572	0.099836	0.566714	34	3	0.24949
OTOA	4	0.042988	0.10624	0.585852	35	2	0.19465
GFRA3	4	0.047566	0.11544	0.618884	36	3	0.22277
UMOD	4	0.051422	0.12299	0.641554	37	3	0.21952
LYNX1	4	0.055229	0.13014	0.65466	38	2	0.1696
TREH	4	0.056424	0.13229	0.65466	39	3	0.16774
MMP14	4	0.060385	0.14045	0.677668	40	3	0.23295
ERVV-1	4	0.065925	0.1513	0.701319	41	2	0.16358
RTN4RL2	4	0.068719	0.15611	0.701319	42	2	0.18799
CEACAM7	4	0.068791	0.15625	0.701319	43	3	0.18048
KIR2DS5	4	0.073039	0.16397	0.719253	44	1	-0.14039
EFNA4	4	0.080696	0.17822	0.76438	45	3	0.17467
TEX101	4	0.092464	0.1997	0.82187	46	2	0.023946
HTR3A	4	0.092679	0.20014	0.82187	47	3	0.12091
TRABD2A	4	0.099031	0.21231	0.853666	48	3	0.21295
DPEP1	4	0.10401	0.22144	0.872194	49	2	0.06914
TNFRSF10C	4	0.11015	0.23221	0.89474	50	3	0.15284
FAM132B	4	0.11246	0.23643	0.89474	51	3	0.11358
NTNG2	4	0.11834	0.24636	0.914368	52	3	0.15807
CD300E	4	0.12629	0.25989	0.94639	53	2	0.14609
CA4	4	0.14074	0.27598	0.984942	54	2	0.11151
CEACAM6	4	0.14891	0.28471	0.984942	55	1	-0.026013
ULBP2	4	0.15003	0.28579	0.984942	56	2	0.18004
LY6G6D	4	0.16143	0.29791	0.999766	57	2	0.056458
NRN1L	4	0.19103	0.32868	0.999766	58	2	0.051661
MSLN	4	0.21989	0.35835	0.999766	59	2	0.11337
GP2	4	0.2241	0.36273	0.999766	60	2	0.10036
GABRG3	4	0.23045	0.36944	0.999766	61	2	0.010389
CPO	4	0.25386	0.39347	0.999766	62	1	-0.28561
GABRB3	4	0.26063	0.40068	0.999766	63	2	0.072608
C2orf82	4	0.265	0.40518	0.999766	64	2	0.05339
IGLON5	4	0.26939	0.40961	0.999766	65	2	0.099305
SIRPG	4	0.2738	0.4145	0.999766	66	2	0.11885
CES5A	4	0.276	0.41724	0.999766	67	2	0.12388
CEACAM5	4	0.28709	0.42906	0.999766	68	2	0.066271
PLAUR	4	0.29155	0.43352	0.999766	69	2	0.12837
CNTN4	4	0.30723	0.44914	0.999766	70	2	0.13017
GFRA2	4	0.32077	0.46328	0.999766	71	2	0.11115
GABRP	4	0.32757	0.47105	0.999766	72	2	0.10557
VWA7	4	0.33212	0.47537	0.999766	73	2	0.074712
SLC39A7	4	0.3618	0.50702	0.999766	74	2	0.088285
RGMB	4	0.3641	0.50928	0.999766	75	2	0.059449
ALPP	4	0.36639	0.5119	0.999766	76	2	0.052773
C16orf52	4	0.37104	0.51671	0.999766	77	1	-0.062951
MMP17	4	0.37469	0.52023	0.999766	78	1	-0.0014149
FOLR2	4	0.38707	0.53315	0.999766	79	2	0.050225
ULBP1	4	0.38937	0.53554	0.999766	80	2	0.047115
CD109	4	0.39398	0.54032	0.999766	81	2	0.090229
STRC	4	0.39858	0.54519	0.999766	82	2	0.052094
GFRA4	4	0.40319	0.55012	0.999766	83	2	0.05936
LTA	4	0.40685	0.55388	0.999766	84	1	0.043104
DPEP3	4	0.41382	0.56162	0.999766	85	1	-0.012102
ART1	4	0.417	0.56485	0.999766	86	2	0.084587
GABRG2	4	0.4193	0.56721	0.999766	87	2	0.088234
DNASE1L1	4	0.43771	0.58557	0.999766	88	2	0.02422
PRSS41	4	0.48967	0.60826	0.999766	89	1	0.041191
ALPPL2	4	0.4959	0.611	0.999766	90	1	0.053835
CD160	4	0.50513	0.61508	0.999766	91	1	-0.099671
FAM132A	4	0.51122	0.61788	0.999766	92	1	0.032202
CNTN3	4	0.55226	0.6377	0.999766	93	1	-0.10908
TMPRSS12	4	0.57725	0.65019	0.999766	94	1	-0.0073166
IZUMO1R	4	0.58534	0.6541	0.999766	95	1	-0.218
KERA	4	0.59594	0.65932	0.999766	96	1	-0.21516
APCDD1L	4	0.61147	0.66786	0.999766	97	1	-0.025862
SMPDL3B	4	0.61654	0.67084	0.999766	98	1	-0.085915
RAET1L	4	0.61906	0.67215	0.999766	99	1	-0.016235
ALPL	4	0.62901	0.67789	0.999766	100	1	-0.0038775
CD68	4	0.63147	0.67918	0.999766	101	1	-0.19865
XPNPEP2	4	0.64118	0.68528	0.999766	102	1	-0.020244
PRSS38	4	0.64833	0.68975	0.999766	103	1	0.02654
HTR3C	4	0.65304	0.69264	0.999766	104	1	-0.054374
APCDD1	4	0.6646	0.7	0.999766	105	1	-0.20773
CNTFR	4	0.6714	0.704	0.999766	106	1	-0.1222
IGSF21	4	0.67809	0.70826	0.999766	107	1	0.0090925
EFNA5	4	0.68469	0.71256	0.999766	108	1	-0.098629
MOXD1	4	0.69332	0.71811	0.999766	109	1	0.07216
C6orf120	4	0.70177	0.72421	0.999766	110	1	-0.147
CNTN1	4	0.71412	0.73277	0.999766	111	1	0.0086881
LYPD6	4	0.71614	0.73397	0.999766	112	1	-0.073274
PRNP	4	0.71815	0.73534	0.999766	113	1	-0.090774
CDH13	4	0.72214	0.73832	0.999766	114	1	0.018388
TECTB	4	0.73192	0.745	0.999766	115	1	-0.071734
CPM	4	0.73384	0.74631	0.999766	116	1	-0.090891
CD48	4	0.75253	0.76075	0.999766	117	1	-0.18006
SEMA7A	4	0.75615	0.76337	0.999766	118	1	-0.027794
VNN1	4	0.75972	0.76596	0.999766	119	1	-0.037155
SMIM9	4	0.76501	0.77012	0.999766	120	1	-0.1769
GYPE	4	0.76849	0.77298	0.999766	121	1	-0.21596
CD180	4	0.78036	0.78276	0.999766	122	1	0.025061
EFNA3	4	0.78367	0.78574	0.999766	123	1	0.0047714
DPEP2	4	0.78693	0.78886	0.999766	124	1	0.058329
PRSS55	4	0.79177	0.79326	0.999766	125	1	-0.074895
CNTN2	4	0.79808	0.79875	0.999766	126	1	-0.036912
NT5E	4	0.80272	0.80317	0.999766	127	1	-0.052668
TREM1	4	0.80577	0.80587	0.999766	128	1	0.014918
GABRE	4	0.81324	0.81312	0.999766	129	1	0.036363
FRRS1	4	0.8205	0.82061	0.999766	130	1	-0.049512
C1orf54	4	0.82334	0.82364	0.999766	131	0	-0.01923
VNN2	4	0.82474	0.82497	0.999766	132	0	0.042312
GABRB1	4	0.82892	0.82912	0.999766	133	0	-0.14662
VSTM2A	4	0.83029	0.83048	0.999766	134	0	-0.02739
LY6G6C	4	0.83836	0.83879	0.999766	135	0	-0.015003
GPC4	4	0.84358	0.84353	0.999766	136	0	-0.13139
TCTN3	4	0.84487	0.84477	0.999766	137	0	-0.028483
EFEMP1	4	0.84867	0.84891	0.999766	138	0	-0.066021
MMP25	4	0.84993	0.85026	0.999766	139	0	0.054329
CACNA2D3	4	0.85486	0.85476	0.999766	140	0	-0.16145
RAET1E	4	0.86781	0.86793	0.999766	141	0	-0.12644
GPC1	4	0.87558	0.87572	0.999766	142	0	-0.046742
ENPP6	4	0.87881	0.87906	0.999766	143	0	-0.054764
CHRNA1	4	0.88197	0.88205	0.999766	144	0	-0.057728
SPRN	4	0.89108	0.89146	0.999766	145	0	-0.13309
UPK2	4	0.89206	0.89257	0.999766	146	0	-0.049627
CNTN5	4	0.89966	0.90007	0.999766	147	0	-0.033678
ISLR	4	0.9024	0.90303	0.999766	148	0	-0.11381
NRN1	4	0.90858	0.90952	0.999766	149	0	-0.12326
GAS1	4	0.91281	0.91389	0.999766	150	0	-0.065879
PRSS50	4	0.91446	0.91541	0.999766	151	0	-0.035836
CD59	4	0.91609	0.91699	0.999766	152	0	-0.10186
CD52	4	0.91769	0.91858	0.999766	153	0	-0.14856
EFNA2	4	0.91849	0.91931	0.999766	154	0	-0.043577
EFNA1	4	0.92463	0.92526	0.999766	155	0	-0.14694
SUSD1	4	0.92611	0.9268	0.999766	156	0	-0.13049
CNTN6	4	0.93181	0.93269	0.999766	157	0	-0.12879
OPCML	4	0.93587	0.93661	0.999766	158	0	-0.059883
CD1A	4	0.94521	0.9459	0.999766	159	0	-0.066885
MLEC	4	0.94695	0.94768	0.999766	160	0	-0.088067
NEGR1	4	0.9503	0.95102	0.999766	161	0	-0.16368
BST1	4	0.95139	0.95214	0.999766	162	0	-0.026588
MDGA1	4	0.95192	0.9527	0.999766	163	0	-0.078719
GPC3	4	0.95453	0.95488	0.999766	164	0	-0.10186
PI16	4	0.9608	0.96093	0.999766	165	0	-0.091697
GLIPR1L1	4	0.96433	0.96458	0.999766	166	0	-0.094211
GPC5	4	0.96559	0.96561	0.999766	167	0	-0.11191
LYPD8	4	0.96641	0.96646	0.999766	168	0	-0.083862
HTR3E	4	0.97281	0.97282	0.999766	169	0	-0.11374
PRND	4	0.97315	0.97312	0.999766	170	0	-0.20687
GABRG1	4	0.97349	0.97341	0.999766	171	0	-0.062975
NTM	4	0.97548	0.97553	0.999766	172	0	-0.1599
STRCP1	4	0.9758	0.97582	0.999766	173	0	-0.075657
LYPD1	4	0.97735	0.97727	0.999766	174	0	-0.18409
MDGA2	4	0.97824	0.97815	0.999766	175	0	-0.13418
CACNA2D1	4	0.97882	0.97886	0.999766	176	0	-0.17923
GFRA1	4	0.9805	0.98074	0.999766	177	0	-0.26581
RTN4R	4	0.98103	0.9813	0.999766	178	0	-0.10102
HYAL2	4	0.98257	0.98288	0.999766	179	0	-0.1603
GPC6	4	0.98402	0.98431	0.999766	180	0	-0.24606
CD55	4	0.98684	0.9872	0.999766	181	0	-0.12331
GLRB	4	0.98909	0.98934	0.999766	182	0	-0.14674
THY1	4	0.99119	0.99158	0.999766	183	0	-0.1414
ART3	4	0.99134	0.99169	0.999766	184	0	-0.25894
MTF1	4	0.99259	0.99279	0.999766	185	0	-0.38234
ULBP3	4	0.9931	0.99325	0.999766	186	0	-0.16512
TMEM81	4	0.99334	0.99346	0.999766	187	0	-0.16676
NTNG1	4	0.99415	0.99418	0.999766	188	0	-0.21001
RECK	4	0.99613	0.99611	0.999766	189	0	-0.19258
TRABD2B	4	0.99831	0.99824	0.999766	190	0	-0.19641
CLCA4	4	0.99835	0.99828	0.999766	191	0	-0.18909
PLET1	4	0.99848	0.9984	0.999766	192	0	-0.21606
HLA-DQB1	4	0.99978	0.99977	0.999766	193	0	-0.28926

## Sheet: PEDV
id	num	pos|score	pos|p-value	pos|fdr	pos|rank	pos|goodsgrna	pos|lfc
LY6E	4	4.2248e-10	4.9821e-06	0.000481	1	4	3.0458
LYPD2	4	2.7719e-06	4.9821e-06	0.000481	2	4	0.62274
MMP14	4	6.3242e-05	0.00017437	0.011218	3	3	0.48128
PRSS8	4	0.0023544	0.0047081	0.227163	4	2	0.40453
FOLR1	4	0.0088792	0.016795	0.648269	5	2	0.22169
OMG	4	0.033256	0.038267	0.999935	6	1	0.27468
HFE2	4	0.038297	0.042891	0.999935	7	1	0.20283
LYNX1	4	0.043319	0.047345	0.999935	8	1	0.18616
PRSS21	4	0.058267	0.060896	0.999935	9	1	0.23858
LY6L	4	0.068135	0.070431	0.999935	10	1	0.062749
GPC1	4	0.073039	0.075035	0.999935	11	1	0.19008
LY6G6E	4	0.087637	0.088975	0.999935	12	1	0.16921
PRSS36	4	0.092464	0.093449	0.999935	13	1	0.2208
LY6H	4	0.10206	0.10285	0.999935	14	1	0.12557
PRSS38	4	0.10683	0.10718	0.999935	15	1	0.16688
CA4	4	0.11631	0.1164	0.999935	16	1	-0.017766
CD177	4	0.12103	0.121	0.999935	17	1	0.14852
KIR2DS5	4	0.12572	0.1258	0.999935	18	1	-0.10937
CEACAM8	4	0.1304	0.1304	0.999935	19	1	0.29592
CD300E	4	0.13505	0.13519	0.999935	20	1	0.11481
SLC39A7	4	0.13969	0.13988	0.999935	21	1	0.1709
CEACAM5	4	0.14431	0.14464	0.999935	22	1	0.099105
IL11	4	0.15806	0.1584	0.999935	23	0	0.12368
CEACAM6	4	0.1626	0.16309	0.999935	24	0	0.00096554
PRSS55	4	0.17163	0.17208	0.999935	25	0	0.092933
MSLN	4	0.17612	0.17638	0.999935	26	0	0.17997
IGLON5	4	0.1806	0.18134	0.999935	27	0	-0.083094
OTOA	4	0.18505	0.18612	0.999935	28	0	0.1287
IER3IP1	4	0.18948	0.19017	0.999935	29	0	0.25246
HTR3A	4	0.1939	0.19455	0.999935	30	0	0.0077291
MMP17	4	0.1983	0.1989	0.999935	31	0	0.19314
C6orf120	4	0.20268	0.20307	0.999935	32	0	-0.082226
ERVV-1	4	0.20704	0.20754	0.999935	33	0	0.058212
RAET1L	4	0.21139	0.2119	0.999935	34	0	0.10219
TNFRSF10C	4	0.21572	0.21624	0.999935	35	0	0.060962
ALPI	4	0.22432	0.22499	0.999935	36	0	0.074391
DPEP3	4	0.22859	0.22883	0.999935	37	0	0.056945
EFNA4	4	0.23285	0.23339	0.999935	38	0	0.098704
ENPP7	4	0.23709	0.2377	0.999935	39	0	0.30336
GPIHBP1	4	0.24551	0.24575	0.999935	40	0	0.21527
ALPL	4	0.24969	0.24992	0.999935	41	0	0.033561
EFEMP2	4	0.25386	0.25404	0.999935	42	0	0.23841
RGMA	4	0.26215	0.26214	0.999935	43	0	0.16097
KREMEN2	4	0.26626	0.26636	0.999935	44	0	0.20637
NRN1L	4	0.27851	0.27923	0.999935	45	0	-0.088151
LY6G6D	4	0.2906	0.29092	0.999935	46	0	0.098903
CD24	4	0.2946	0.29488	0.999935	47	0	0.20837
NTNG2	4	0.29858	0.29857	0.999935	48	0	0.11446
RTN4RL1	4	0.30254	0.30205	0.999935	49	0	0.27303
GABRG3	4	0.30649	0.30594	0.999935	50	0	-0.10335
SMPDL3B	4	0.31042	0.30978	0.999935	51	0	-0.080485
VWA7	4	0.31433	0.31402	0.999935	52	0	0.080717
ENPP6	4	0.31822	0.31805	0.999935	53	0	-0.075218
LY6D	4	0.32981	0.3301	0.999935	54	0	0.27772
C1orf54	4	0.33364	0.33382	0.999935	55	0	0.10171
TREH	4	0.34125	0.34142	0.999935	56	0	0.082609
CEACAM7	4	0.34503	0.34516	0.999935	57	0	0.12655
SPACA4	4	0.35254	0.35263	0.999935	58	0	0.063622
CD48	4	0.36737	0.36754	0.999935	59	0	-0.022958
TRABD2A	4	0.37104	0.37126	0.999935	60	0	0.00082429
SIRPG	4	0.37833	0.3783	0.999935	61	0	0.14068
CD68	4	0.39627	0.39612	0.999935	62	0	0.095033
IGSF21	4	0.39981	0.39982	0.999935	63	0	0.082017
LYPD3	4	0.40685	0.40656	0.999935	64	0	0.076935
KERA	4	0.41034	0.41012	0.999935	65	0	-0.2251
CD160	4	0.41382	0.41359	0.999935	66	0	0.013808
CDH13	4	0.42073	0.42047	0.999935	67	0	0.0455
CHRNA1	4	0.42758	0.42734	0.999935	68	0	0.0063509
C2orf82	4	0.43774	0.43762	0.999935	69	0	0.059632
TEX101	4	0.4411	0.44105	0.999935	70	0	-0.05186
ULBP2	4	0.44444	0.44414	0.999935	71	0	0.0097649
LY6G6C	4	0.44777	0.44746	0.999935	72	0	0.096517
GABRB3	4	0.45108	0.4511	0.999935	73	0	-0.024472
VSTM2A	4	0.45437	0.45452	0.999935	74	0	0.054171
GPC2	4	0.45766	0.45781	0.999935	75	0	0.088978
VSTM2B	4	0.46741	0.467	0.999935	76	0	0.092674
EFNA3	4	0.47064	0.47024	0.999935	77	0	0.19267
PRSS41	4	0.47384	0.47345	0.999935	78	0	0.061277
LYPD4	4	0.47704	0.47667	0.999935	79	0	0.16207
GPC5	4	0.49279	0.49164	0.999935	80	0	-0.024215
PLAUR	4	0.49899	0.49808	0.999935	81	0	0.17775
GP2	4	0.51424	0.51296	0.999935	82	0	0.026803
CNTN4	4	0.52024	0.51941	0.999935	83	0	0.039566
CNTN3	4	0.52914	0.52786	0.999935	84	0	0.0016308
CD1A	4	0.53208	0.53101	0.999935	85	0	-0.017508
SUSD1	4	0.535	0.53386	0.999935	86	0	-0.06965
SEMA7A	4	0.54081	0.54008	0.999935	87	0	0.18701
EFEMP1	4	0.54942	0.54844	0.999935	88	0	0.095228
LYPD5	4	0.56627	0.56573	0.999935	89	0	0.1255
DPEP2	4	0.57179	0.57112	0.999935	90	0	0.00332
THY1	4	0.57725	0.57646	0.999935	91	0	0.056159
VNN1	4	0.58534	0.58436	0.999935	92	0	0.0075614
LYPD6	4	0.58801	0.58683	0.999935	93	0	-0.079246
LSAMP	4	0.60376	0.60263	0.999935	94	0	-0.057923
GFRA4	4	0.60634	0.60527	0.999935	95	0	0.020333
CPO	4	0.61147	0.61019	0.999935	96	0	-0.095248
LY6K	4	0.63147	0.62972	0.999935	97	0	0.099023
TMPRSS12	4	0.63635	0.63502	0.999935	98	0	-0.0073478
MDGA2	4	0.63877	0.63745	0.999935	99	0	0.06317
LYPD1	4	0.64357	0.64254	0.999935	100	0	0.065688
MMP25	4	0.64833	0.64748	0.999935	101	0	0.1248
LYPD8	4	0.6577	0.65732	0.999935	102	0	-0.0124
FAM132B	4	0.66001	0.65973	0.999935	103	0	0.044105
CNTN6	4	0.66231	0.66204	0.999935	104	0	-0.039143
CD200R1L	4	0.6714	0.67107	0.999935	105	0	0.11868
APCDD1	4	0.67809	0.67755	0.999935	106	0	-0.12047
SPRN	4	0.6803	0.67968	0.999935	107	0	0.065111
CNTN5	4	0.6825	0.68182	0.999935	108	0	-0.14138
HTR3C	4	0.68469	0.68404	0.999935	109	0	-0.09155
RTN4RL2	4	0.68686	0.68628	0.999935	110	0	0.033921
DPEP1	4	0.68902	0.68824	0.999935	111	0	0.053094
EFNA2	4	0.69332	0.69232	0.999935	112	0	-0.10352
RAET1E	4	0.69967	0.69917	0.999935	113	0	-0.16963
FAM132A	4	0.70177	0.70116	0.999935	114	0	0.023786
TRABD2B	4	0.70799	0.70776	0.999935	115	0	-0.11839
APCDD1L	4	0.71209	0.71157	0.999935	116	0	-0.042716
CES5A	4	0.71412	0.71352	0.999935	117	0	0.041775
LTA	4	0.71815	0.71721	0.999935	118	0	-0.013232
UPK2	4	0.72015	0.71936	0.999935	119	0	-0.0030387
GFRA1	4	0.72411	0.72343	0.999935	120	0	-0.1829
GABRR3	4	0.73192	0.73111	0.999935	121	0	0.032858
STRC	4	0.73766	0.7367	0.999935	122	0	-0.04565
NRN1	4	0.75615	0.75535	0.999935	123	0	-0.086428
CNTN2	4	0.75972	0.75866	0.999935	124	0	0.099914
GFRA2	4	0.76849	0.76747	0.999935	125	0	0.00017817
PI16	4	0.77193	0.77066	0.999935	126	0	-0.17545
ISLR	4	0.77702	0.77586	0.999935	127	0	-0.068791
CNTFR	4	0.78036	0.77927	0.999935	128	0	-0.11635
TMEM81	4	0.78531	0.78432	0.999935	129	0	-0.0041972
MLEC	4	0.78693	0.78625	0.999935	130	0	-0.00021302
TREM1	4	0.79336	0.79287	0.999935	131	0	-0.0022254
ALPP	4	0.79494	0.79444	0.999935	132	0	-0.086824
SMIM9	4	0.79964	0.79908	0.999935	133	0	-0.015066
STRCP1	4	0.80272	0.80234	0.999935	134	0	0.0085457
TECTB	4	0.81028	0.80974	0.999935	135	0	-0.045217
GABRP	4	0.81177	0.81144	0.999935	136	0	0.013333
UMOD	4	0.81324	0.81297	0.999935	137	0	-0.017376
CNTN1	4	0.81471	0.81467	0.999935	138	0	-0.094259
HTR3E	4	0.81762	0.8177	0.999935	139	0	-0.17733
IZUMO1R	4	0.82334	0.82364	0.999935	140	0	-0.14938
C16orf52	4	0.82614	0.82643	0.999935	141	0	0.0084679
PRSS50	4	0.8357	0.8361	0.999935	142	0	-0.074987
HYAL2	4	0.83704	0.83737	0.999935	143	0	0.0029267
XPNPEP2	4	0.85117	0.85148	0.999935	144	0	-0.15602
GFRA3	4	0.85241	0.85257	0.999935	145	0	0.019706
FOLR2	4	0.85848	0.8587	0.999935	146	0	0.039244
CPM	4	0.8632	0.86365	0.999935	147	0	0.01085
EFNA1	4	0.86667	0.86699	0.999935	148	0	-0.19208
GPC6	4	0.87006	0.87009	0.999935	149	0	-0.044574
BST1	4	0.87118	0.87122	0.999935	150	0	-0.016168
CD55	4	0.87449	0.87454	0.999935	151	0	-0.02329
RGMB	4	0.88197	0.88205	0.999935	152	0	-0.07454
CACNA2D1	4	0.88301	0.88328	0.999935	153	0	-0.098892
PRND	4	0.8881	0.88828	0.999935	154	0	-0.0018407
VNN2	4	0.89009	0.89046	0.999935	155	0	-0.016222
GABRG2	4	0.89686	0.89722	0.999935	156	0	-0.13447
MOXD1	4	0.8978	0.89808	0.999935	157	0	0.016432
ART1	4	0.89873	0.89904	0.999935	158	0	-0.099727
PLET1	4	0.90509	0.90581	0.999935	159	0	-0.041723
GPC3	4	0.92537	0.92602	0.999935	160	0	-0.16336
PRNP	4	0.929	0.9298	0.999935	161	0	-0.054665
DNASE1L1	4	0.93587	0.93661	0.999935	162	0	-0.017739
GAS1	4	0.94343	0.94435	0.999935	163	0	-0.11478
MTF1	4	0.9458	0.94641	0.999935	164	0	-0.18226
ALPPL2	4	0.9492	0.95001	0.999935	165	0	-0.05767
MDGA1	4	0.9503	0.95102	0.999935	166	0	-0.14076
RTN4R	4	0.95085	0.95161	0.999935	167	0	-0.090981
GYPE	4	0.95139	0.95214	0.999935	168	0	-0.12472
OPCML	4	0.95298	0.95346	0.999935	169	0	-0.081384
ULBP1	4	0.95604	0.95643	0.999935	170	0	-0.066206
FRRS1	4	0.95988	0.96005	0.999935	171	0	-0.12323
EFNA5	4	0.96722	0.9673	0.999935	172	0	-0.083786
GPC4	4	0.96992	0.97002	0.999935	173	0	-0.10788
CACNA2D3	4	0.9758	0.97582	0.999935	174	0	-0.20429
NTM	4	0.97735	0.97727	0.999935	175	0	-0.15381
GLIPR1L1	4	0.97995	0.98005	0.999935	176	0	-0.10307
RECK	4	0.98077	0.98105	0.999935	177	0	-0.14436
CD109	4	0.98181	0.98213	0.999935	178	0	-0.090073
GABRG1	4	0.98257	0.98288	0.999935	179	0	-0.16774
GLRB	4	0.98378	0.98408	0.999935	180	0	-0.17526
NT5E	4	0.9847	0.98495	0.999935	181	0	-0.14309
CD180	4	0.98874	0.98909	0.999935	182	0	-0.12332
CLCA4	4	0.99298	0.99311	0.999935	183	0	-0.18339
GABRE	4	0.99322	0.99338	0.999935	184	0	-0.18057
CD59	4	0.9958	0.99583	0.999935	185	0	-0.14149
GABRB1	4	0.99597	0.99594	0.999935	186	0	-0.15938
ART3	4	0.99605	0.99601	0.999935	187	0	-0.23594
ULBP3	4	0.99652	0.99656	0.999935	188	0	-0.25135
TCTN3	4	0.99739	0.9973	0.999935	189	0	-0.14838
HLA-DQB1	4	0.99893	0.99881	0.999935	190	0	-0.22191
NEGR1	4	0.99937	0.99932	0.999935	191	0	-0.29818
CD52	4	0.99948	0.99943	0.999935	192	0	-0.27859
NTNG1	4	0.99996	0.99994	0.999935	193	0	-0.24853
