# Supplementary material for: Glycosylphosphatidylinositol biosynthesis functions as a conserved host defense pathway against coronaviruses via regulation of LY6E
Source: PLoS Pathog. 2025 Sep 3;21(9):e1013441. doi: 10.1371/journal.ppat.1013441 (PMC12407461; doi:10.1371/journal.ppat.1013441)
Supplement: S3 Table — (XLSX) [file ppat.1013441.s009.xlsx]

## Sheet: Focused GPI-APs sublibrary
Gene ID	sgRNA Target Sequence (5'-3')
PRSS36	GCAGGAAGTAGTGTTCCGGG
PRSS36	GCCGGCCAACTACAGCCAAG
PRSS36	TGCTGCAGAATGACTCGCGT
PRSS36	TGGCAAGTGAGCCTGCACCA
CD300E	CAGCAATTACAACCCCAAGG
CD300E	CAGTATGAGAGCATGTACAA
CD300E	GGGAAACATACACCCTAACC
CD300E	GGTGCAAAATTCAGACAGTG
NRN1L	AGCAACGGCCTCAGGGCATG
NRN1L	CGAGTGTCTCATCCGCTTGG
NRN1L	CGATGTGACACCATATACCA
NRN1L	TGTGCAAGTTATTCGGACGG
FAM132B	CGGGGCAGCTCGTTCCCGGG
FAM132B	GAGCCCGAACCCTGTACGTG
FAM132B	GAGGACGACGACGACGTGGT
FAM132B	TTCGTCAGGCAGAGTGACAA
SPRN	CACTGCCCCGCGCACCTCCG
SPRN	CGGCCTCACGCGCACCCTCG
SPRN	GCGCAGCGCTACGGTGCCCC
SPRN	GTGCTGGGCTCTGCTACTGG
RAET1L	ACAAGACATCCTTGCCTGCA
RAET1L	ACAGCAGGAACAGAAGCGGG
RAET1L	TCTTCTCTGAGTCAAAGAGT
RAET1L	TGGTCCCGGGCTAGGCGAGA
FAM132A	CATGGCTGAACTTTGTCCGG
FAM132A	GGGGGCCGTGAACCGACCCG
FAM132A	GTCCGCTTGTCCACCCGGCG
FAM132A	TCCAGGTGCAGAAGTGACCG
LY6E	ACCTCGCTCCACACCCAGAA
LY6E	ATCCCAGAAGGCGTCAATGT
LY6E	GCCGACCATCTGCTCCGACC
LY6E	GTGACTGTGTCTGCTAGTGC
PRSS8	CCAGCTAGACTCCTACTCCG
PRSS8	CTTTCACCATTTGGTACCTG
PRSS8	GGAGCCGCACTTTGTCCAAG
PRSS8	TATGAAGGCGTCCATGTGTG
LY6K	ACGAGGGTGACAATAGAGTG
LY6K	AGAGCCATACTGCGTTATAG
LY6K	CTTTCGAGTGCCAGAACCCA
LY6K	TCGTTGTCTCGCAGTCAGGT
PI16	CACTGCAAGAACTCCCTCTG
PI16	GCACACCAGTAATTCGATGT
PI16	GGGACCTCAGTTGTTACGCA
PI16	TGGCGAACAGATTCTCGCCG
LYPD8	ACAGCTGGTGTTGGCATGTG
LYPD8	AGTGTTCTTCAGCAGACACG
LYPD8	ATATTCTGGTATAATCTGAC
LYPD8	CTGCGTGCAGTGTAATTCAT
LYPD2	ACACAGTCCGACACTCCTGT
LYPD2	CAAGACCACACTCTACTCCC
LYPD2	CCACAGTGTACCCCTTCCAG
LYPD2	CCGATGCCATCCACATCCGA
FRRS1	ACCTACCATGAACCTTCAGA
FRRS1	CCTAGAAGCGCGTAATGCTG
FRRS1	TCCAGCCTTCCCATTTAACG
FRRS1	TGAGAAGTATAAAATCTACT
HFE2	AACCGGCCTTCATAGTCACA
HFE2	ATCGACAAACTGGATCCCCC
HFE2	GAGGCCAAGCTCCTTGGACA
HFE2	TCATCAGGAGCACTTCGAGG
CD109	AATCAAATTTGATCCAACAG
CD109	ATTTGGCTAGACACCAACAT
CD109	TAAAATTTCTACTGGTCCAG
CD109	TACTGGAGCGGATCTAACAG
ENPP7	ACATCGACACAGTGATGGCG
ENPP7	CAAATATATCGAGAACCACG
ENPP7	CGACCACGGCATGACGACCG
ENPP7	CGGGAACGTCACCTACCAAG
CES5A	AGAAACACTTATGGCTCCCG
CES5A	GCTTCTCGCAAGTTATCCCA
CES5A	GCTTGGAGCCTGTATCGGCG
CES5A	TAACAATGCGTCAGACTCTG
TCTN3	ACCTATGAGATAGAGACCAA
TCTN3	GACTGATCCACAGAATATGG
TCTN3	GGCCCCTGGGAATAGGACTG
TCTN3	TCTCTCACCAGTCCTAGAAG
RGMB	AGATAATTATTATCTATGAG
RGMB	CGAACTTCAAAAGCCTGCCG
RGMB	TCTGATCTGTACACTCATGG
RGMB	TGCAACTATCACAGCCACGC
TMEM81	ATGCTCAGGAGTATGACTCT
TMEM81	GAGCATCCCACAGATCCAGT
TMEM81	GTGTAGTCACCACCAAAGGC
TMEM81	TAAGGAGGAGACCGTCTGTG
PRSS55	AAGAACTGAGTGTCGTGCTG
PRSS55	TCGGTATTCCAGAATCACAG
PRSS55	TGAGAATCCACCACTTGTTG
PRSS55	TGGAGTGGCTATCCTAGGCA
SUSD1	AATGCAATAGAAGCCCCCGG
SUSD1	AGCTGTCTGGAAACCGATGA
SUSD1	CATCGTTTAACTTCACAACG
SUSD1	GTGGCAACCCTCCAGAAATG
GLIPR1L1	AGTCTGTGGCCATTATACAC
GLIPR1L1	CAAGACATGCCATTACGGCT
GLIPR1L1	GAAGCCCACAACGAATGGCG
GLIPR1L1	GGAGAAAATATCTGGTTAGG
LYPD4	ACAGGACATACGAGGCAGAG
LYPD4	AGACCGGCAGACGCGACTGT
LYPD4	ATGGTGTGTAAGCTGCAAGA
LYPD4	CAAGGTAGGAGATTTGCGCA
LYPD5	AGGATGACTGCGCTATCGGC
LYPD5	GCTGCCGCCAGACTACTCGG
LYPD5	GGAGGGCGTCATGAGTCATG
LYPD5	GGCAGGTTCTGATGTACACA
ENPP6	AAAGGCTCACAACAGGCCCG
ENPP6	ATACCATGAGCGCATTGACG
ENPP6	GATGATCGGGAACTACATGT
ENPP6	TAATTGGGATACGAGAGACT
CD200R1L	AAGTGAACCTATTTCAAAGC
CD200R1L	ACTCATGACGGGTATTACAG
CD200R1L	CCAGATCTCCTGGATCCCAG
CD200R1L	GTACTGTTGAGAGAATAACC
PLET1	GAATGACAGCGTCTATGCTG
PLET1	GCTACTGTACCTTATAAAGG
PLET1	TGACGGTCTTAGAGGCACAG
PLET1	TTGATCTTTCACGTAATACG
MOXD1	CCAAGGGATAATCCAACATG
MOXD1	GCAAACACATGAATTCCACT
MOXD1	GCGTCCGCCGACATCGTCGT
MOXD1	TGTTGGGGTGATAGCACTCG
GPC5	GGAGAAGTGCAGATAGTCTG
GPC5	TACAACCACCTCATTAACCC
GPC5	TCTGATCAAAAGAACAACGG
GPC5	TGGCGGAGCTTAATCCACAC
GABRE	ACCATGTCTAGGATAGAGAG
GABRE	ACGAGAAAAGGTGCCCAACG
GABRE	CCTGGCACGCTTACCAACTG
GABRE	GGAAACCCAGGAGAGCATCG
CNTN2	ACTGGAATCCTATCTGTGCG
CNTN2	CAGAGACCTATGCACTGGTG
CNTN2	GCACTACCGGAGAACTAATG
CNTN2	GCAGGGTGTACTTAGCGATG
EFNA5	CATCAAAGTTCACCATGTAG
EFNA5	CCTGCGACCACACTTCCAAA
EFNA5	GGGACGGAGTCCTCATAGTG
EFNA5	TGTTCCAGTAGACAGCGTAG
ART1	AGAGGTCTCGTCGTGTGATG
ART1	GCCAGCGTACTGGTCATCAA
ART1	GGCTGCAACATGCTTCAGGG
ART1	TCTCCCGGATCTCAACCACA
CACNA2D1	AGTTGTCTACTACAATGCAA
CACNA2D1	ATAATATCGAGCTAGGCCAG
CACNA2D1	GCTATACATTCATAGCACCA
CACNA2D1	TTTCATCTTACTGTAAAACG
GAS1	AGCCGCTACCTGACCTACTG
GAS1	CAGCTCAACCACACGCGCCG
GAS1	CGCCTACAACCAGTACGCCG
GAS1	CTCAACGACTGCGTGTGCGA
EFNA4	CAATGTCTAGGTAATCGTTG
EFNA4	CAGGTAAGAACTCAAAGCCG
EFNA4	CATGTACAAAGCAAACGTCT
EFNA4	TCTTCTCTGAGAATTGAACA
EFNA3	ACTTCTCCGAGAACTTGATG
EFNA3	AGTAGTACTCGTGGCCGGCG
EFNA3	CTGTACATGGTGAGCCGCAA
EFNA3	TGTTCCAGTACACCGCATGC
MMP14	CCATCAACACTGCCTACGAG
MMP14	CTGCCCGATGATGACCGCCG
MMP14	GGCACCTCGCGGAAGCGCAG
MMP14	TGACGGGAACTTTGACACCG
GPC3	CATGTACAGAATCTATGACA
GPC3	CTGTGGCGGTTACTGCAATG
GPC3	GACATCAATGAGTGCCTCCG
GPC3	GGAGCGGACTTGGTGACAGG
GFRA1	AGTTGGTAAAAAAATCCGCA
GFRA1	ATTGTCAGATATATTCCGGG
GFRA1	CAATAAGCCCCGAGTAGGCG
GFRA1	CTCTCTTCATAGGAGCACAC
GP2	CAGTATCTCAGATTACACCA
GP2	CAGTTCCCTGAACGTCAGTG
GP2	GCCAGACAGACGCTCCCATG
GP2	GGGTGCGATAAAAACATGAG
CDH13	AACCGACCGATCTTTCGGGA
CDH13	CAGAACTCGTGATTGTCGGG
CDH13	GGATGTTGGATTAACAGGCA
CDH13	TCAGCCAGCTGAATTCATTG
MLEC	ACGATTGAATGGCCACGTCG
MLEC	GGGGTACTATGACAATCCCA
MLEC	TACCTATGAGCATCAGAAAG
MLEC	TCAAACTGAGCGGTACAATG
LY6D	ACACCCAGCTACACCCTGCA
LY6D	CAGCAACTGCAAGCATTCTG
LY6D	GGTCTTGCAGAAGCGAGAGC
LY6D	TTCTGCAAGACCACGAACAC
CEACAM7	CACCAGCAACAACTTCAATC
CEACAM7	CGAGAGACAATATACCCCAA
CEACAM7	GTTCAATGTCGCAGAAGGGA
CEACAM7	GTTCCAGAAGGTTAAAAGCG
ART3	AATACCTGAAATGTACGGAC
ART3	AGATGGATAACACAGTGAGC
ART3	CCAGCAATTAGATACTGTGT
ART3	GTTGCTGAGAAAACCTTGTG
OPCML	CATAGATGACCGGGTAACCC
OPCML	CATCAAGCGAGACCAGTCCG
OPCML	GAGATATTCATGATCTGAGG
OPCML	TTGACCAGGATGATCACACG
CLCA4	AGAGTTTATAAGTGTCAAGG
CLCA4	TGATGAAAGAAACACACTCA
CLCA4	TGATGAAGTGAAACAAAGTG
CLCA4	TGTATGGTTCATCTCTACCT
LSAMP	CAGCCTCCGAATCCAGAAGG
LSAMP	CTCATTCACAGTGACATCCG
LSAMP	GATGCCAGAACGGTTCAACC
LSAMP	GCACGGACAACATCACCGTG
PLAUR	CAACACCACCAAATGCAACG
PLAUR	GACCAACGGGGATTGCCGTG
PLAUR	GGGTTAGACTTGTGCAACCA
PLAUR	GTGACCCACTGGATCCAGGA
BST1	ATAAAAAGGTCATAGTCTGA
BST1	CGCTCAGGGGCATAAAACGA
BST1	CTGAACCATTCAGCATGACG
BST1	TGTCGACAGAAAAATGACTC
MSLN	ACCCACCTAACATTTCCAGG
MSLN	CAGCCGGGGTAGCAGCACTT
MSLN	GCCCCGCAGAGCGTCCATCG
MSLN	GGTGCTGGATCACAGACTCG
EFEMP1	AATGCACTGACGGATATGAG
EFEMP1	CAAGTGTGCATCAATTTACG
EFEMP1	TGACACATTGATATTGACAC
EFEMP1	TGCTGCACACTGGATACGGT
CNTN1	AAGAGAATATTCACTACCAG
CNTN1	AGCATCTAATAACTACGGGA
CNTN1	CTGTTCCGGATATCCGATGG
CNTN1	GGGGCCAATATAATTCGCGT
HYAL2	CTTCCGGCAGAATCGAAGCG
HYAL2	GACGTGCCCACACAGGACTG
HYAL2	GGAGCACTACATTCGGACAC
HYAL2	GTCGTGTGAAGACGTAGACT
TECTB	CCCATCCATAGGGACACTCG
TECTB	CCCGTTCTTCACGTGAACAG
TECTB	CGGAGGGCTGTGTTACAATG
TECTB	CTGTAGAAGTGATAGATAGG
CD180	AAATCGAGGAGTTCTAGCTG
CD180	ATTAGTTCAGCCATGCTCAA
CD180	GTTTCTGCCATGAATATCAG
CD180	TCTGATGTAGAGGTGTGTAA
SMPDL3B	ATAGAGCATCCGAAAGCTGT
SMPDL3B	ATGGACTCATTACTAAGCCA
SMPDL3B	ATTGCTGGTATAGTACAGAT
SMPDL3B	GTCTTCTCAAAGAACCCCGG
SLC39A7	ACTCTGGAGCAACCCGGACA
SLC39A7	CACGCTCACAGTCATACACG
SLC39A7	GGGGAGAGTTCGACTCCACG
SLC39A7	TCACATGAGGATTTACACCA
IGSF21	CCAAGCCCAGAACTTCACGC
IGSF21	CCCGAGCAGTGACGGCACTG
IGSF21	GAAGTTACACTTCAAAGTCA
IGSF21	GGAGAACTACCGCAAGCGAG
RGMA	AGCGGTCGGTGAAAGTCCTG
RGMA	GCACTTGAGGATCTTGCACG
RGMA	GTTCTTAGAGCCATCCACGA
RGMA	TCTCGTAATGGCAGATCTCG
NTNG2	ACATGGACAACCTCTACACG
NTNG2	CCAACATCGAGGTCATCGGC
NTNG2	CCTTTCGTGGAACAAGACCG
NTNG2	GCACCGAGGAGTACTCGCGC
GABRG3	AAAACCACAGTCAGTATACA
GABRG3	AGACGTTGTCACGATTTCTG
GABRG3	CCGCAATTCTAAAACCGCAG
GABRG3	GTTGAGAATAAGAGTCACGT
GFRA4	CATACTCGGAGCGCAAACGC
GFRA4	CGTACCCACGAGGCCCGCGT
GFRA4	CTTCGGCCGCGTCCACACAT
GFRA4	TGGGGTGCACGAGACCTGAA
DPEP2	AACTTGCCTACCTTTAGCCG
DPEP2	AGGGCAGAGAGCTCCGCTAA
DPEP2	GGACTACTGAGTGTGGTCGA
DPEP2	GTTGCACTGTATTACTCCCA
DPEP3	CACATGTACACCAACGTCAG
DPEP3	CAGAGTAGGAGGCACACATG
DPEP3	GAGTGGGAAACTCCGCATCA
DPEP3	GCGGCAGCCCGTAACCCGCG
ULBP3	CTGGAGGATTTCACACCCAG
ULBP3	GAAAATTCTTCTGATCCACC
ULBP3	GAAGCCGATGGATACATCCG
ULBP3	GCAGGTACGGAAGAATCGCG
ULBP2	AAAGCTGAAGGACACAGCAG
ULBP2	CTCACCGGCTCGCCCAGCCC
ULBP2	GCTGGAGAATTACACACCCA
ULBP2	TCTTCTCTGAGTCAAAGAGG
ULBP1	AGTCAATGTCACAAAAACCT
ULBP1	CCTTGAACTTCACACCACTG
ULBP1	GCAACTGCTTGACATTCAAG
ULBP1	GGAACTTCTGTCCATTGAAG
RTN4R	CAAACAGATAGAGTGTCATG
RTN4R	CGTATGCTACAATGAGCCCA
RTN4R	CTGCAGGTAGAGGTACTGCA
RTN4R	TGTGCTGGCCCGAATTGATG
TEX101	AAGCCACACAGGTTGGACAA
TEX101	AGAGTGCTGGACAATTGTTA
TEX101	ATCCTCACAGTAGTTACTGT
TEX101	TCAGCAAATGCTGGATACGA
TREM1	AATTCCCATCCAGTCCAAGT
TREM1	CACCCTTGGTCACCACCAAG
TREM1	GCTTGGCAGATAATAAGGGA
TREM1	GTAGTCACATTTCACATCCA
CPO	AAACATGTGCCATTATTATG
CPO	CTATAACATATACCACCCCA
CPO	TCACCTTCAGATAATACATG
CPO	TTGATCTTGGCAGTTTCTAG
CNTN4	CTGCATGGTCCAAACAAGTG
CNTN4	GAAGACATTCACAGCGACCG
CNTN4	GGCCTAAGCCTACATACAAG
CNTN4	GGCGATTATCCTGATAGGAA
GPIHBP1	CCACTTACCGGTGTTCCCGT
GPIHBP1	CGGGCCAGATGACTACGACG
GPIHBP1	GTAGCACCGCAGCAGCACTG
GPIHBP1	TCCTGACCACCCACTCCACG
MMP25	AAGTCATGCAGAGGTTCGCG
MMP25	AATCCACCTCATGAAATGTG
MMP25	CGTCGCCGGTACGCTCTGAG
MMP25	TGGGGAGCACCCCATCTCCG
LYPD6	ACAATTATGAGTGCAACCGA
LYPD6	CTACTGAGAGTTTACCTCGA
LYPD6	CTGCTACACTCAGCACACAA
LYPD6	GTGAAACATTTAAATCCACC
GPC2	CTGGGCATACAGGCGGCCGT
GPC2	CTGTGCCCAGAAATCCGCCA
GPC2	GACAGCCACGAACCACGTTG
GPC2	GTGGTCGATGGTGACCGAGG
GABRG1	ACATCAGTTTCAATTACTGT
GABRG1	AGAACAACTGTCAGAATGCA
GABRG1	GGATCAGCCACTTCTACGGA
GABRG1	TTTAACGGTGAACAAAACCT
LYPD1	CAAGTCCTGTGCATCATCAG
LYPD1	GAAGTGATGGAGCAAAGTGC
LYPD1	GCAATTCACAATGAACTCGG
LYPD1	TCAGCTGGAATTCTTCACAC
APCDD1	AGGCCTTGAAGGTGTTATTG
APCDD1	GAACGGCTGTGAGTGCACCA
APCDD1	GCAGATGCCACCTACAATCG
APCDD1	TGACCGATAGATGATCCGAC
CACNA2D3	ACGCAGCCTCTCGTCCAATG
CACNA2D3	CCAACGAACATGTACAACAA
CACNA2D3	TAGTAGCGTTGACCTCTCTG
CACNA2D3	TTTGCTTCGCGATAGTCAGA
C6orf120	ACAGATCCGCATCTCCCTTG
C6orf120	CCGGGAACTACAGCTACCTG
C6orf120	GAGCTGCAATCGGCCACCTG
C6orf120	GCTCGTAGTCGTCGAAGCTG
MDGA2	ACAAATATTCAGCGACACCA
MDGA2	ACTGAGAGCCTATCCAATAC
MDGA2	AGGGTCTACACTATCCGGGA
MDGA2	TTATGAACCATTCTTTACCC
STRC	CAATGCAGGATAAGTCGTGG
STRC	TGCCCCTGAGTGATCCAACG
STRC	TGTTGTTAGAGGGCACACGC
STRC	TTGCCACTCTCATACCCGAA
OTOA	AGAGGCATTTCATGGCAGTG
OTOA	AGGCATCGTGGAGATACAAG
OTOA	CTGCATCCGACAAAGAACCC
OTOA	GCTTGGGCGACTGCTCTACA
PRSS41	GACACAAGAAGTGACCCTCG
PRSS41	GGCACTACTATCCCTCCGAG
PRSS41	GTAAAACCCCAAGTGCGTCA
PRSS41	TGGGGGTTAATCAGCCCCAG
NEGR1	ATGTGTCATTCCCAGATGTG
NEGR1	ATGTGTCGCCAAGAAATGGA
NEGR1	CAGGTGCATCTAACTGTGCA
NEGR1	GGACACGGCGGTGCTTAGGT
TMPRSS12	ACCGGCGGCTAGTTCCCAGC
TMPRSS12	CAAGGGTCTCGGATTATAGG
TMPRSS12	CCCACTGCACTAAAGACGCT
TMPRSS12	GCCTTCCAGAGGGCGAGTAG
TRABD2A	AGATTGACAGCTACTTACGC
TRABD2A	CATCCCCGACAACTCTAAGG
TRABD2A	GCAAGGAACAGGTCTAAGAC
TRABD2A	TGGATGACCCCAGACCAGCG
NRN1	ACTTACCTATTTGCACCGCG
NRN1	AGAGGACACTTACGTGCACA
NRN1	AGCAGCGGGCAAGTGCGATG
NRN1	AGCATGGCCAACTACCCGCA
RTN4RL1	GGTAGCACACACAGTCCCGT
RTN4RL1	GGTTCTCGTGCAGCAAAAGA
RTN4RL1	GTTGTTCGAGTAGATCCACA
RTN4RL1	TGTTGCCGTGGAGAAACAGG
RTN4RL2	ACAACCTCATCCGCACGCTG
RTN4RL2	AGCCGCAGGAACTCGAGCGA
RTN4RL2	GCAGGTGCCGGTTGTCACCG
RTN4RL2	GTCCGCGAACAAGTCATCCT
RAET1E	AAGACCTGCGCTTCACACCA
RAET1E	TCATGTTCATTGCGTCAAAG
RAET1E	TCTGGGGTTTGATGTCACAA
RAET1E	TGTTGTCACTGTTGTACTGA
SPACA4	ACTGGTCCGGTCATCAACAA
SPACA4	CCCAGGCACGACGGGCGTCA
SPACA4	CCTGGTACCTACATGCACTG
SPACA4	GAGGAACCCGTCAGCTACAG
C16orf52	AACCCGGACTGGATCAACAC
C16orf52	ATTTCATTGACTGTCACATG
C16orf52	GGCGATGGCGAAGATATCGG
C16orf52	TTGTAGCTTCTCTTCGCCAG
VSTM2A	AGCTTCAGATTTCCAAAGTG
VSTM2A	CGGAACGTGACGGCGACCGA
VSTM2A	GATCTCCAGATACACCGAGG
VSTM2A	GGTGACTGATGCCAACTACG
HTR3C	ACTGCCTATATCAGCAGTGA
HTR3C	CAAAGTCATCCAAACCCAGG
HTR3C	CAGTATTAGCTGAAAACCTG
HTR3C	TGCTGTAGTTGGTGAATGGA
C1orf54	AGAGGATGAATATTATCAGG
C1orf54	CATGTACTCACCATAACTGG
C1orf54	CTACTGAGGGTAGAACAGGT
C1orf54	GTGGACTTACCCAGGATAAG
CD177	AAAGCGGGAGGGAGTTAACG
CD177	ACGTTGATGCTCATTGAGAG
CD177	GAATACCGAGATGTGCGAGG
CD177	GTTTCCGTGTGTCATAATGG
MDGA1	ACTCACACTGCACGTCCACG
MDGA1	CCTGAAGCTATCGTGCCACG
MDGA1	GAGGAAAATGCCTGTACCCG
MDGA1	TGTCGCGAGTTACGGCGTCG
APCDD1L	ACTGGTGGGCTCGAAAGAGC
APCDD1L	GCACATCGGAGCGGGCAATG
APCDD1L	GCGCCCGGTGACGTCGACCA
APCDD1L	GTGGTGGTAATACCCTTCCC
KREMEN2	CCCACCCGCAGTAACCCAGA
KREMEN2	CTTCCCGGACGAGTACGGGC
KREMEN2	GAAACAGATCTGGTCACAGT
KREMEN2	GTGAATGGGGCTGACTACCG
SEMA7A	ACTCTGCATGACAGTATCAC
SEMA7A	GCACATGAAAGGTCTCCCCG
SEMA7A	TAGCCTCTCATCTCGCCAAG
SEMA7A	TGAATATCGGCTCCACAAAG
GPC4	AGAGTTGAAACGTTACTACG
GPC4	CGACGTCTTTACGTGTCCAA
GPC4	GCTTCACAGTCACGAGACCC
GPC4	TTGCGAGGGACATCTCCGAA
LY6H	CCCAGGCAGGAAGGATCACT
LY6H	GACACTGGCACACACCGTGT
LY6H	GGGCGCCGAGCACAGCAGGA
LY6H	GTGTCGCTTAACGAAGTCAC
CNTN5	AGGGAAAGTACGTTTGCCGA
CNTN5	CCTGATCATTAAATCTGCAG
CNTN5	GGAATGATAAAGATTGATGG
CNTN5	GTGTTTAGCAACCAACACTG
VNN1	AACACCAGTGTCTCGTGAGG
VNN1	AATTCAACAGCTGACAAATG
VNN1	GGTGGGAATCCAGTTGCGAG
VNN1	TTATGGCTGGAACTTCAACA
VNN2	CTTTCAATACAATACCAATG
VNN2	GGGTAGGCAAGCGAGGATAG
VNN2	GTGTTGAAAGTCACCAACTC
VNN2	TAGGCTGACATGATGTGTGT
LYPD3	AGAAGTAGGTCTTGTTGCGG
LYPD3	CTGCCAGCGAGAATTGTCCG
LYPD3	GAGAGTGCATACCCGCCCAA
LYPD3	GCCAGCGATCATGTCTACAA
XPNPEP2	ACATCGGCCAACATGACGAG
XPNPEP2	CCTCGATTTGCACACACATG
XPNPEP2	GAGCCAGGTGACAATAGGAG
XPNPEP2	TCAGTACCTTCCAGTTACTG
EFNA2	CGTCGTCCCCCGCGCCTGCG
EFNA2	GGTGAGCATCAATGACTACC
EFNA2	GGTTCCAGTAGACGGCGTAG
EFNA2	TACGTGCTGTACATGGTCAA
PRND	CAGAATCAAGTGGAACCGGA
PRND	CAGCACTGCCCAGATCACTG
PRND	CCGGGAGCCTTCATCAAGCA
PRND	CGAGGGCAACAGGTACTACG
TREH	AGATGAGAGAGAACCGCTCA
TREH	CAGTGAGATTTACTGCCACG
TREH	CCACGAAGTACAGAATCCTG
TREH	TGACACCGCCTTTCTACAGT
KERA	AGATTGCTAAAGGTCCCTTG
KERA	GTGGTCTAGAAGTGTGAGGC
KERA	TAGATTTATCCATCTTAGCT
KERA	TCATGACTTCGAGTGTCCCA
GFRA3	CCATGTGCCCCCAACGACCG
GFRA3	GGAGACAGCTGTTCATGAGT
GFRA3	TACACACCTGCAAAGCGGGT
GFRA3	TGGTCACTGTGTCTTCATAG
LY6G6C	ACCAGAAGAGCCCTGTCAGG
LY6G6C	CCCACCCCTAGGTAAGATGT
LY6G6C	GGTCCACACAGCCCAGCACA
LY6G6C	TATATGTCAGACCCAGCTTG
HLA-DQB1	AGGTGACAGTTGCTACCCGA
HLA-DQB1	CGACGTGGGGGTGTACCGCG
HLA-DQB1	CGTTCCGCGGGATCTTGCAG
HLA-DQB1	GTGGTTTCGGAATGATCAGG
LY6G6D	CAAGTGGAGACAGAGTCGGT
LY6G6D	CCCCAGCAGTTCTTGCAAAG
LY6G6D	CGAATGCGGTGCTACAACTG
LY6G6D	TTGGTGAATCAAGGTCACTG
PRSS50	GACACACTGGACGCTCTGGT
PRSS50	TCAAGTACAGCAATTACGTG
PRSS50	TGATGTTATCTACTCAGTGA
PRSS50	TGGGAATTGGGTCTCCATGG
CHRNA1	ATTTAAAGACTACAGCAGCG
CHRNA1	GCTGATACAGCTCATCAATG
CHRNA1	GGCCACGACAGAGCCGTCGT
CHRNA1	TGGGTGATCAAGGAGTCCCG
EFEMP2	AAGTGCATCAACCACTACGG
EFEMP2	AGAGCCCGACAGCTACACGG
EFEMP2	ATGTGAACGAGTGTGACATG
EFEMP2	CGATCTTGCGGTAACCATCA
CD160	CTGGTGATGTTAATGCATCC
CD160	GATCCTGGGATAGATGGTGT
CD160	TAAACTTAATCTGTACTGTA
CD160	TGGTAGGTCCCACTGTGCAA
RECK	AATGCAATTTAGCCCCATCG
RECK	CCTTGTCATAGTAAATCTCG
RECK	TAAGACTTACCATTGTCTCT
RECK	TGTTATAAAATCTGTTCATG
LTA	ACGAAGTAGATGCCACTGGT
LTA	ACTGCTCTGGAGAGCAAACA
LTA	CAGGTGGATGTTTACCAATG
LTA	CTCATGGGCCAGGTAGAGTG
NTNG1	CATGGATCCTAAATCCGTGA
NTNG1	GAAGCCATATTGCGTAGGCG
NTNG1	GCAGACTGCCAAAATGTGGA
NTNG1	GCTGTTAAGACCAGCCGTTG
VWA7	CACCCACCAAGACCTAACTG
VWA7	CCAGGGAAATGTAGCCACGG
VWA7	GTATGGCTCAAAACGCAGAG
VWA7	GTTCCGAGCAGCCTTAGGTG
KIR2DS5	CATCAATGTGCTCTCCAATG
KIR2DS5	GCATGACACAAGACCTGGCA
KIR2DS5	GGGCGCTGACAACTGATAGG
KIR2DS5	ATGAACGTAGGCTCCCTGCA
CNTN6	ACCTTCTCCAACTAATATCG
CNTN6	GCCTGGCCACCAATCTTCTG
CNTN6	TAACCCCTTATACGTCCAAG
CNTN6	TAAGACATACAATGCAACAG
GPC6	AGGCTGACCTCGACACAGAG
GPC6	CATGCAAGAAAACAGCATGC
GPC6	CCTTGGCACCGTACGCCTGG
GPC6	TGTACTGCCCATACTGTCGG
PRSS21	ACCTTAGTGATCCCTCCGGG
PRSS21	AGGTGCAGACAGCTTCACCA
PRSS21	CAGGCTCACTCCGCATACGT
PRSS21	CTGACCATCCGAGGACCATG
GFRA2	CAGTCCGGCACACGCCACGC
GFRA2	CCCGGACACAGTCCACTGGG
GFRA2	GGAGCAGAAGAGCATGCGGT
GFRA2	TTGTCGAGCCTCCTACCAGA
UPK2	AGAATTTGGTTCCTGGCACG
UPK2	CAGGCTCTCCGTTAGCGCCG
UPK2	GTGTGGCATTGCCTCCTGTG
UPK2	TTGTGGTGCCTCCGTGCCGT
GABRP	ATAACACGGTCGTCACTCCT
GABRP	GCGCTGTCGGAGGTATATGG
GABRP	GGGGAGTCAGTTCAACGTCG
GABRP	TTGCTCAGTACACCATAGAG
LY6L	CCAAGTCTGCATCTCCAACG
LY6L	ACGACAACATGAAGTTCGAA
LY6L	TCCAGCGGGCTGCACCAGGT
LY6L	CCGCGCCTTACCTGGCGTCG
ISLR	CACGGATTCTAGGTCGCGGT
ISLR	CATCGTGTGGCTCAAGACAT
ISLR	GGCGTACCCTTGAGCACATG
ISLR	TGAGCAATTGGAGGGCACTG
TNFRSF10C	AACAGAGGCACAGCTTCAAG
TNFRSF10C	ACAGTGTGTCAGTGTAAAGA
TNFRSF10C	CTGATTTACAAACTGTACAT
TNFRSF10C	TGTGTACCCAGGTGCCCTAG
HTR3E	ATTCGATGTCCACTACAGGA
HTR3E	CAGGTATAAGAAACCCATGA
HTR3E	GTATGGCAGCCAAGAACCTG
HTR3E	TAGGATGGCAGACATCGCGA
IGLON5	AGGGCTCACCGTGGACAATG
IGLON5	CGACGAGCACGTGACCCGCG
IGLON5	GAGATCTCTGACATCCAGCG
IGLON5	GTTCTCCATCCTCATCACCG
IZUMO1R	AACTTCAGCCTGTTTCACTG
IZUMO1R	ACATGCAAATCCAACTGGCG
IZUMO1R	GGGCTTCCCAGCTTGTCGTG
IZUMO1R	TCACAGTCCTCCTGGCACAG
TRABD2B	AAGCGCCAGTAAAGCTCGTG
TRABD2B	AAGTTGAGCCCGTTGTTGAG
TRABD2B	CGCTCGCTCACCGATCCGGG
TRABD2B	TGGTAAACTCGCTCACAGAG
MMP17	CATGGCTTAACCCAATGGCG
MMP17	CGCACCGTGTCGTGCCCCAG
MMP17	TCCAAGGCCGACCATAACGA
MMP17	TGAAGAAGAAAGCTTCACCC
PRSS38	AAAATCTATGACATGTACGT
PRSS38	GCGGCGTCCCTGCGCCCGAG
PRSS38	GGTGGTACATCTCATATGTG
PRSS38	TGGGGACTAGTCTCAAAACA
STRCP1	GAGTAAAAGTGTTACCTGAG
STRCP1	TATCAAGGAACAGAACCCAG
STRCP1	CAAGTGAACACTGGTACCGG
STRCP1	TACAGTAGAAGGAGATTGTG
ERVV-1	AACTTATTCAACCCCCCCTG
ERVV-1	CATAAAAATACATAGCCAGG
ERVV-1	GAAAAGAGCTAATCACATGG
ERVV-1	GACACCAGTGAGTCAAGTTA
VSTM2B	AAAGATGTGACAGTACGGGA
VSTM2B	CGTCGCTGTAGTCCGACACG
VSTM2B	CTGAATCTCCAGCGAATACG
VSTM2B	GTCATTGCCCTGGACGCGTA
GABRR3	AAGATGACAGTACCAAAGCG
GABRR3	ACATCAAGATGACACACCAG
GABRR3	CAGCATTTCAGAGACTAACA
GABRR3	GCATCACCATCAATATGGCT
CA4	AGAGTCACACTGGTGCTACG
CA4	CGAGCCCTTATATGGCAAGT
CA4	CTCAGAGATGAGCACTACGA
CA4	GCTACGATAAGAAGCAAACG
NT5E	AGTGAGGGGTGTGGACGTCG
NT5E	CCGCTTTAGAGAATGCAACA
NT5E	CCTGATATTTGAGATGCTAG
NT5E	GCAGCACGTTGGGTTCGGCG
CNTFR	ACAGGTGCATGTAGCGAATG
CNTFR	ACCAATGGTGAACTCGTCAA
CNTFR	ACTTGAGAGGAAAAGACTCA
CNTFR	TCTGACGTGACACTGCCATG
OMG	AAATACACTAAGAAGTCTCG
OMG	ACTTACAGTGAATAAGCTTG
OMG	GCCCTCCAAACTACATATCG
OMG	TAACCCAATATACCAATCTG
GABRB1	AAGGATATGACATTCGCTTG
GABRB1	CTCACAACTTTCGATCTCCA
GABRB1	GAACAGTTCTCTATGGACTC
GABRB1	TAGGGTAGCTGACCAACTCT
GABRG2	ATGTCTGTGTGAATTAACGT
GABRG2	GTCGAGTGCTCTACACCCTA
GABRG2	TCCAGAAAGACACCCAGGAT
GABRG2	TTATGCTTCTAACAAAACAT
DPEP1	ACACGTGAGCCAAGTCGATG
DPEP1	CACTCACCCATCAATGACAG
DPEP1	CCAAACTGCTGTCAATGGAG
DPEP1	CCCAGAACAAAGACGCCGTG
IL11	CGGACCTACTGTCCTACCTG
IL11	GCAGCCTTGTCAGCACACCT
IL11	GCTCTCTCCTGGCGGACACG
IL11	GGACAAATTCCCAGCTGACG
EFNA1	AACCGGCCCAGTGCCAAGCA
EFNA1	CGGACTTGGTCCTTGGACTG
EFNA1	GTACAGTATGTACTGCTCCA
EFNA1	TGTGCAGCTGAATGACTACG
CEACAM6	ACGGTATACATGGAACTGTC
CEACAM6	CAACAACTCCAACCCCGTGG
CEACAM6	CTGTAACCAATACGATTCTG
CEACAM6	TCACTCTACTCAGCGTCAAA
GLRB	AACAACAATGAGCAGAGTTG
GLRB	CCTGTTCAAGATATTGCTAG
GLRB	GGCAAGGGTTGTGCACTCAG
GLRB	TTGCAACGTTGTGTATCCAT
DNASE1L1	CTTCGAGAACTCAATCGGTG
DNASE1L1	CTTCTCTACGGCCTTAGGAG
DNASE1L1	TCCCAGGTCACACAAAACAC
DNASE1L1	TCTGCGCCTTCAATGCCCAG
HTR3A	AATGACGTCAATGGATACGG
HTR3A	AGGAGTGTCTTCATGAACCA
HTR3A	CCCAGGTGGTCATCCGCCGG
HTR3A	GATGCCGAATATACACGTAC
GABRB3	CATACAGCACTGTCCCATCA
GABRB3	CGCCTAAGACCCGACTTCGG
GABRB3	CTTGGCAGATGGCTACACCA
GABRB3	GACCAGACGGTGCTCCACGA
CEACAM8	AGTGTCACAAGGAATGACGT
CEACAM8	CAAATCAACAGATTACCCCA
CEACAM8	TGTACCAGTTGTAGCCACGA
CEACAM8	TTCAATAGTGAGCTGAGCAG
CD68	GAGTGGCAGTCGTGGGTCCG
CD68	GGTTGGGCTAGGACTCGGAG
CD68	GTTGCTTGTTGGATGAACCG
CD68	TCGAGTCATGTACACAACCC
GPC1	ACCTGCTGAACGACTCGGAG
GPC1	CTCATCACCGACAAGTTCTG
GPC1	GAGCTGCGCCTGTACTACCG
GPC1	TATTGCCGAAATGTGCTCAA
CD55	AATGGTCAGATTGATGTACC
CD55	CTGGGCATTAGGTACATCTG
CD55	GCACCACCACAAATTGACAA
CD55	TATTCCACAACAGTACCGAC
MTF1	AATGCACTTCCACAACACAA
MTF1	AATGTGCTGCACATAACCCT
MTF1	CCACGTGCGAGTGCACACGA
MTF1	GCACATTCGAACTCATACAG
UMOD	ACGCATCCGTCCAGCGACGA
UMOD	CCTGGCCACATGTGTCAATG
UMOD	CGCAGCACCGAGTACGGGGA
UMOD	TGAGGAGTGCAGTATAGACG
ALPI	CAACACGACACGCGGCAATG
ALPI	CATGATGACCATGGTCGATG
ALPI	CCGTTCGCAGACATACAATG
ALPI	GATCCACCGAGACCCCACAC
CD48	AAACTGTCATGTGTGATACC
CD48	ATGTACAGTGCGCCACTCTG
CD48	CTGGTCGAAAGTATAAAACC
CD48	TCACTTGGTACATATGACCG
PRNP	AACCGCTACCCACCTCAGGG
PRNP	CGGCTTGTTCCACTGACTGT
PRNP	GCCTGTAGTACACTTGGTTG
PRNP	TCACTGCCGAAATGTATGAT
THY1	AACTGCTGGTATTCTCATGG
THY1	AGGCTGAACTCGTACTGGAT
THY1	CAGCCTAACGGCCTGCCTAG
THY1	TAGTGAAGGCGGATAAGTAG
ALPL	AGCTCTTCCAGGTGTCAACG
ALPL	CATTGGCCTTCACCCCACAC
ALPL	GATGACATTCTTAGCCACGT
ALPL	GGCATGGTTCACTCTCGTGG
ALPP	CCCGGACTTCTGGAACCGCG
ALPP	CGAAAGTACATGTTTCGCAT
ALPP	CGGCGTCCGAGTACCAGTTG
ALPP	TTGTCTACATTGTATGTCTG
CEACAM5	CAAGCCCATAACTCAGACAC
CEACAM5	CAGCAACAACTCCAAACCCG
CEACAM5	GATGTAGGACCCTATGAGTG
CEACAM5	TCTGTAAGATGTGTTTAGAG
CD1A	AATTCCCTCAAATGACCGAA
CD1A	AGGATGCGATCCAGGTGACA
CD1A	CCAGGGGCACAGGAAAACGA
CD1A	GAAGACCCAAGATGAAACGT
NTM	CAACCACCCAAAGACCTCTA
NTM	CAGCATCGAGATCCAGAACG
NTM	TACTCTCCGTACCACGGGCG
NTM	TGGAGACACATCTCTCCCAA
CD59	AAAATCAGATGAACAATTGA
CD59	AAGGAGGGTCTGTCCTGTTC
CD59	ACGACGTCACAACCCGCTTG
CD59	CTGAATGGCAGAAGACAGCC
FOLR1	AGTTGGGGGAGCACTCGTAG
FOLR1	CATGAACGCCAAGCACCACA
FOLR1	CCATCCAGTGTCGACCCTGG
FOLR1	GCTGCTCCTTCTAGTGTGGG
FOLR2	AACTTTAACTGGGACCACTG
FOLR2	AAGCACCACAAGACAAAGCC
FOLR2	ACTGGCACAGAGGATGGGAC
FOLR2	AGAGGACTGTCAGCGCTGGT
CPM	AAATGGGTAACTGGCCACGA
CPM	ACTGTTATTACAGCATCGGA
CPM	ATGCTGTAAATATCCTCGTG
CPM	GATTCCAGAGTTCAAATACG
ALPPL2	CGGCATCCGAGTACCAGTTG
ALPPL2	TCGCACATCAATGTCCATGT
ALPPL2	TGGCTCACTCACCGTCACCC
ALPPL2	TTGTCTACACTGTATGTCTG
CNTN3	CACATTTGGTTGTTACGGGT
CNTN3	GCTCCACCTTAGATATGTAG
CNTN3	TGGGTTTAACTCAACTACAG
CNTN3	TGTTTGTATGGTGCAAACGG
SIRPG	AGCATCACCCCAGCAGATGT
SIRPG	CTGAAACTGTTGTTACCCTG
SIRPG	GGCACTGAGATGGCTTTGGG
SIRPG	GGGTCCCACGGGAAGCAGGG
LY6G6E	TGCAGATCCACGGAAGCTAG
LY6G6E	TCATCGTCCCGACACTCGGT
LY6G6E	ACCTAGGGAGTGAATCTGGG
LY6G6E	CTACAAATCCCGGGATCTCG
C2orf82	CACCGTCGCGCCAGGACCCG
C2orf82	CTTACCTGTGAGCACCGCAG
C2orf82	GCCGTCGGGAGAAGGCCCCG
C2orf82	GGCCGGCTCGTTCCACAGCG
LYNX1	CATACACAGTCTCGAAGCAG
LYNX1	GGCACACACGTGGCAGTCCA
LYNX1	TACCCAGAGGTAAGCCCATG
LYNX1	TGCCACGTGTGTGCCTACAA
SMIM9	AAGCTACTGTCTCCAACAAG
SMIM9	ACAACTTCAGGGATTACTTA
SMIM9	AGGATCGAAACCACGCTCAG
SMIM9	TGTATTCCCAAGGCAGACAA
IER3IP1	CTCCTCGTGCAGCACTGCGA
IER3IP1	GATGGCGTTGACGCAGAGCA
IER3IP1	TGCCTGCAGCAGTGAGTACA
IER3IP1	TTACATTATACAGTTGGCTG
GYPE	ACTCTTTGTGACTGAAGAAG
GYPE	AGCATCAAGTACCACTGGTG
GYPE	GGATAACACTCATTAATTGG
GYPE	TACATCTCATCACAGACAAA
CD24	CCCAGAGTTGGAAGTACTCT
CD24	GAGCAATGGTGGCCAGGCTC
CD24	GAGTACTTCCAACTCTGGGT
CD24	GGCACTGCTCCTACCCACGC
CD52	AATGCCTCCGCTTATGTTGC
CD52	CTCCTCCTACAGATACAAAC
CD52	TTACCTGTACCATAACCAGG
CD52	TTATGTTGCTGGATGCTGAG

## Sheet: HeLa, PEDV, top 50 genes, sgRNA
Gene ID	sgRNA Target Sequence (5'-3')
Control-1	AAAACAGGACGATGTGCGGC
Control-2	AAAACATCGACCGAAAGCGT
ST3GAL4-1	TGCCATCAACAAGTACGATG
ST3GAL4-2	TGGTGATGGCTAGCACCCGG
STT3A-1	GCTGCGCAGGTAATCCACAA
STT3A-2	TACCTGGAAACATGAAGACG
LY6E-1	GCCGACCATCTGCTCCGACC
LY6E-2	GTGACTGTGTCTGCTAGTGC
TSC2-1	CAGCATCTCATACACACGCG
TSC2-2	CATGGCATGTCCGAACGAGG
CBFB-1	GCCGACTTACGATTTCCGAG
CBFB-2	GGAGTCTGTGTTATCTGGAA
EIF2AK3-1	GAGACAGAGTTGCGACCGCG
EIF2AK3-2	TTATCTACCATACTACAAGA
F8A1-1	CCAGGAGTGTCTGCCCTACG
F8A1-2	CCTGCGGAAGCCGAACGTGG
FAM3C-1	ATTGTTCTTACCATTTGCCA
FAM3C-2	GGCAAGTGGAGCAGCCAACG
MOSPD2-1	ACTTACAGTTCCACCCATGT
MOSPD2-2	ATTACCTGATGTGTAGTAAG
KEAP1-1	ACAACCCCATGACCAATCAG
KEAP1-2	CCTGGAGGATCATACCAAGC
PDIA6-1	AACAGACCAGAAGATTACCA
PDIA6-2	GGTTCTGGCCTCCCGATACG
TTC14-1	GCCTTCTCACAGTAACCATG
TTC14-2	TCCTGGATTAACAAATCCCA
OST4-1	GAGCGACACGCCCAGCATGT
OST4-2	GCCATCTTCGCCAACATGCT
GCNT1-1	AGAGTGTGGTTTATGCATCG
GCNT1-2	TCATGTGGACACAAAATCCG
DOLPP1-1	AGACTAGGAAGGCCACAGCG
DOLPP1-2	ATAAACTGGGAATGGCTGGA
DNAJB11-1	AGGTTTGTTTCTAACTACCT
DNAJB11-2	AGTGAATGAAGAACGAACGC
PRKCSH-1	CCCTCCAACCGGGTCAACGA
PRKCSH-2	GACCTGATCAAATGGGATGG
ALG5-1	ATCACTTCATAAGTGAACGC
ALG5-2	GTAGGTGAGTCCCATATGCT
OSTC-1	TCAGTCATAGAACCGACACT
OSTC-2	TCTTACTTCCTCATCACCGG
DIABLO-1	AGCTTCAATCAACGCATATG
DIABLO-2	GTGCAATAGGAACCGCACAC
MED12-1	CAGTGAGTAGTGCCAAACCA
MED12-2	TTCACATTATGACCAACACC
ARVCF-1	CGGCCGCATTGGCCTTCACG
ARVCF-2	GTCACTAGGCTGTTACCTGG
ZNF79-1	CAAACCTCACGAACCATCAG
ZNF79-2	GTGTGTGTCTCACATTTGCG
TSC1-1	GTGACATCGGCTGAACGATG
TSC1-2	TGACATGACCCAGTAACGAG
PIGA-1	CCGTACCCATAATATATGCA	Selected for further validation in other cells
PIGA-2	GTTTGTATCACAAAGAGACA
ETS2-1	CAGACACAGAATTACCCCAA
ETS2-2	GCTGTTAATCCAATGAGGAA
TAF6L-1	GCAGACGAACTCCAAGATTG
TAF6L-2	TCATGAAGCACACCAAACGC
PTEN-1	AGCTGGCAGACCACAAACTG
PTEN-2	CCAATTCAGGACCCACACGA
GPAA1-1	CCTGGCTTGAACGGACGATG	Selected for further validation in other cells
GPAA1-2	TACATGTCGGAGAACGCCAT
HSFX1-1	TCCACAGTTTCTGTGGAAAG
HSFX1-2	TTCTCTTCATCCTCACGAGG
PF4V1-1	CGAAGGCGACCACAACTGGC
PF4V1-2	TCTGCTCTCACCTCTGGCGA
PPP4R2-1	ACTTCAGCTCCTGAGCCAAG
PPP4R2-2	TGAGGAAACTTCTGATTCAG
AKAP14-1	CAGAGATTCGTGCTACGGGT
AKAP14-2	GACTCACGGTGAATTCACTG
GNAT2-1	AGCATAATCGATGCCCAGTG
GNAT2-2	GCACCATATCATAGGCACTG
IRX2-1	CAAGCCGGTAAGCGGCGACG
IRX2-2	GTGCCCGGCCTACGGCGCGT
PIGO-1	AGGCTTTCCACAGAAAAGGG
PIGO-2	GTGGCTGAAGTGCCAAGGCG
DPM1-1	CATGGAATGAAACATGCCAC
DPM1-2	TTCTCGCGCTCGTTGTAGGT
HS6ST1-1	CGTCGTTGCATATGTGTGAT
HS6ST1-2	CTCATCTTGTACCAGTACGC
MIB1-1	AGGTAACAGAAATCCAGGAC
MIB1-2	GGCACCTCGCAGTTTCAAGT
ACSL1-1	GATGCCAATGAACTGATCTG
ACSL1-2	GTTTCCGAGAGCCTAAACAA
CCS-1	CGTCAATAGTTCCCTCGATG
CCS-2	TGGATCTCATTCCAGCACCG
P4HB-1	AGAAGGTTCCGAGATCAGGT
P4HB-2	ATACCAGCTCGACAAAGATG
TAS2R1-1	AATTCAAAAAGAAGATACAC
TAS2R1-2	ATACATATAGCAGAGACCCC
PIGV-1	GCTGCATAAAAGGACTGGTG	Selected for further validation in other cells
PIGV-2	TCTACAGCTAACTGTACCAA
CCDC121-1	CTGAGACAGCTTCAAAGACA
CCDC121-2	CCAGCGGAAACAGCTACTGG
INPP5E-1	CTACTTCCCAGACCGGAACG
INPP5E-2	GGAAATCCCCAAGTCCCGCG
USP20-1	CCTTTCTTGAGCACGTACGA
USP20-2	GTAACACCACAGTCGGAACG
INSL3-1	CTAGCGCGCGTACGAAGTGG
INSL3-2	GGCCGACAGTAATCTCACGC
CSNK2A1-1	AGACATTGTAAAAGACCCTG
CSNK2A1-2	AGTCACATGTGGTGGAATGG
LUZP2-1	GAAACACACTTACAGTAGCC
LUZP2-2	TGGAATTAGGACAGAAACAA

## Sheet: qRT-PCR primers
Primer name	Primer sequences (5'-3')
SARS-CoV-2 NSP10-Fwd	CCCTGTGGGTTTTACACTTAA
SARS-CoV-2 NSP10-Rev	ACGATTGTGCATCAGCTGA
SARS-CoV-2 NSP10-probe	FAM-CCGTCTGCGGTATGTGGAAAGGTTATGG-BHQ1
hGAPDH-Fwd	GAAGGTGAAGGTCGGAGT
hGAPDH-Rev	GAAGATGGTGATGGGATTTC
GAPDH-Probe	FAM-CAAGCTTCCCGTTCTCAGCC-BHQ1
