# Supplementary material for: Glycosylphosphatidylinositol biosynthesis functions as a conserved host defense pathway against coronaviruses via regulation of LY6E
Source: PLoS Pathog. 2025 Sep 3;21(9):e1013441. doi: 10.1371/journal.ppat.1013441 (PMC12407461; doi:10.1371/journal.ppat.1013441)
Supplement: S4 Table — (see Excel file). (XLSX) [file ppat.1013441.s010.xlsx]

## Sheet: Fig. 2C
	SARS-CoV-2 (Original strain) infection efficiency (%)
	sgControl	sgPIGA	sgPIGV	sgGPAA1
	13.58	34.14	29.46	30.38
	11.67	30.52	27.45	24.32
	12.25	37.56	31.96	32.61

## Sheet: Fig. 2D
	SARS-CoV-2 (Delta strain) infection efficiency (%)
	sgControl	sgPIGA	sgPIGV	sgGPAA1
	7.266	30.11	27.57	35.68
	10.06	33.67	28.19	38.49
	9.633	35.44	32.9	36.71

## Sheet: Fig. 2E
	SARS-CoV-2 (Omicron BA.1 strain) infection efficiency (%)
	sgControl	sgPIGA	sgPIGV	sgGPAA1
	4.191	19.74	16.36	20.52
	2.84	17.38	16.93	19.81
	3.215	20.49	15.76	21.69

## Sheet: Fig. 2F
	SARS-CoV-2 (Omicron BA.2 strain) infection efficiency (%)
	sgControl	sgPIGA	sgPIGV	sgGPAA1
	3.491	27.72	22.02	24.44
	4.484	35.16	32.13	35.61
	5.5	35.22	34.48	35.05

## Sheet: Fig. 2G
	HCoV-229E infection efficiency (%)
	sgControl	sgPIGA	sgPIGV	sgGPAA1
	3.56	22.5	20.6	16
	3.13	25.4	24.4	20
	3.23	26.3	22.5	21.5

## Sheet: Fig. 2H
	PEDV infection efficiency (%)
	sgControl	sgPIGA	sgPIGV	sgGPAA1
	1.28	29.3	31.6	20.9
	1.38	33.6	36.1	32.9
	1.39	32.2	26.6	26.5

## Sheet: Fig. 2I
	HCoV-OC43 infection efficiency (%)
	sgControl	sgPIGA	sgPIGV	sgGPAA1
	12.4	38.3	39.9	41.5
	9.76	36.4	24.2	30.2
	10.8	27.3	36.5	30.2

## Sheet: Fig. 2J
	IBV infection efficiency (%)
	sgControl	sgPIGA	sgPIGV	sgGPAA1
	14.4	57.8	53.1	47
	15.7	54.6	48.4	49.5
	16	56	40.1	49.9

## Sheet: Fig. 2K
	PDCoV infection efficiency (%)
	sgControl	sgPIGA	sgPIGV	sgGPAA1
	21.4	42.2	52.1	43.9
	20.5	47.5	48.6	41.9
	22.5	44.5	50.5	41.7

## Sheet: Fig. 2L
	HCoV-229E infection efficiency (%)
	sgControl + Vector	sgPIGA + Vector	sgPIGA + PIGA	sgGPAA1 + Vector	sgGPAA1 + GPAA1
	4.53	20.7	3.25	21.2	6.15
	4.33	18.4	3.15	20.6	5.63
	4.28	19.2	3.6	21.3	5.36

[truncated: 52 more sheets: Fig. 2M, Fig. 2N, Fig. 2O, Fig. 2P, Fig. 3A, Fig. 3B, Fig. 3C, Fig. 3D, Fig. 3E, Fig. 3F, Fig. 4A, Fig. 4B, Fig. 4C, Fig. 4D, Fig. 4E, Fig. 4F, Fig. 4G, Fig. 4H, Fig. 4I, Fig. 4K …]
